# Supplementary material for: Subproteome of Lachesis muta rhombeata venom and preliminary studies on LmrSP-4, a novel snake venom serine proteinase
Source: J Venom Anim Toxins Incl Trop Dis. 2019 Apr 15;25:e147018. doi: 10.1590/1678-9199-JVATITD-1470-18 (PMC6521711; doi:10.1590/1678-9199-JVATITD-1470-18)
Supplement: Additional File 1: [file 1678-9199-jvatitd-25-e147018-s1.xlsx]

## Sheet: S5C1
Description	Max score	Total score	Query cover	E value	Ident	Accession
serine endopeptidase [Crotalus molossus]	96.9	96.9	1	2e-21	0.97	AUS82538.1
serine endopeptidase [Crotalus atrox]	96.5	96.5	1	3e-21	0.97	AUS82483.1
serine endopeptidase [Crotalus tigris]	96.5	96.5	1	3e-21	0.97	AUS82558.1
RecName: Full=Snake venom serine protease; Short=SVSP	87.2	87.2	1	4e-20	0.9	P0DJG6.1
serine endopeptidase [Crotalus scutulatus]	92.7	92.7	1	6e-20	0.93	AUS82548.1
serine endopeptidase [Crotalus scutulatus]	92.7	92.7	1	6e-20	0.93	AUS82551.1
serine endopeptidase [Crotalus mitchellii]	91.4	91.4	1	2e-19	0.93	AUS82519.1
serine endopeptidase [Crotalus mitchellii]	91.4	91.4	1	2e-19	0.93	AUS82521.1
serine protease 5 [Gloydius intermedius]	86.3	86.3	1	1e-17	0.87	ASX97879.1
serine endopeptidase [Crotalus atrox]	82.9	82.9	1	2e-16	0.87	AUS82486.1
serine endopeptidase [Crotalus molossus]	82.9	82.9	1	2e-16	0.87	AUS82534.1
serine endopeptidase [Crotalus mitchellii]	82.9	82.9	1	2e-16	0.87	AUS82516.1
serine endopeptidase [Crotalus lepidus]	82.9	82.9	1	2e-16	0.87	AUS82512.1
serine proteinase 6 [Crotalus adamanteus]	82.9	82.9	1	2e-16	0.87	AEJ32000.1
RecName: Full=Snake venom serine proteinase 12; Short=SVSP; Flags: Precursor	82.9	82.9	1	2e-16	0.87	J3RY93.1
serine endopeptidase [Crotalus cerastes]	81.7	81.7	1	5e-16	0.83	AUS82498.1
serine endopeptidase [Crotalus tigris]	80.4	80.4	1	1e-15	0.87	AUS82567.1
serine endopeptidase [Crotalus mitchellii]	80.4	80.4	1	1e-15	0.87	AUS82522.1
serine endopeptidase [Crotalus molossus]	80.4	80.4	1	1e-15	0.87	AUS82532.1
RecName: Full=Snake venom serine proteinase 4a; Short=SVSP; Flags: Precursor	80.4	80.4	1	1e-15	0.87	J3SDX0.1
RecName: Full=Thrombin-like enzyme crotalase; Short=SVTLE; AltName: Full=Fibrinogen-clotting enzyme; AltName: Full=Snake venom serine protease 2; Short=SVSP; Flags: Precursor	80	80	1	2e-15	0.81	F8S114.1
RecName: Full=Thrombin-like enzyme gyroxin analog; Short=LM-TL; Short=SVTLE; AltName: Full=Fibrinogen-clotting enzyme; AltName: Full=Snake venom serine protease; Short=SVSP; AltName: Full=Venombin A	79.5	79.5	1	2e-15	0.79	P33589.1
RecName: Full=Thrombin-like enzyme 2; Short=SVTLE; AltName: Full=Fibrinogen-clotting enzyme; AltName: Full=Green pit viper thrombin-like enzyme 2; Short=GPV-TL2; AltName: Full=Snake venom serine protease; Short=SVSP; Flags: Precursor	79.1	79.1	1	3e-15	0.81	A7LAC7.1
RecName: Full=Thrombin-like enzyme 1; Short=SVTLE; AltName: Full=Fibrinogen-clotting enzyme; AltName: Full=Green pit viper thrombin-like enzyme 1; Short=GPV-TL1; AltName: Full=Snake venom serine protease; Short=SVSP; Flags: Precursor	79.1	79.1	1	3e-15	0.81	A7LAC6.1
RecName: Full=Thrombin-like enzyme stejnobin; Short=SVTLE; AltName: Full=Fibrinogen-clotting enzyme; AltName: Full=Snake venom serine protease; Short=SVSP; Flags: Precursor	79.1	79.1	1	3e-15	0.81	Q8AY81.1
serine endopeptidase [Crotalus atrox]	78.7	78.7	1	5e-15	0.83	AUS82485.1
serine endopeptidase [Crotalus cerastes]	78.7	78.7	1	5e-15	0.83	AUS82490.1
venom thrombin-like enzyme [Deinagkistrodon acutus]	78.3	78.3	1	7e-15	0.8	ABK91855.1
RecName: Full=Thrombin-like enzyme acutin; Short=SVTLE acutin; AltName: Full=Fibrinogen-clotting enzyme; AltName: Full=Snake venom serine protease; Short=SVSP; AltName: Full=Thrombin-like defibrase 1; Short=DFA1; Flags: Precursor	78.3	78.3	1	7e-15	0.8	Q9YGS1.1
venom thrombin-like enzyme [Deinagkistrodon acutus]	78.3	78.3	1	7e-15	0.8	ABK97626.1
venom thrombin-like enzyme [Deinagkistrodon acutus]	78.3	78.3	1	7e-15	0.8	ABK91854.1
venom thrombin-like enzyme [Deinagkistrodon acutus]	78.3	78.3	1	7e-15	0.8	AAK52506.2
RecName: Full=Thrombin-like enzyme LMR-47; Short=SVTLE LM-47; Short=SVTLE LMR-47; AltName: Full=Fibrinogen-clotting enzyme; AltName: Full=Gyroxin analog; AltName: Full=Snake venom serine protease; Short=SVSP; AltName: Full=Venombin A	73.6	73.6	0.93	8e-15	0.78	Q9PRP4.1
RecName: Full=Thrombin-like enzyme bilineobin; Short=SVTLE; AltName: Full=Fibrinogen-clotting enzyme; AltName: Full=Snake venom serine protease; Short=SVSP	77.4	77.4	1	1e-14	0.78	Q9PSN3.1
serine endopeptidase [Crotalus tigris]	77.4	77.4	1	1e-14	0.78	AUS82560.1
serine endopeptidase [Crotalus molossus]	76.6	76.6	1	3e-14	0.81	AUS82530.1
serine endopeptidase [Crotalus tigris]	76.1	76.1	1	4e-14	0.83	AUS82568.1
serine endopeptidase [Crotalus lepidus]	76.1	76.1	1	4e-14	0.8	AUS82508.1
serine endopeptidase [Crotalus scutulatus]	76.1	76.1	1	4e-14	0.8	AUS82555.1
Chain A, Crystal Structure Of Aav-sp-i, A Glycosylated Snake Venom Serine Proteinase From Agkistrodon Acutus	75.7	75.7	1	5e-14	0.77	1OP0_A
Chain A, Crystal Structure Of Aav-Sp-Ii, A Glycosylated Snake Venom Serine Proteinase From Agkistrodon Acutus	75.7	75.7	1	5e-14	0.77	1OP2_A
RecName: Full=Snake venom serine protease Dav-PA; Short=SVSP; AltName: Full=AaV-SP-I; AltName: Full=AaV-SP-II; Flags: Precursor	75.7	75.7	1	5e-14	0.77	Q9I8X1.2
thrombin-like protein DAV-PA precursor [Deinagkistrodon acutus]	75.7	75.7	1	5e-14	0.77	AAF76378.1
serine protease [Ovophis okinavensis]	75.3	75.3	1	7e-14	0.78	BAN82120.1
hypothetical protein [Gloydius blomhoffii]	75.3	75.3	1	8e-14	0.78	BAM44990.1
serine endopeptidase [Crotalus tigris]	74.9	74.9	1	1e-13	0.78	AUS82561.1
RecName: Full=Thrombin-like enzyme jerdonobin; Short=SVTLE; AltName: Full=Fibrinogen-clotting enzyme; AltName: Full=Snake venom serine protease; Short=SVSP	69.4	69.4	0.66	1e-13	1	P0DM43.1
RecName: Full=Snake venom serine protease pallase; Short=SVSP pallase	74	74	1	2e-13	0.83	O93421.2
pallase [Gloydius halys]	74	74	1	2e-13	0.83	AAC34898.1
RecName: Full=Thrombin-like enzyme ancrod-2; Short=SVTLE; AltName: Full=Fibrinogen-clotting enzyme; AltName: Full=Snake venom serine protease; Short=SVSP; AltName: Full=Venombin A; Flags: Precursor	74	74	1	2e-13	0.78	P47797.1
RecName: Full=Snake venom serine protease pallabin; Short=SVSP; Flags: Precursor	74	74	1	2e-13	0.83	Q9YGJ2.1
serine endopeptidase [Crotalus molossus]	74	74	1	2e-13	0.78	AUS82527.1
RecName: Full=Thrombin-like enzyme calobin-1; Short=SVTLE; AltName: Full=Calobin I; AltName: Full=Fibrinogen-clotting enzyme; AltName: Full=Snake venom serine protease; Short=SVSP; Flags: Precursor	74	74	1	2e-13	0.78	Q91053.1
serine_protease [Ovophis okinavensis]	73.2	73.2	1	3e-13	0.8	BAN89407.1
flavoxobin	73.6	73.6	1	3e-13	0.81	1405260A
RecName: Full=Snake venom serine protease KN12; Short=SVSP; Flags: Precursor	73.6	73.6	1	3e-13	0.83	Q71QI1.1
RecName: Full=Snake venom serine protease KN13; Short=SVSP; Flags: Precursor	73.6	73.6	1	3e-13	0.83	Q71QH6.1
RecName: Full=Thrombin-like enzyme flavoxobin; Short=SVTLE; AltName: Full=Fibrinogen-clotting enzyme; AltName: Full=Habutobin; AltName: Full=Snake venom serine protease 1; Short=SVSP; Flags: Precursor	73.6	73.6	1	3e-13	0.81	P05620.2
serine protease [Protobothrops flavoviridis]	73.6	73.6	1	3e-13	0.81	BAP39955.1
serine_protease [Ovophis okinavensis]	73.2	73.2	1	3e-13	0.8	BAN89406.1
RecName: Full=Thrombin-like enzyme halystase; Short=SVTLE; AltName: Full=Snake venom serine protease; Short=SVSP	73.2	73.2	1	4e-13	0.78	P81176.1
RecName: Full=Alpha-fibrinogenase shedaoenase; AltName: Full=Snake venom serine protease; Short=SVSP	73.2	73.2	1	4e-13	0.72	Q6T5L0.2
thrombin-like enzyme [Gloydius shedaoensis]	73.2	73.2	1	4e-13	0.72	AAR11859.1
hypothetical protein [Gloydius blomhoffii]	73.2	73.2	1	4e-13	0.81	BAM44991.1
RecName: Full=Snake venom serine protease serpentokallikrein-1; Short=SVSP; Flags: Precursor	73.2	73.2	1	4e-13	0.81	Q9DG83.1
serine endopeptidase [Crotalus mitchellii]	73.2	73.2	1	4e-13	0.75	AUS82524.1
PREDICTED: transmembrane protease serine 9-like [Protobothrops mucrosquamatus]	73.2	201	1	4e-13	0.81	XP_015671564.1
serine endopeptidase [Crotalus scutulatus]	72.7	72.7	1	6e-13	0.77	AUS82541.1
serine endopeptidase [Crotalus atrox]	72.7	72.7	1	6e-13	0.75	AUS82488.1
RecName: Full=Thrombin-like enzyme contortrixobin; Short=SVTLE; AltName: Full=Fibrinogen-clotting enzyme; AltName: Full=Snake venom serine protease; Short=SVSP; AltName: Full=Venombin B	72.3	72.3	1	8e-13	0.73	P82981.1
serine proteinase isoform 6 [Sistrurus catenatus edwardsi]	72.3	72.3	1	8e-13	0.78	ABG26972.1
serine endopeptidase [Crotalus scutulatus]	72.3	72.3	1	8e-13	0.78	AUS82547.1
RecName: Full=Thrombin-like enzyme F202; Short=SVTLE; AltName: Full=Fibrinogen-clotting enzyme; AltName: Full=Snake venom serine protease; Short=SVSP	69.8	69.8	1	9e-13	0.77	P0DKY5.1
Chain A, Crystal Structure Of Saxthrombin	71.9	71.9	1	1e-12	0.77	3S69_A
RecName: Full=Bradykinin-releasing enzyme KR-E-1; AltName: Full=Snake venom serine protease; Short=SVSP; AltName: Full=Thrombin-like enzyme defibrase	71.9	71.9	1	1e-12	0.77	Q7SZE2.1
RecName: Full=Thrombin-like enzyme kangshuanmei; Short=SVTLE; AltName: Full=Fibrinogen-clotting enzyme; AltName: Full=Snake venom serine protease; Short=SVSP	71.9	71.9	1	1e-12	0.69	P85109.1
thrombin-like protein [Deinagkistrodon acutus]	71.9	71.9	1	1e-12	0.71	ABV89584.1
RecName: Full=Thrombin-like enzyme saxthrombin; Short=SVTLE; AltName: Full=Fibrinogen-clotting enzyme; AltName: Full=Snake venom serine protease; Short=SVSP; AltName: Full=Thrombin-like enzyme defibrase; Flags: Precursor	71.9	71.9	1	1e-12	0.77	Q7SZE1.1
serine protease 4 [Gloydius intermedius]	71.9	71.9	1	1e-12	0.75	ASX97878.1
serine protease 2 [Gloydius intermedius]	71.9	71.9	1	1e-12	0.67	ASX97876.1
RecName: Full=Snake venom serine protease salmobin; Short=SVSP; Flags: Precursor	71.9	71.9	1	1e-12	0.69	O73800.1
salmobin [Gloydius halys]	71.9	71.9	1	1e-12	0.69	AAC61838.1
RecName: Full=Snake venom serine protease pallabin-2; Short=SVSP; Flags: Precursor	71.9	71.9	1	1e-12	0.8	Q9YGI6.1
thrombin-like protein DAV-WY precursor [Deinagkistrodon acutus]	71.9	71.9	1	1e-12	0.71	ACF17164.1
RecName: Full=Thrombin-like enzyme gloshedobin; Short=SVTLE; AltName: Full=Defibrase; AltName: Full=Fibrinogen-clotting enzyme; AltName: Full=Snake venom serine protease; Short=SVSP; Flags: Precursor	71.9	71.9	1	1e-12	0.67	P0C5B4.2
RecName: Full=Snake venom serine protease gussurobin; Short=SVSP; Flags: Precursor	71.9	71.9	1	1e-12	0.67	Q8UVX1.1
RecName: Full=Thrombin-like enzyme collinein-1; Short=SVTLE collinein-1; AltName: Full=Fibrinogen-clotting enzyme; AltName: Full=Snake venom serine protease; Short=SVSP	71.5	71.5	1	2e-12	0.75	A0A0S4FKT4.1
RecName: Full=Snake venom serine protease 2B; Short=SVSP 2B; Flags: Precursor	71.5	71.5	1	2e-12	0.69	O13061.1
serine protease CL1 precursor [Trimeresurus stejnegeri]	71.5	71.5	1	2e-12	0.69	AAQ02898.1
serine endopeptidase [Crotalus molossus]	71.5	71.5	1	2e-12	0.79	AUS82536.1
serine protease 1 [Crotalus tzabcan]	71.5	71.5	1	2e-12	0.75	ANN23910.1
RecName: Full=Thrombin-like enzyme gyroxin B1.4; Short=SVTLE gyroxin B1.4; AltName: Full=Fibrinogen-clotting enzyme; AltName: Full=Snake venom serine protease; Short=SVSP; Flags: Precursor	71.5	71.5	1	2e-12	0.75	B0FXM2.1
RecName: Full=Thrombin-like enzyme gyroxin B1.3; Short=SVTLE gyroxin B1.3; AltName: Full=Fibrinogen-clotting enzyme; AltName: Full=Snake venom serine protease; Short=SVSP; Flags: Precursor	71.5	71.5	1	2e-12	0.75	B0FXM1.1
thrombin-like protease [Crotalus atrox=Western diamondback rattlesnake, venom, Peptide Partial, 20 aa]	66	66	0.66	3e-12	0.95	AAB22390.1
serine proteinase SP-2 [Vipera ammodytes ammodytes]	70.6	70.6	1	3e-12	0.8	AMB36343.1
RecName: Full=Thrombin-like enzyme okinaxobin-1; Short=SVTLE; AltName: Full=Fibrinogen-clotting enzyme; AltName: Full=Okinaxobin I; AltName: Full=Snake venom serine protease; Short=SVSP	65.5	65.5	0.66	4e-12	0.95	P20005.1
Chain A, Crystal Structure Of Ahv_tl-I, A Glycosylated Snake-Venom Thrombin- Like Enzyme From Agkistrodon Halys	70.2	70.2	1	5e-12	0.65	4E7N_A
thrombin-like protein [Gloydius halys]	70.2	70.2	1	5e-12	0.65	AFM29142.1
serine proteinase isoform 3 [Sistrurus catenatus edwardsi]	70.2	70.2	1	5e-12	0.73	ABG26969.1
serine endopeptidase [Crotalus tigris]	70.2	70.2	1	5e-12	0.73	AUS82562.1

## Sheet: S5C2-S5C3
Description	Max score	Total score	Query cover	E value	Ident	Accession
RecName: Full=Snake venom serine protease; Short=SVSP	77.8	77.8	0.92	1e-16	0.92	P0DJG6.1
serine endopeptidase [Crotalus molossus]	81.2	81.2	1	3e-16	0.88	AUS82538.1
serine endopeptidase [Crotalus scutulatus]	80.8	80.8	1	5e-16	0.88	AUS82548.1
serine endopeptidase [Crotalus atrox]	80.8	80.8	1	5e-16	0.88	AUS82483.1
serine endopeptidase [Crotalus tigris]	80.8	80.8	1	5e-16	0.88	AUS82558.1
serine endopeptidase [Crotalus scutulatus]	80.8	80.8	1	5e-16	0.88	AUS82551.1
serine endopeptidase [Crotalus mitchellii]	75.7	75.7	1	3e-14	0.85	AUS82519.1
serine endopeptidase [Crotalus mitchellii]	75.7	75.7	1	3e-14	0.85	AUS82521.1
serine endopeptidase [Crotalus atrox]	74.4	74.4	1	8e-14	0.85	AUS82486.1
serine endopeptidase [Crotalus molossus]	74.4	74.4	1	8e-14	0.85	AUS82534.1
serine endopeptidase [Crotalus mitchellii]	74.4	74.4	1	8e-14	0.85	AUS82516.1
serine endopeptidase [Crotalus lepidus]	74.4	74.4	1	8e-14	0.85	AUS82512.1
serine proteinase 6 [Crotalus adamanteus]	74.4	74.4	1	8e-14	0.85	AEJ32000.1
RecName: Full=Snake venom serine proteinase 12; Short=SVSP; Flags: Precursor	74.4	74.4	1	8e-14	0.85	J3RY93.1
serine protease 5 [Gloydius intermedius]	74	74	1	1e-13	0.81	ASX97879.1
serine endopeptidase [Crotalus tigris]	71.9	71.9	1	6e-13	0.85	AUS82567.1
serine endopeptidase [Crotalus cerastes]	70.6	70.6	1	2e-12	0.81	AUS82498.1
serine endopeptidase [Crotalus cerastes]	70.2	70.2	1	2e-12	0.81	AUS82490.1
RecName: Full=Thrombin-like enzyme jerdonobin; Short=SVTLE; AltName: Full=Fibrinogen-clotting enzyme; AltName: Full=Snake venom serine protease; Short=SVSP	64.7	64.7	0.76	5e-12	0.9	P0DM43.1
RecName: Full=Thrombin-like enzyme LMR-47; Short=SVTLE LM-47; Short=SVTLE LMR-47; AltName: Full=Fibrinogen-clotting enzyme; AltName: Full=Gyroxin analog; AltName: Full=Snake venom serine protease; Short=SVSP; AltName: Full=Venombin A	64.7	64.7	0.76	1e-11	0.9	Q9PRP4.1
RecName: Full=Thrombin-like enzyme okinaxobin-2; Short=SVTLE; AltName: Full=Fibrinogen-clotting enzyme; AltName: Full=Okinaxobin II; AltName: Full=Snake venom serine protease; Short=SVSP	63.4	63.4	0.73	1e-11	0.95	P0C578.1
serine endopeptidase [Crotalus mitchellii]	67.2	67.2	0.92	3e-11	0.88	AUS82522.1
serine endopeptidase [Crotalus molossus]	67.2	67.2	0.92	3e-11	0.88	AUS82532.1
RecName: Full=Snake venom serine proteinase 4a; Short=SVSP; Flags: Precursor	67.2	67.2	0.92	3e-11	0.88	J3SDX0.1
RecName: Full=Thrombin-like enzyme bilineobin; Short=SVTLE; AltName: Full=Fibrinogen-clotting enzyme; AltName: Full=Snake venom serine protease; Short=SVSP	67.2	67.2	0.76	3e-11	0.95	Q9PSN3.1
RecName: Full=Snake venom serine protease jerdonase; Short=SVSP	62.1	62.1	0.76	5e-11	0.9	P0DMU0.1
thrombin-like protease [Crotalus atrox=Western diamondback rattlesnake, venom, Peptide Partial, 20 aa]	61.3	61.3	0.76	1e-10	0.85	AAB22390.1
RecName: Full=Thrombin-like enzyme F202; Short=SVTLE; AltName: Full=Fibrinogen-clotting enzyme; AltName: Full=Snake venom serine protease; Short=SVSP	63.4	63.4	0.73	1e-10	0.95	P0DKY5.1
RecName: Full=Thrombin-like enzyme okinaxobin-1; Short=SVTLE; AltName: Full=Fibrinogen-clotting enzyme; AltName: Full=Okinaxobin I; AltName: Full=Snake venom serine protease; Short=SVSP	60.9	60.9	0.76	1e-10	0.85	P20005.1
RecName: Full=Thrombin-like enzyme halystase; Short=SVTLE; AltName: Full=Snake venom serine protease; Short=SVSP	65.1	65.1	0.8	1e-10	0.9	P81176.1
serine endopeptidase [Crotalus lepidus]	65.1	65.1	1	1e-10	0.77	AUS82508.1
serine endopeptidase [Crotalus scutulatus]	65.1	65.1	1	1e-10	0.77	AUS82555.1
RecName: Full=Thrombin-like enzyme gyroxin analog; Short=LM-TL; Short=SVTLE; AltName: Full=Fibrinogen-clotting enzyme; AltName: Full=Snake venom serine protease; Short=SVSP; AltName: Full=Venombin A	64.7	64.7	0.76	2e-10	0.9	P33589.1
RecName: Full=Thrombin-like enzyme contortrixobin; Short=SVTLE; AltName: Full=Fibrinogen-clotting enzyme; AltName: Full=Snake venom serine protease; Short=SVSP; AltName: Full=Venombin B	64.7	64.7	1	2e-10	0.73	P82981.1
RecName: Full=Thrombin-like enzyme ancrod-2; Short=SVTLE; AltName: Full=Fibrinogen-clotting enzyme; AltName: Full=Snake venom serine protease; Short=SVSP; AltName: Full=Venombin A; Flags: Precursor	64.7	64.7	0.76	2e-10	0.9	P47797.1
RecName: Full=Thrombin-like enzyme 2; Short=SVTLE; AltName: Full=Fibrinogen-clotting enzyme; AltName: Full=Green pit viper thrombin-like enzyme 2; Short=GPV-TL2; AltName: Full=Snake venom serine protease; Short=SVSP; Flags: Precursor	64.7	64.7	0.76	2e-10	0.9	A7LAC7.1
RecName: Full=Thrombin-like enzyme 1; Short=SVTLE; AltName: Full=Fibrinogen-clotting enzyme; AltName: Full=Green pit viper thrombin-like enzyme 1; Short=GPV-TL1; AltName: Full=Snake venom serine protease; Short=SVSP; Flags: Precursor	64.7	64.7	0.76	2e-10	0.9	A7LAC6.1
RecName: Full=Snake venom serine protease KN6; Short=SVSP; Flags: Precursor	64.7	64.7	0.76	2e-10	0.9	Q71QJ2.1
RecName: Full=Snake venom serine protease KN14; Short=SVSP; Flags: Precursor	64.7	64.7	0.76	2e-10	0.9	Q71QH9.1
RecName: Full=Snake venom serine protease KN5; Short=SVSP; Flags: Precursor	64.7	64.7	0.76	2e-10	0.9	Q71QI4.1
RecName: Full=Thrombin-like enzyme stejnobin; Short=SVTLE; AltName: Full=Fibrinogen-clotting enzyme; AltName: Full=Snake venom serine protease; Short=SVSP; Flags: Precursor	64.7	64.7	0.76	2e-10	0.9	Q8AY81.1
serine endopeptidase [Crotalus molossus]	64.7	64.7	0.76	2e-10	0.9	AUS82527.1
serine endopeptidase [Crotalus molossus]	64.7	64.7	0.76	2e-10	0.9	AUS82530.1
RecName: Full=Thrombin-like enzyme crotalase; Short=SVTLE; AltName: Full=Fibrinogen-clotting enzyme; AltName: Full=Snake venom serine protease 2; Short=SVSP; Flags: Precursor	64.7	64.7	0.76	2e-10	0.9	F8S114.1
RecName: Full=Snake venom serine protease 2B; Short=SVSP 2B; Flags: Precursor	64.3	64.3	0.76	3e-10	0.9	O13061.1
serine protease CL1 precursor [Trimeresurus stejnegeri]	64.3	64.3	0.76	3e-10	0.9	AAQ02898.1
serine_protease [Ovophis okinavensis]	63.8	63.8	0.73	3e-10	0.95	BAN89407.1
serine_protease [Ovophis okinavensis]	63.8	63.8	0.73	4e-10	0.95	BAN89406.1
Chain A, Crystal Structure Of Ahv_tl-I, A Glycosylated Snake-Venom Thrombin- Like Enzyme From Agkistrodon Halys	63.8	63.8	0.73	4e-10	0.95	4E7N_A
thrombin-like protein [Gloydius halys]	63.8	63.8	0.73	4e-10	0.95	AFM29142.1
RecName: Full=Snake venom serine protease 2; Short=SVSP 2; Flags: Precursor	63.8	63.8	0.73	4e-10	0.95	O13057.1
serine protease 2 [Gloydius intermedius]	63.8	63.8	0.73	4e-10	0.95	ASX97876.1
RecName: Full=Venom serine proteinase-like protein; AltName: Full=SP1; Flags: Precursor	63.8	63.8	0.73	4e-10	0.95	Q9DF68.1
RecName: Full=Snake venom serine protease 2A homolog; Short=SVSP 2A; Flags: Precursor	63.8	63.8	0.73	4e-10	0.95	O13060.1
RecName: Full=Snake venom serine protease pallabin-2; Short=SVSP; Flags: Precursor	63.8	63.8	0.73	4e-10	0.95	Q9YGI6.1
RecName: Full=Snake venom serine protease homolog; Short=TjsvSPH; Flags: Precursor	63.8	63.8	0.73	4e-10	0.95	B0ZT25.1
RecName: Full=Thrombin-like enzyme gloshedobin; Short=SVTLE; AltName: Full=Defibrase; AltName: Full=Fibrinogen-clotting enzyme; AltName: Full=Snake venom serine protease; Short=SVSP; Flags: Precursor	63.8	63.8	0.73	4e-10	0.95	P0C5B4.2
RecName: Full=Snake venom serine protease KN4 homolog; Short=SVSP; Flags: Precursor	63.8	63.8	0.73	4e-10	0.95	Q71QJ4.1
RecName: Full=Snake venom serine protease KN7 homolog; Short=SVSP; Flags: Precursor	63.8	63.8	0.73	4e-10	0.95	Q71QI0.1
RecName: Full=Snake venom serine protease homolog; Short=SVSP; Flags: Precursor	63.8	63.8	0.73	4e-10	0.95	Q7T229.1
RecName: Full=Snake venom serine protease gussurobin; Short=SVSP; Flags: Precursor	63.8	63.8	0.73	4e-10	0.95	Q8UVX1.1
RecName: Full=Snake venom serine protease 1 homolog; Short=SVSP; Flags: Precursor	63.8	63.8	0.73	4e-10	0.95	Q8AY82.1
serine protease 1 [Gloydius intermedius]	63.8	63.8	0.73	4e-10	0.95	ASX97875.1
RecName: Full=Thrombin-like enzyme BpirSP27; Short=SVTLE; AltName: Full=Fibrinogen-clotting enzyme; AltName: Full=Snake venom serine protease; Short=SVSP	62.6	62.6	1	4e-10	0.73	P0DL26.1
bilineobin=thrombin-like proteinase {N-terminal} [Agkistrodon bilineatus=common cantil, venom, Peptide Partial, 24 aa]	60	60	0.76	5e-10	0.85	AAB26159.1
serine protease [Azemiops feae]	63.4	63.4	0.73	6e-10	0.95	ART88740.1
serine proteinase isoform 1 [Sistrurus catenatus edwardsi]	63.4	63.4	0.73	6e-10	0.95	ABG26967.1
serine endopeptidase [Crotalus tigris]	63	63	0.92	8e-10	0.83	AUS82568.1
serine endopeptidase [Crotalus atrox]	63	63	1	8e-10	0.73	AUS82485.1
venom thrombin-like enzyme [Deinagkistrodon acutus]	62.6	62.6	1	1e-09	0.69	ABK91855.1
RecName: Full=Thrombin-like enzyme acutin; Short=SVTLE acutin; AltName: Full=Fibrinogen-clotting enzyme; AltName: Full=Snake venom serine protease; Short=SVSP; AltName: Full=Thrombin-like defibrase 1; Short=DFA1; Flags: Precursor	62.6	62.6	1	1e-09	0.69	Q9YGS1.1
venom thrombin-like enzyme [Deinagkistrodon acutus]	62.6	62.6	1	1e-09	0.69	ABK97626.1
venom thrombin-like enzyme [Deinagkistrodon acutus]	62.6	62.6	1	1e-09	0.69	ABK91854.1
venom thrombin-like enzyme [Deinagkistrodon acutus]	62.6	62.6	1	1e-09	0.69	AAK52506.2
thrombin-like protein [Agkistrodon piscivorus leucostoma]	62.6	62.6	1	1e-09	0.73	ADW77220.1
serine endopeptidase [Crotalus tigris]	62.6	62.6	1	1e-09	0.73	AUS82562.1
RecName: Full=Snake venom serine protease 1; Short=SVSP 1; Flags: Precursor	62.6	62.6	1	1e-09	0.73	O13059.1
RecName: Full=Snake venom serine protease HS114; Short=SVSP; Flags: Precursor	62.6	62.6	1	1e-09	0.73	Q5W959.1
RecName: Full=Snake venom serine protease PA; Short=SVSP; Flags: Precursor	62.6	62.6	1	1e-09	0.73	Q71QH7.1
RecName: Full=Beta-fibrinogenase stejnefibrase-2; AltName: Full=Snake venom serine protease; Short=SVSP; Flags: Precursor	62.6	62.6	1	1e-09	0.73	Q8AY79.1
thrombin-like protein [Deinagkistrodon acutus]	62.1	62.1	0.76	2e-09	0.85	ABV89584.1
thrombin-like protein DAV-WY precursor [Deinagkistrodon acutus]	62.1	62.1	0.76	2e-09	0.85	ACF17164.1
serine endopeptidase [Crotalus tigris]	62.1	62.1	0.76	2e-09	0.85	AUS82561.1
serine endopeptidase [Crotalus tigris]	62.1	62.1	0.76	2e-09	0.85	AUS82560.1
RecName: Full=Thrombin-like enzyme calobin-1; Short=SVTLE; AltName: Full=Calobin I; AltName: Full=Fibrinogen-clotting enzyme; AltName: Full=Snake venom serine protease; Short=SVSP; Flags: Precursor	62.1	62.1	0.76	2e-09	0.85	Q91053.1
RecName: Full=Thrombin-like enzyme calobin-2; Short=SVTLE; AltName: Full=Calobin II; AltName: Full=Fibrinogen-clotting enzyme; AltName: Full=Snake venom serine protease; Short=SVSP	57.9	57.9	0.73	2e-09	0.84	P0C590.1
venom plasminogen activator precursor 3 [Gloydius intermedius]	61.7	61.7	1	2e-09	0.73	ASX97882.1
RecName: Full=Thrombin-like enzyme kangshuanmei; Short=SVTLE; AltName: Full=Fibrinogen-clotting enzyme; AltName: Full=Snake venom serine protease; Short=SVSP	61.3	61.3	0.73	3e-09	0.89	P85109.1
RecName: Full=Snake venom serine protease pallase; Short=SVSP pallase	61.3	61.3	0.73	3e-09	0.89	O93421.2
pallase [Gloydius halys]	61.3	61.3	0.73	3e-09	0.89	AAC34898.1
RecName: Full=Alpha-fibrinogenase shedaoenase; AltName: Full=Snake venom serine protease; Short=SVSP	61.3	61.3	0.73	3e-09	0.89	Q6T5L0.2
thrombin-like enzyme [Gloydius shedaoensis]	61.3	61.3	0.73	3e-09	0.89	AAR11859.1
serine proteinase isoform 6 [Sistrurus catenatus edwardsi]	61.3	61.3	0.73	3e-09	0.89	ABG26972.1
RecName: Full=Snake venom serine protease KN12; Short=SVSP; Flags: Precursor	61.3	61.3	0.73	3e-09	0.89	Q71QI1.1
RecName: Full=Snake venom serine protease KN13; Short=SVSP; Flags: Precursor	61.3	61.3	0.73	3e-09	0.89	Q71QH6.1
RecName: Full=Alpha- and beta-fibrinogenase stejnefibrase-1; AltName: Full=Snake venom serine protease; Short=SVSP; Flags: Precursor	61.3	61.3	0.73	3e-09	0.89	Q8AY80.1
serine endopeptidase [Crotalus scutulatus]	61.3	61.3	0.73	3e-09	0.89	AUS82543.1
serine endopeptidase [Crotalus molossus]	61.3	61.3	0.73	3e-09	0.89	AUS82528.1
serine endopeptidase [Crotalus cerastes]	61.3	61.3	0.73	3e-09	0.89	AUS82499.1
serine endopeptidase [Crotalus mitchellii]	61.3	61.3	0.73	3e-09	0.89	AUS82526.1

## Sheet: S5C4
Description	Max score	Total score	Query cover	E value	Ident	Accession
RecName: Full=Venom plasminogen activator LV-PA; AltName: Full=LMUT0402S; AltName: Full=Plasminogen activating proteinase; AltName: Full=Snake venom serine protease; Short=SVSP; Flags: Precursor	168	168	1	8e-45	0.96	Q27J47.1
venom plasminogen activator precursor 2 [Gloydius intermedius]	161	161	0.96	2e-42	0.96	ASX97881.1
serine protease [Azemiops feae]	149	149	0.96	5e-38	0.9	ART88739.1
serine endopeptidase [Crotalus atrox]	148	148	0.96	6e-38	0.9	AUS82489.1
RecName: Full=Thrombin-like enzyme asperase; Short=SVTLE; AltName: Full=Fibrinogen-clotting enzyme; AltName: Full=Snake venom serine protease; Short=SVSP; Flags: Precursor	143	143	1	5e-36	0.85	Q072L6.1
serine endopeptidase [Crotalus scutulatus]	141	141	0.96	2e-35	0.88	AUS82546.1
serine endopeptidase [Crotalus scutulatus]	141	141	0.96	2e-35	0.88	AUS82544.1
serine proteinase isoform 4 [Sistrurus catenatus edwardsi]	141	141	0.96	2e-35	0.86	ABG26970.1
serine endopeptidase [Crotalus mitchellii]	140	140	0.88	6e-35	0.91	AUS82518.1
Chain A, Plasminogen Activator (tsv-pa) From Snake Venom	138	138	1	2e-34	0.81	1BQY_A
serine proteinase isoform 3 [Sistrurus catenatus edwardsi]	138	138	1	2e-34	0.83	ABG26969.1
RecName: Full=Venom plasminogen activator TSV-PA; AltName: Full=Snake venom serine protease; Short=SVSP; Flags: Precursor	138	138	1	2e-34	0.81	Q91516.1
hypothetical protein [Gloydius blomhoffii]	138	138	1	3e-34	0.83	BAM44992.1
serine endopeptidase [Crotalus scutulatus]	135	135	0.96	3e-33	0.84	AUS82542.1
serine endopeptidase [Crotalus atrox]	135	135	0.96	3e-33	0.84	AUS82480.1
serine protease [Ovophis okinavensis]	130	130	0.96	8e-33	0.8	BAN82123.1
venom plasminogen activator precursor 4 [Gloydius intermedius]	132	132	0.96	2e-32	0.82	ASX97883.1
serine protease precursor [Crotalus vegrandis]	132	132	0.96	4e-32	0.84	ALR83481.1
RecName: Full=Venom plasminogen activator Haly-PA; Flags: Precursor	131	131	0.96	5e-32	0.82	Q9YGJ8.2
serine endopeptidase [Crotalus lepidus]	131	131	0.96	5e-32	0.84	AUS82511.1
plasminogen activator precursor [Gloydius brevicaudus]	131	131	0.96	5e-32	0.82	AAD01624.1
serine endopeptidase [Crotalus cerastes]	131	131	0.96	7e-32	0.82	AUS82496.1
serine protease [Echis coloratus]	130	130	1	1e-31	0.79	ADI47569.1
Chain A, Crystal Structure Of Saxthrombin	130	130	1	1e-31	0.79	3S69_A
serine protease [Echis coloratus]	130	130	1	1e-31	0.79	ADI47568.1
RecName: Full=Thrombin-like enzyme saxthrombin; Short=SVTLE; AltName: Full=Fibrinogen-clotting enzyme; AltName: Full=Snake venom serine protease; Short=SVSP; AltName: Full=Thrombin-like enzyme defibrase; Flags: Precursor	130	130	1	1e-31	0.79	Q7SZE1.1
serine endopeptidase [Crotalus tigris]	130	130	0.96	2e-31	0.82	AUS82565.1
serine endopeptidase [Crotalus tigris]	130	130	0.88	2e-31	0.87	AUS82564.1
serine endopeptidase [Crotalus atrox]	130	130	0.88	2e-31	0.87	AUS82479.1
serine endopeptidase [Crotalus tigris]	130	130	0.88	2e-31	0.87	AUS82563.1
serine endopeptidase [Crotalus scutulatus]	130	130	0.88	2e-31	0.87	AUS82540.1
serine proteinase isoform 8 [Sistrurus catenatus edwardsi]	130	130	0.88	2e-31	0.87	ABG26974.1
venom plasminogen activator precursor 3 [Gloydius intermedius]	128	128	0.96	5e-31	0.8	ASX97882.1
RecName: Full=Venom plasminogen activator; Short=APL-PA; AltName: Full=Snake venom serine protease; Short=SVSP; Flags: Precursor	128	128	0.96	5e-31	0.82	E5L0E5.1
PREDICTED: snake venom serine protease 3-like [Protobothrops mucrosquamatus]	128	128	1	7e-31	0.79	XP_015671555.1
RecName: Full=Bradykinin-releasing enzyme KR-E-1; AltName: Full=Snake venom serine protease; Short=SVSP; AltName: Full=Thrombin-like enzyme defibrase	127	127	1	1e-30	0.77	Q7SZE2.1
serine endopeptidase [Crotalus lepidus]	127	127	0.88	1e-30	0.85	AUS82504.1
RecName: Full=Snake venom serine protease 2; Short=SP2; Short=SVSP; AltName: Full=Jerdonobin-II; Flags: Precursor	127	127	1	1e-30	0.79	Q9DF67.1
serine endopeptidase [Crotalus lepidus]	127	127	0.96	2e-30	0.8	AUS82509.1
serine proteinase SP-5 [Vipera ammodytes ammodytes]	126	126	0.88	3e-30	0.81	AMB36346.1
serine proteinase SP-3 [Vipera ammodytes ammodytes]	126	126	0.96	3e-30	0.78	AMB36344.1
serine endopeptidase [Crotalus scutulatus]	126	126	1	4e-30	0.77	AUS82541.1
thrombin-like protein [Agkistrodon piscivorus leucostoma]	125	125	0.94	8e-30	0.8	ADW77220.1
serine endopeptidase [Crotalus cerastes]	125	125	0.88	8e-30	0.85	AUS82492.1
RecName: Full=Snake venom serine protease 3; Short=SP3; Short=SVSP; Flags: Precursor	125	125	0.96	8e-30	0.8	Q9DF66.1
RecName: Full=Thrombin-like enzyme bhalternin; Short=SVTLE; AltName: Full=Fibrinogen-clotting enzyme; AltName: Full=Snake venom serine protease; Short=SVSP; Flags: Precursor	125	125	0.98	8e-30	0.79	P0CG03.1
serine endopeptidase [Crotalus mitchellii]	124	124	0.88	1e-29	0.85	AUS82520.1
serine endopeptidase [Crotalus molossus]	124	124	0.88	1e-29	0.85	AUS82529.1
serine endopeptidase [Crotalus tigris]	124	124	0.96	2e-29	0.78	AUS82562.1
venom plasminogen activator precursor 1 [Gloydius intermedius]	124	124	0.88	2e-29	0.83	ASX97880.1
RecName: Full=Venom plasminogen activator GPV-PA; AltName: Full=Green pit viper plasminogen activator; Short=GPV-PA; AltName: Full=Snake venom serine protease; Short=SVSP; Flags: Precursor	123	123	1	4e-29	0.77	P0DJF5.1
venom thrombin-like enzyme [Deinagkistrodon acutus]	122	122	1	8e-29	0.75	ABK91855.1
RecName: Full=Thrombin-like enzyme acutin; Short=SVTLE acutin; AltName: Full=Fibrinogen-clotting enzyme; AltName: Full=Snake venom serine protease; Short=SVSP; AltName: Full=Thrombin-like defibrase 1; Short=DFA1; Flags: Precursor	122	122	1	8e-29	0.75	Q9YGS1.1
venom thrombin-like enzyme [Deinagkistrodon acutus]	122	122	1	8e-29	0.75	ABK97626.1
venom thrombin-like enzyme [Deinagkistrodon acutus]	122	122	1	8e-29	0.75	AAK52506.2
RecName: Full=Snake venom serine protease 3; Short=SVSP 3; Flags: Precursor	122	122	1	8e-29	0.78	O13058.1
PREDICTED: snake venom serine protease 3 [Protobothrops mucrosquamatus]	122	122	1	8e-29	0.78	XP_015671562.1
serine endopeptidase [Crotalus molossus]	121	121	1	1e-28	0.75	AUS82537.1
RecName: Full=Thrombin-like enzyme BpirSP27; Short=SVTLE; AltName: Full=Fibrinogen-clotting enzyme; AltName: Full=Snake venom serine protease; Short=SVSP	115	115	0.88	1e-28	0.77	P0DL26.1
RecName: Full=Snake venom serine proteinase 8; Short=SVSP; Flags: Precursor	120	120	1	3e-28	0.75	J3S835.1
RecName: Full=Snake venom serine protease 5; Short=SVSP; Flags: Precursor	120	120	0.88	3e-28	0.81	Q8AY78.1
RecName: Full=Thrombin-like enzyme contortrixobin; Short=SVTLE; AltName: Full=Fibrinogen-clotting enzyme; AltName: Full=Snake venom serine protease; Short=SVSP; AltName: Full=Venombin B	120	120	0.94	5e-28	0.76	P82981.1
PREDICTED: transmembrane protease serine 9-like [Protobothrops mucrosquamatus]	120	302	1	5e-28	0.76	XP_015671564.1
Chain A, Crystal Structure Of Aav-Sp-Ii, A Glycosylated Snake Venom Serine Proteinase From Agkistrodon Acutus	119	119	1	6e-28	0.74	1OP2_A
thrombin-like protein DAV-PA precursor [Deinagkistrodon acutus]	119	119	1	6e-28	0.74	AAF76378.1
RecName: Full=Snake venom serine proteinase 5; Short=SVSP; AltName: Full=Serine proteinase 4; Flags: Precursor	119	119	0.96	6e-28	0.76	F8S116.1
RecName: Full=Snake venom serine protease catroxase-2; Short=SVSP; AltName: Full=Catroxase II; AltName: Full=Kallikrein-like EI; Flags: Precursor	119	119	0.96	6e-28	0.76	Q8QHK2.1
RecName: Full=Snake venom serine protease HS114; Short=SVSP; Flags: Precursor	118	118	0.96	1e-27	0.75	Q5W959.1
RecName: Full=Snake venom serine protease 1; Short=SVSP 1; Flags: Precursor	118	118	0.88	2e-27	0.79	O13059.1
RecName: Full=Snake venom serine protease PA; Short=SVSP; Flags: Precursor	118	118	0.88	2e-27	0.79	Q71QH7.1
serine endopeptidase [Crotalus atrox]	118	118	1	2e-27	0.74	AUS82483.1
serine endopeptidase [Crotalus tigris]	118	118	1	2e-27	0.74	AUS82558.1
RecName: Full=Beta-fibrinogenase stejnefibrase-2; AltName: Full=Snake venom serine protease; Short=SVSP; Flags: Precursor	117	117	0.88	3e-27	0.79	Q8AY79.1
Chain A, Crystal Structure Of Aav-sp-i, A Glycosylated Snake Venom Serine Proteinase From Agkistrodon Acutus	117	117	1	5e-27	0.72	1OP0_A
serine endopeptidase [Crotalus mitchellii]	117	117	0.96	5e-27	0.76	AUS82525.1
RecName: Full=Snake venom serine protease Dav-PA; Short=SVSP; AltName: Full=AaV-SP-I; AltName: Full=AaV-SP-II; Flags: Precursor	117	117	1	5e-27	0.72	Q9I8X1.2
serine endopeptidase [Crotalus atrox]	116	116	0.96	1e-26	0.75	AUS82484.1
RecName: Full=Snake venom serine protease PTLE1; Short=SVSP; Flags: Precursor	115	115	1	3e-26	0.73	Q802F0.1
RecName: Full=Snake venom serine protease 3; Short=SVSP 3; Flags: Precursor	115	115	1	3e-26	0.77	O13063.1
RecName: Full=Thrombin-like enzyme CPI-enzyme 2; Short=SVTLE; AltName: Full=Capillary permeability-increasing enzyme 2; Flags: Precursor	115	115	1	3e-26	0.73	O42207.1
RecName: Full=Thrombin-like enzyme chitribrisin; Short=SVTLE chitribrisin; AltName: Full=Fibrinogen-clotting enzyme; AltName: Full=Snake venom serine protease; Short=SVSP; Flags: Precursor	115	115	1	3e-26	0.77	P0DJF6.1
venom thrombin-like enzyme [Deinagkistrodon acutus]	114	114	1	4e-26	0.74	ABK91854.1
serine endopeptidase [Crotalus molossus]	114	114	1	4e-26	0.72	AUS82538.1
RecName: Full=Alpha-fibrinogenase albofibrase; AltName: Full=Snake venom serine protease; Short=SVSP; Flags: Precursor	113	113	0.88	1e-25	0.77	P0CJ41.1
flavoxobin	112	112	0.98	2e-25	0.74	1405260A
serine endopeptidase [Crotalus lepidus]	112	112	0.88	2e-25	0.77	AUS82513.1
serine endopeptidase [Crotalus cerastes]	112	112	0.88	2e-25	0.77	AUS82495.1
hypothetical protein [Gloydius blomhoffii]	112	112	1	2e-25	0.71	BAM44991.1
RecName: Full=Thrombin-like enzyme flavoxobin; Short=SVTLE; AltName: Full=Fibrinogen-clotting enzyme; AltName: Full=Habutobin; AltName: Full=Snake venom serine protease 1; Short=SVSP; Flags: Precursor	112	112	0.98	2e-25	0.74	P05620.2
serine protease [Protobothrops flavoviridis]	112	112	0.98	2e-25	0.74	BAP39955.1
RecName: Full=Snake venom serine protease CL2; Short=SVSP; Flags: Precursor	111	111	1	4e-25	0.75	Q71QI2.1
RecName: Full=Snake venom serine protease Haly-2; Short=SVSP; Flags: Precursor	110	110	0.96	2e-24	0.75	Q9YGJ9.1
serine proteinase SP-2 [Vipera ammodytes ammodytes]	110	110	0.98	2e-24	0.69	AMB36343.1
serine protease [Echis carinatus sochureki]	109	109	0.98	3e-24	0.7	ADI47550.1
RecName: Full=Serine protease VLSP-3; AltName: Full=Snake venom serine protease; Short=SVSP; Flags: Precursor	109	109	1	3e-24	0.71	E0Y420.1
serine protease [Protobothrops flavoviridis]	108	108	0.88	6e-24	0.78	BAN82037.1
serine endopeptidase [Crotalus cerastes]	108	108	0.94	6e-24	0.72	AUS82498.1
serine protease [Echis coloratus]	107	107	0.98	8e-24	0.7	ADI47549.1
serine endopeptidase [Crotalus scutulatus]	107	107	0.98	8e-24	0.71	AUS82551.1
serine proteinase SP-4 [Vipera ammodytes ammodytes]	107	107	1	8e-24	0.67	AMB36345.1

## Sheet: S5C6
Description	Max score	Total score	Query cover	E value	Ident	Accession
Chain B, Structure Of Rhodocytin	130	130	1	5e-33	0.95	2VRP_B
RecName: Full=Snaclec rhodocytin subunit beta; AltName: Full=Aggretin beta chain; AltName: Full=Rhodoaggretin subunit beta; Flags: Precursor	130	130	1	1e-32	0.95	Q9I840.1
RecName: Full=Snaclec alboaggregin-A subunit beta'; AltName: Full=Alboaggregin-A subunit 4; Short=AL-A subunit 4	106	106	1	4e-24	0.83	P81114.1
RecName: Full=Snaclec aspercetin subunit beta	99	99	1	1e-22	0.78	P0DJC9.1
RecName: Full=Snaclec 3; AltName: Full=C-type lectin isoform 3; Flags: Precursor	100	100	1	6e-22	0.8	B0VXV2.1
Chain B, Crystal Structure Of The Complex Between The Coagulation Factor X Binding Protein From Snake Venom And The Gla Domain Of Factor X	96.1	96.1	1	2e-20	0.76	1IOD_B
RecName: Full=Snaclec jerdonibitin subunit beta; AltName: Full=TJ-GPIb-bp subunit beta; Flags: Precursor	96.1	96.1	1	2e-20	0.75	D1MGU1.1
RecName: Full=Snaclec anticoagulant protein subunit B; Short=AaACP-B; AltName: Full=ACF 1/2 B-chain; AltName: Full=Agkisasin-b; Flags: Precursor	96.1	96.1	1	2e-20	0.76	Q9DEF8.1
RecName: Full=Snaclec coagulation factor IX/factor X-binding protein subunit B; Short=IX/X-bp subunit B	88.9	88.9	0.75	4e-20	0.83	Q9PS06.2
anticogulant protein subunit beta [Deinagkistrodon acutus]	93.5	93.5	1	1e-19	0.74	CCH35772.1
ACF 1/2 B-chain [Deinagkistrodon acutus]	93.5	93.5	1	1e-19	0.74	AAM22789.1
RecName: Full=Snaclec aspercetin subunit alpha	90.6	90.6	0.87	2e-19	0.8	P0DJC8.1
RecName: Full=Snaclec coagulation factor IX/factor X-binding protein subunit B; Short=IX/X-bp subunit B; AltName: Full=Halyxin subunit B; Flags: Precursor	92.7	92.7	1	3e-19	0.74	Q9DG31.1
RecName: Full=Snaclec agkisacutacin subunit B; Short=Agk-B; Flags: Precursor	91.8	91.8	0.97	5e-19	0.74	Q8JIW1.2
C-type lectin 3 [Crotalus oreganus helleri]	91.8	91.8	1	5e-19	0.74	AEU60005.1
agkisacutacin B-chain [Deinagkistrodon acutus]	91.4	91.4	0.97	8e-19	0.74	AAM22785.1
Chain B, Crystal Structure Of Coagulation Factors Ix/x-binding Protein (ix/x- Bp) From Venom Of Habu Snake With A Heterodimer Of C-type Lectin Domains	90.1	90.1	1	2e-18	0.71	1IXX_B
PREDICTED: snaclec trimecetin subunit beta-like [Protobothrops mucrosquamatus]	90.1	90.1	1	2e-18	0.73	XP_015671561.1
RecName: Full=Snaclec coagulation factor IX/factor X-binding protein subunit B; Short=IX/X-bp subunit B; Flags: Precursor	90.1	90.1	1	2e-18	0.71	P23807.2
C-type lectin F IX/X B [Protobothrops flavoviridis]	90.1	90.1	1	2e-18	0.71	BAP39964.1
agkisasin-b [Deinagkistrodon acutus]	89.7	89.7	1	3e-18	0.74	AAP50528.1
agkisasin-b [Deinagkistrodon acutus]	89.7	89.7	1	3e-18	0.74	AAK26430.1
factor IX/factor X-binding protein B chain, IX/X-bp B chain=anticoagulant protein {N-terminal} [Bothrops jararaca=jararaca snakes, venom, Peptide Partial, 30 aa]	82.9	82.9	0.75	7e-18	0.8	AAB27577.1
C-type lectin 2 [Crotalus adamanteus]	88	88	1	1e-17	0.71	AEJ31968.1
RecName: Full=C-type lectin 16; Flags: Precursor	88	88	1	1e-17	0.71	J3S3U6.1
C-type lectin B [Protobothrops elegans]	86.7	86.7	1	3e-17	0.69	BAP39936.1
RecName: Full=Snaclec coagulation factor IX/factor X-binding protein subunit B3; Short=IX/X-bp subunit B3; Flags: Precursor	85.5	85.5	1	9e-17	0.71	Q71RR0.1
RecName: Full=Snaclec mamushigin subunit beta; Flags: Precursor	85.5	85.5	1	9e-17	0.7	Q9YI92.1
RecName: Full=Snaclec salmorin subunit B; Flags: Precursor	84.6	84.6	1	2e-16	0.67	Q9YGN4.1
RecName: Full=Snaclec coagulation factor IX/factor X-binding protein subunit B2; Short=IX/X-bp subunit B2; Flags: Precursor	84.6	84.6	1	2e-16	0.71	Q71RR1.1
RecName: Full=Snaclec agglucetin subunit beta-1; Flags: Precursor	84.6	84.6	0.97	2e-16	0.69	Q8AYA4.1
C-type lectin beta [Gloydius intermedius]	82.9	82.9	1	7e-16	0.68	AIC75911.1
RecName: Full=Snaclec botrocetin subunit alpha; AltName: Full=Platelet coagglutinin	82.1	82.1	1	1e-15	0.7	P22029.2
botrocetin-2 alpha [Bothrops jararaca]	82.1	82.1	1	1e-15	0.7	BAM94436.1
CTLPs subunit beta [Gloydius halys]	81.2	81.2	1	3e-15	0.68	CCH35770.1
Chain A, Crystal Structure Of The Complex Between The Coagulation Factor X Binding Protein From Snake Venom And The Gla Domain Of Factor X	81.2	81.2	1	3e-15	0.68	1IOD_A
RecName: Full=Snaclec coagulation factor IX/factor X-binding protein subunit B1; Short=IX/X-bp subunit B1; Flags: Precursor	81.2	81.2	1	3e-15	0.73	Q71RR2.1
RecName: Full=Snaclec stejaggregin-B subunit beta-1; Flags: Precursor	81.2	81.2	1	3e-15	0.68	Q71RQ9.1
RecName: Full=Snaclec coagulation factor IX/factor X-binding protein subunit A; Short=IX/X-bp subunit A; AltName: Full=Halyxin subunit A; Flags: Precursor	81.2	81.2	1	3e-15	0.7	Q9DG39.1
RecName: Full=Snaclec alboaggregin-A subunit beta; AltName: Full=Alboaggregin-A subunit 3; Short=AL-A subunit 3	80.8	80.8	1	4e-15	0.68	P81113.1
C-type lectin snaclec-2 [Vipera ammodytes ammodytes]	80.8	80.8	0.75	4e-15	0.77	AMB36339.1
C-type lectin 1 [Crotalus adamanteus]	80.8	80.8	1	4e-15	0.7	AEJ31967.1
RecName: Full=Snaclec tokaracetin subunit beta	77	77	0.97	4e-15	0.64	Q7LZI6.1
RecName: Full=Snaclec 1; AltName: Full=C-type lectin isoform 1; Flags: Precursor	80.4	80.4	1	5e-15	0.68	B0VXV0.1
C-type lectin 1 [Crotalus tzabcan]	80.4	80.4	0.97	5e-15	0.67	ANN23917.1
RecName: Full=Snaclec clone 2100755; AltName: Full=C-type lectin clone 2100755; Flags: Precursor	80.4	80.4	0.75	5e-15	0.77	Q8JIV8.1
RecName: Full=C-type lectin 9a; Flags: Precursor	80.4	80.4	1	5e-15	0.68	J3SBP0.1
C-type lectin 4 [Crotalus adamanteus]	80.4	80.4	1	5e-15	0.68	AEJ31970.1
RecName: Full=Snaclec CHH-B subunit beta	80	80	1	7e-15	0.64	P81509.1
Chain C, Crystal Structure Of Russell's Viper Venom Metalloproteinase	80	80	1	7e-15	0.7	2E3X_C
coagulation factor X activating enzyme light chain, RVV-X-light chain, LC1=metalloproteinase with disintegrin (platelet aggregation inhibitor)-like and C-type lectin-like domains [Vipera russelli=Russell's viper, Siamensis, venom, Peptide, 123 aa]	80	80	1	7e-15	0.7	AAB22478.1
RVV-X light chain 1 [Daboia siamensis]	80	80	1	7e-15	0.7	AUF41654.1
C-type lectin-like protein subunit 2 [Daboia siamensis]	80	80	1	7e-15	0.7	AAY63871.1
factor X activator light chain 1 [Daboia russelii russelii]	80	80	1	7e-15	0.7	ADJ67474.1
RecName: Full=Snaclec coagulation factor X-activating enzyme light chain 1; AltName: Full=C-type lectin-like protein subunit 2; AltName: Full=Coagulation factor X-activating enzyme gamma-chain; AltName: Full=RVV-X light chain 1; Flags: Precursor	80	80	1	7e-15	0.7	Q4PRD1.2
C-type lectin 3 [Borikenophis portoricensis]	79.5	79.5	0.77	1e-14	0.71	AXL96587.1
C-type lectin 4 [Borikenophis portoricensis]	79.5	79.5	0.77	1e-14	0.71	AXL96588.1
C-type lectin 5 [Borikenophis portoricensis]	79.5	79.5	0.77	1e-14	0.71	AXL96589.1
RecName: Full=Snaclec carinactivase-1 regulatory subunit 14 kDa chain; Short=CA-1 14 kDa subunit; AltName: Full=CA-1 25 kDa subunit chain 1	74.4	74.4	0.75	1e-14	0.73	Q9PRP7.1
C-type lectin F IX/X A [Protobothrops flavoviridis]	79.1	79.1	1	1e-14	0.71	BAP39954.1
Chain A, Crystal Structure Of Aa-X-Bp-I, A Snake Venom Protein With The Activity Of Binding To Coagulation Factor X From Agkistrodon Acutus	78.3	78.3	1	3e-14	0.65	1WT9_A
C-type lectin-like protein 3B [Macrovipera lebetina]	78.3	78.3	0.97	3e-14	0.67	AJO70723.1
RecName: Full=Snaclec agkisacutacin subunit A; Short=Agk-A; Flags: Precursor	78.3	78.3	1	3e-14	0.65	Q9IAM1.2
RecName: Full=Snaclec alboaggregin-A subunit alpha'; AltName: Full=Alboaggregin-A subunit 2; Short=AL-A subunit 2	77.8	77.8	0.97	4e-14	0.62	P81112.1
RecName: Full=Snaclec B4; AltName: Full=C-type lectin B4; Flags: Precursor	77.8	77.8	1	4e-14	0.58	B4XT03.1
RecName: Full=Snaclec B3/B5; AltName: Full=C-type lectin B3/B5; Flags: Precursor	77.8	77.8	1	4e-14	0.58	B4XT02.1
RecName: Full=Snaclec B2; AltName: Full=C-type lectin B2; Flags: Precursor	77.8	77.8	1	4e-14	0.58	B4XT01.1
RecName: Full=Snaclec B1; AltName: Full=C-type lectin B1; Flags: Precursor	77.8	77.8	1	4e-14	0.58	B4XT00.1
C-type lectin 2 [Crotalus oreganus helleri]	77.8	77.8	0.97	4e-14	0.69	AEU60004.1
RecName: Full=Snaclec coagulation factor IX-binding protein subunit A; Short=IX-bp subunit A	77.4	77.4	1	5e-14	0.64	Q7LZ71.1
C-type lectin factor IX/X binding protein A subunit [Protobothrops flavoviridis]	77.4	77.4	1	5e-14	0.64	BAN81990.1
C-type lectin factor IX/X binding protein A subunit [Protobothrops flavoviridis]	77.4	77.4	1	5e-14	0.64	BAN81992.1
C-type lectin 1 [Crotalus oreganus helleri]	77.4	77.4	1	5e-14	0.64	AEU60003.1
RecName: Full=Snaclec coagulation factor IX/factor X-binding protein subunit A; Short=IX/X-BP subunit A; AltName: Full=ECLV IX/X-BP subunit A	77	77	1	7e-14	0.7	Q9PSM9.1
RecName: Full=Snaclec 4; AltName: Full=C-type lectin-like 4; Flags: Precursor	77	77	0.97	8e-14	0.67	Q4PRC9.1
C-type lectin alpha subunit [Protobothrops flavoviridis]	77	77	1	8e-14	0.65	BAN81991.1
C-type lectin beta subunit [Protobothrops flavoviridis]	76.6	76.6	0.97	1e-13	0.67	BAN82011.1
RecName: Full=Snaclec bothrojaracin subunit alpha; Short=BJC subunit alpha; Flags: Precursor	76.6	76.6	1	1e-13	0.68	Q56EB1.1
RecName: Full=Snaclec lebecetin subunit alpha	73.2	73.2	1	1e-13	0.65	P84038.1
Snaclec trimecetin subunit beta [Bothrops moojeni]	76.1	76.1	1	1e-13	0.68	ATU85532.1
P31 alpha subunit [Daboia siamensis]	76.1	76.1	1	2e-13	0.63	ADK22831.1
P31 alpha subunit [Daboia russelii limitis]	76.1	76.1	1	2e-13	0.63	ADK22829.1
RecName: Full=Snaclec coagulation factor X-activating enzyme light chain 1; AltName: Full=VL factor X activator light chain 1; Short=VLFXA light chain 1; Contains: RecName: Full=Snaclec coagulation factor X-activating enzyme light chain 1 alternate form; Flags: Precursor	75.7	75.7	1	2e-13	0.65	Q7T045.1
RecName: Full=Snaclec 1; AltName: Full=C-type lectin 1; Flags: Precursor	75.7	75.7	1	2e-13	0.65	Q6X5T5.1
snaclec-7 [Vipera ammodytes ammodytes]	75.7	75.7	1	2e-13	0.63	APB93444.1
C-type lectin 7 [Crotalus adamanteus]	75.7	75.7	0.97	2e-13	0.69	AEJ31973.1
RecName: Full=Snaclec stejaggregin-A subunit beta-1; Flags: Precursor	75.7	75.7	0.95	2e-13	0.66	Q71RQ0.1
C-type lectin-like protein 2B [Macrovipera lebetina]	75.7	75.7	0.75	2e-13	0.77	AJO70722.1
Chain C, Crystal Structure Of Rhodocetin	74.9	74.9	1	4e-13	0.6	3GPR_C
RecName: Full=Snaclec rhodocetin subunit gamma	74.9	74.9	1	4e-13	0.6	D2YW39.2
C-type lectin isoform 1 [Bothrops moojeni]	74.9	74.9	1	4e-13	0.71	ATU85533.1
RecName: Full=Snaclec 3; AltName: Full=C-type lectin-like 3; Flags: Precursor	74.9	74.9	0.95	4e-13	0.66	Q4PRD0.1
snaclec-8 [Vipera ammodytes ammodytes]	74.9	74.9	0.97	4e-13	0.64	APB93445.1
RecName: Full=Snaclec B9; AltName: Full=C-type lectin B9; Flags: Precursor	74.9	74.9	0.77	4e-13	0.68	B4XT08.1
RecName: Full=Snaclec A11; AltName: Full=C-type lectin A11; Flags: Precursor	74.9	74.9	1	4e-13	0.63	B4XSY6.1
RecName: Full=Snaclec A10; AltName: Full=C-type lectin A10; Flags: Precursor	74.9	74.9	1	4e-13	0.63	B4XSY5.1
PREDICTED: snaclec coagulation factor IX/factor X-binding protein subunit A [Protobothrops mucrosquamatus]	74.4	74.4	1	6e-13	0.68	XP_015671571.1
Chain A, Crystal Structure Of Aa-X-Bp-Ii, A Snake Venom Protein With The Activity Of Binding To Coagulation Factor X From Agkistrodon Acutus	74	74	1	8e-13	0.63	1Y17_A
RecName: Full=Snaclec anticoagulant protein subunit A; Short=AaACP-A; Flags: Precursor	74	74	1	8e-13	0.63	Q9DEF9.1
ACF 1/2 A-chain [Deinagkistrodon acutus]	74	74	1	8e-13	0.63	AAM22786.1
