# Supplementary material for: Subproteome of Lachesis muta rhombeata venom and preliminary studies on LmrSP-4, a novel snake venom serine proteinase
Source: J Venom Anim Toxins Incl Trop Dis. 2019 Apr 15;25:e147018. doi: 10.1590/1678-9199-JVATITD-1470-18 (PMC6521711; doi:10.1590/1678-9199-JVATITD-1470-18)
Supplement: Additional File 2: [file 1678-9199-jvatitd-25-e147018-s2.xlsx]

## Sheet: Planilha2
Fragmentation mode	Protein Rank	Peptide < ProteinMetrics Confidential >	Glycans NHFAGNa	Modification Type(s)	Observed m/z	z	Observed (M+H)	Calc. mass (M+H)	Off-by-x error	Mass error (ppm)	Score	|Log Prob|	# of unique peptides	Protein Name	Scan #	Scan Time
HCD	1	L.ILQLS{+109.819}YAQKSSKLVFGGDEC[+57.021]NINEHR.S		C[+57], S{+110}	624.072	5	3116.33	3116.33	0	0	99.61	2.3	1014	>sp|Q27J47|VSPPA_LACMU Venom plasminogen activator LV-PA OS=Lachesis muta muta PE=1 SV=1	controllerType=0 controllerNumber=1 scan=5121	28.8056
HCD	1	Q.LSYA{-4.484}QKSSKLVFGGDEC[+57.021]NINEHR.S		A{-4}, C[+57]	530.366	5	2647.8	2647.8	0	0	191.82	2.9	1014	>sp|Q27J47|VSPPA_LACMU Venom plasminogen activator LV-PA OS=Lachesis muta muta PE=1 SV=1	controllerType=0 controllerNumber=1 scan=3987	22.4617
HCD	1	S.YAQKS{+123.174}SKLVFGGDEC[+57.021]NINEHR.S		C[+57], S{+123}	515.874	5	2575.34	2575.34	0	0	189.59	2.73	1014	>sp|Q27J47|VSPPA_LACMU Venom plasminogen activator LV-PA OS=Lachesis muta muta PE=1 SV=1	controllerType=0 controllerNumber=1 scan=4457	24.9962
HCD	1	S.SK{-71.076}LVFGGDEC[+57.021]NINEHR.S		C[+57], K{-71}	601.94	3	1803.8	1803.8	0	0	904.06	10.21	1014	>sp|Q27J47|VSPPA_LACMU Venom plasminogen activator LV-PA OS=Lachesis muta muta PE=1 SV=1	controllerType=0 controllerNumber=1 scan=2679	15.7006
HCD	1	S.KL{+58.029}VFGGDEC[+57.021]NINEHR.S		C[+57], L{+58}	615.964	3	1845.88	1845.88	0	0	149.63	2.07	1014	>sp|Q27J47|VSPPA_LACMU Venom plasminogen activator LV-PA OS=Lachesis muta muta PE=1 SV=1	controllerType=0 controllerNumber=1 scan=2293	13.8813
HCD	1	S.KL{+56.958}VFGGDEC[+57.021]NINEHR.S		C[+57], L{+57}	615.607	3	1844.81	1844.81	0	0	152.43	2.07	1014	>sp|Q27J47|VSPPA_LACMU Venom plasminogen activator LV-PA OS=Lachesis muta muta PE=1 SV=1	controllerType=0 controllerNumber=1 scan=2293	13.8813
HCD	1	S.KLVF{+74.101}GGDEC[+57.021]NINEHR.S		C[+57], F{+74}	621.322	3	1861.95	1861.95	0	0	187.14	2.1	1014	>sp|Q27J47|VSPPA_LACMU Venom plasminogen activator LV-PA OS=Lachesis muta muta PE=1 SV=1	controllerType=0 controllerNumber=1 scan=92	0.5505
HCD	1	S.KL{-116.048}VFGGDEC[+57.021]NINEHR.S		C[+57], L{-116}	557.939	3	1671.8	1671.8	0	0	575.5	3.88	1014	>sp|Q27J47|VSPPA_LACMU Venom plasminogen activator LV-PA OS=Lachesis muta muta PE=1 SV=1	controllerType=0 controllerNumber=1 scan=1922	12.0845
HCD	1	S.K{-113.088}LVFGGDEC[+57.021]NINEHR.S		C[+57], K{-113}	558.925	3	1674.76	1674.76	0	0	936.32	10.95	1014	>sp|Q27J47|VSPPA_LACMU Venom plasminogen activator LV-PA OS=Lachesis muta muta PE=1 SV=1	controllerType=0 controllerNumber=1 scan=1922	12.0845
HCD	1	K.L{-113.086}VFGGDEC[+57.021]NIN.E		C[+57], L{-113}	562.736	2	1124.47	1124.47	0	0	125.44	2.4	1014	>sp|Q27J47|VSPPA_LACMU Venom plasminogen activator LV-PA OS=Lachesis muta muta PE=1 SV=1	controllerType=0 controllerNumber=1 scan=2864	16.5871
HCD	1	K.L{-113.089}VFGGDEC[+57.021]NINEH.R		C[+57], L{-113}	695.785	2	1390.56	1390.56	0	0	159.94	2.96	1014	>sp|Q27J47|VSPPA_LACMU Venom plasminogen activator LV-PA OS=Lachesis muta muta PE=1 SV=1	controllerType=0 controllerNumber=1 scan=2768	16.134
HCD	1	K.L{-111.935}VFGGDEC[+57.021]NINEH.R		C[+57], L{-112}	696.363	2	1391.72	1391.72	0	0	202.81	2.59	1014	>sp|Q27J47|VSPPA_LACMU Venom plasminogen activator LV-PA OS=Lachesis muta muta PE=1 SV=1	controllerType=0 controllerNumber=1 scan=2768	16.134
HCD	1	K.LVFGGDEC[+57.021]NINEHR.S		C[+57]	553.923	3	1659.75	1659.75	0	-0.3	273.22	4.1	1014	>sp|Q27J47|VSPPA_LACMU Venom plasminogen activator LV-PA OS=Lachesis muta muta PE=1 SV=1	controllerType=0 controllerNumber=1 scan=3937	22.1737
HCD	1	K.LVFGGDEC[+57.021]NINEHR.S		C[+57]	830.38	2	1659.75	1659.75	0	-1.2	763.62	10.9	1014	>sp|Q27J47|VSPPA_LACMU Venom plasminogen activator LV-PA OS=Lachesis muta muta PE=1 SV=1	controllerType=0 controllerNumber=1 scan=3829	21.5841
HCD	1	K.LVFGGDEC[+57.021]NINEHR.S		C[+57]	553.922	3	1659.75	1659.75	0	-2.6	764.4	11.14	1014	>sp|Q27J47|VSPPA_LACMU Venom plasminogen activator LV-PA OS=Lachesis muta muta PE=1 SV=1	controllerType=0 controllerNumber=1 scan=3826	21.5707
HCD	1	K.L{-42.048}VFGGDEC[+57.021]NINEHR.S		C[+57], L{-42}	809.357	2	1617.71	1617.71	0	0	81.1	2.21	1014	>sp|Q27J47|VSPPA_LACMU Venom plasminogen activator LV-PA OS=Lachesis muta muta PE=1 SV=1	controllerType=0 controllerNumber=1 scan=2592	15.251
HCD	1	K.L{+129.041}VFGGDEC[+57.021]NINEHR.S		C[+57], L{+129}	894.901	2	1788.8	1788.8	0	0	86.66	2.21	1014	>sp|Q27J47|VSPPA_LACMU Venom plasminogen activator LV-PA OS=Lachesis muta muta PE=1 SV=1	controllerType=0 controllerNumber=1 scan=4193	23.5784
HCD	1	K.L{-114.971}VFGGDEC[+57.021]NINEHR.S		C[+57], L{-115}	772.895	2	1544.78	1544.78	0	0	89.55	2.21	1014	>sp|Q27J47|VSPPA_LACMU Venom plasminogen activator LV-PA OS=Lachesis muta muta PE=1 SV=1	controllerType=0 controllerNumber=1 scan=4824	27.0307
HCD	1	K.L{-43.076}VFGGDEC[+57.021]NINEHR.S		C[+57], L{-43}	808.843	2	1616.68	1616.68	0	0	90.15	2.21	1014	>sp|Q27J47|VSPPA_LACMU Venom plasminogen activator LV-PA OS=Lachesis muta muta PE=1 SV=1	controllerType=0 controllerNumber=1 scan=3988	22.4668
HCD	1	K.L{-73.090}VFGGDEC[+57.021]NINEHR.S		C[+57], L{-73}	793.836	2	1586.66	1586.66	0	0	90.21	2.21	1014	>sp|Q27J47|VSPPA_LACMU Venom plasminogen activator LV-PA OS=Lachesis muta muta PE=1 SV=1	controllerType=0 controllerNumber=1 scan=4414	24.7709
HCD	1	K.L{-112.085}VFGGDEC[+57.021]NINEHR.S		C[+57], L{-112}	516.561	3	1547.67	1547.67	0	0	91.48	2.79	1014	>sp|Q27J47|VSPPA_LACMU Venom plasminogen activator LV-PA OS=Lachesis muta muta PE=1 SV=1	controllerType=0 controllerNumber=1 scan=1906	12.0183
HCD	1	K.L{-112.969}VFGGDEC[+57.021]NINEHR.S		C[+57], L{-113}	516.267	3	1546.79	1546.79	0	0	95.32	2.91	1014	>sp|Q27J47|VSPPA_LACMU Venom plasminogen activator LV-PA OS=Lachesis muta muta PE=1 SV=1	controllerType=0 controllerNumber=1 scan=1760	11.2201
HCD	1	K.L{-84.061}VFGGDEC[+57.021]NINEHR.S		C[+57], L{-84}	525.903	3	1575.69	1575.69	0	0	95.71	2.38	1014	>sp|Q27J47|VSPPA_LACMU Venom plasminogen activator LV-PA OS=Lachesis muta muta PE=1 SV=1	controllerType=0 controllerNumber=1 scan=1637	10.5691
HCD	1	K.LVF{-119.075}GGDEC[+57.021]NINEHR.S		C[+57], F{-119}	770.843	2	1540.68	1540.68	0	0	99.05	2.21	1014	>sp|Q27J47|VSPPA_LACMU Venom plasminogen activator LV-PA OS=Lachesis muta muta PE=1 SV=1	controllerType=0 controllerNumber=1 scan=3130	17.8309
HCD	1	K.L{-100.103}VFGGDEC[+57.021]NINEHR.S		C[+57], L{-100}	780.329	2	1559.65	1559.65	0	0	99.97	2.2	1014	>sp|Q27J47|VSPPA_LACMU Venom plasminogen activator LV-PA OS=Lachesis muta muta PE=1 SV=1	controllerType=0 controllerNumber=1 scan=4046	22.7827
HCD	1	K.L{-61.994}VFGGDEC[+57.021]NINEHR.S		C[+57], L{-62}	799.384	2	1597.76	1597.76	0	0	104.46	3.34	1014	>sp|Q27J47|VSPPA_LACMU Venom plasminogen activator LV-PA OS=Lachesis muta muta PE=1 SV=1	controllerType=0 controllerNumber=1 scan=4920	27.6122
HCD	1	K.L{-37.056}VFGGDEC[+57.021]NINEHR.S		C[+57], L{-37}	541.571	3	1622.7	1622.7	0	0	107.9	3.32	1014	>sp|Q27J47|VSPPA_LACMU Venom plasminogen activator LV-PA OS=Lachesis muta muta PE=1 SV=1	controllerType=0 controllerNumber=1 scan=4497	25.2122
HCD	1	K.LV{+26.014}FGGDEC[+57.021]NINEHR.S		C[+57], V{+26}	562.594	3	1685.77	1685.77	0	0	108.55	3.35	1014	>sp|Q27J47|VSPPA_LACMU Venom plasminogen activator LV-PA OS=Lachesis muta muta PE=1 SV=1	controllerType=0 controllerNumber=1 scan=5156	29.0103
HCD	1	K.L{-26.053}VFGGDEC[+57.021]NINEHR.S		C[+57], L{-26}	545.239	3	1633.7	1633.7	0	0	109.88	2.79	1014	>sp|Q27J47|VSPPA_LACMU Venom plasminogen activator LV-PA OS=Lachesis muta muta PE=1 SV=1	controllerType=0 controllerNumber=1 scan=4606	25.7949
HCD	1	K.LV{-73.055}FGGDEC[+57.021]NINEHR.S		C[+57], V{-73}	529.571	3	1586.7	1586.7	0	0	111.08	2.79	1014	>sp|Q27J47|VSPPA_LACMU Venom plasminogen activator LV-PA OS=Lachesis muta muta PE=1 SV=1	controllerType=0 controllerNumber=1 scan=4744	26.5793
HCD	1	K.LV{+47.981}FGGDEC[+57.021]NINEHR.S		C[+57], V{+48}	569.917	3	1707.74	1707.74	0	0	111.15	2.79	1014	>sp|Q27J47|VSPPA_LACMU Venom plasminogen activator LV-PA OS=Lachesis muta muta PE=1 SV=1	controllerType=0 controllerNumber=1 scan=3276	18.6079
HCD	1	K.L{-74.078}VFGGDEC[+57.021]NINEHR.S		C[+57], L{-74}	793.342	2	1585.68	1585.68	0	0	113.07	2.38	1014	>sp|Q27J47|VSPPA_LACMU Venom plasminogen activator LV-PA OS=Lachesis muta muta PE=1 SV=1	controllerType=0 controllerNumber=1 scan=4493	25.1913
HCD	1	K.L{-90.121}VFGGDEC[+57.021]NINEHR.S		C[+57], L{-90}	785.32	2	1569.63	1569.63	0	0	117.86	2.2	1014	>sp|Q27J47|VSPPA_LACMU Venom plasminogen activator LV-PA OS=Lachesis muta muta PE=1 SV=1	controllerType=0 controllerNumber=1 scan=2729	15.9339
HCD	1	K.L{-89.087}VFGGDEC[+57.021]NINEHR.S		C[+57], L{-89}	524.227	3	1570.67	1570.67	0	0	123.23	2.88	1014	>sp|Q27J47|VSPPA_LACMU Venom plasminogen activator LV-PA OS=Lachesis muta muta PE=1 SV=1	controllerType=0 controllerNumber=1 scan=3557	20.1032
HCD	1	K.L{-72.088}VFGGDEC[+57.021]NINEHR.S		C[+57], L{-72}	529.894	3	1587.67	1587.67	0	0	123.23	2.88	1014	>sp|Q27J47|VSPPA_LACMU Venom plasminogen activator LV-PA OS=Lachesis muta muta PE=1 SV=1	controllerType=0 controllerNumber=1 scan=4987	28.0044
HCD	1	K.L{-59.074}VFGGDEC[+57.021]NINEHR.S		C[+57], L{-59}	800.844	2	1600.68	1600.68	0	0	123.99	2.36	1014	>sp|Q27J47|VSPPA_LACMU Venom plasminogen activator LV-PA OS=Lachesis muta muta PE=1 SV=1	controllerType=0 controllerNumber=1 scan=5394	30.4292
HCD	1	K.L{-86.089}VFGGDEC[+57.021]NINEHR.S		C[+57], L{-86}	525.227	3	1573.67	1573.67	0	0	131.16	2.36	1014	>sp|Q27J47|VSPPA_LACMU Venom plasminogen activator LV-PA OS=Lachesis muta muta PE=1 SV=1	controllerType=0 controllerNumber=1 scan=4267	23.977
HCD	1	K.LV{-74.077}FGGDEC[+57.021]NINEHR.S		C[+57], V{-74}	529.231	3	1585.68	1585.68	0	0	131.19	2.68	1014	>sp|Q27J47|VSPPA_LACMU Venom plasminogen activator LV-PA OS=Lachesis muta muta PE=1 SV=1	controllerType=0 controllerNumber=1 scan=4531	25.3979
HCD	1	K.L{-112.087}VFGGDEC[+57.021]NINEHR.S		C[+57], L{-112}	774.337	2	1547.67	1547.67	0	0	132.78	2.75	1014	>sp|Q27J47|VSPPA_LACMU Venom plasminogen activator LV-PA OS=Lachesis muta muta PE=1 SV=1	controllerType=0 controllerNumber=1 scan=3172	18.049
HCD	1	K.L{-111.982}VFGGDEC[+57.021]NINEHR.S		C[+57], L{-112}	774.39	2	1547.77	1547.77	0	0	132.78	2.36	1014	>sp|Q27J47|VSPPA_LACMU Venom plasminogen activator LV-PA OS=Lachesis muta muta PE=1 SV=1	controllerType=0 controllerNumber=1 scan=3172	18.049
HCD	1	K.LV{-71.083}FGGDEC[+57.021]NINEHR.S		C[+57], V{-71}	530.229	3	1588.67	1588.67	0	0	133.49	3.15	1014	>sp|Q27J47|VSPPA_LACMU Venom plasminogen activator LV-PA OS=Lachesis muta muta PE=1 SV=1	controllerType=0 controllerNumber=1 scan=4744	26.5793
HCD	1	K.L{-89.086}VFGGDEC[+57.021]NINEHR.S		C[+57], L{-89}	524.228	3	1570.67	1570.67	0	0	134.25	3.32	1014	>sp|Q27J47|VSPPA_LACMU Venom plasminogen activator LV-PA OS=Lachesis muta muta PE=1 SV=1	controllerType=0 controllerNumber=1 scan=3391	19.2228
HCD	1	K.L{-84.106}VFGGDEC[+57.021]NINEHR.S		C[+57], L{-84}	788.328	2	1575.65	1575.65	0	0	135.84	2.2	1014	>sp|Q27J47|VSPPA_LACMU Venom plasminogen activator LV-PA OS=Lachesis muta muta PE=1 SV=1	controllerType=0 controllerNumber=1 scan=4199	23.6145
HCD	1	K.L{-65.088}VFGGDEC[+57.021]NINEHR.S		C[+57], L{-65}	797.837	2	1594.67	1594.67	0	0	138.1	2.2	1014	>sp|Q27J47|VSPPA_LACMU Venom plasminogen activator LV-PA OS=Lachesis muta muta PE=1 SV=1	controllerType=0 controllerNumber=1 scan=4029	22.6934
HCD	1	K.LVF{-111.985}GGDEC[+57.021]NINEHR.S		C[+57], F{-112}	516.595	3	1547.77	1547.77	0	0	138.85	3.28	1014	>sp|Q27J47|VSPPA_LACMU Venom plasminogen activator LV-PA OS=Lachesis muta muta PE=1 SV=1	controllerType=0 controllerNumber=1 scan=4066	22.8891
HCD	1	K.L{-40.065}VFGGDEC[+57.021]NINEHR.S		C[+57], L{-40}	540.568	3	1619.69	1619.69	0	0	147.89	2.95	1014	>sp|Q27J47|VSPPA_LACMU Venom plasminogen activator LV-PA OS=Lachesis muta muta PE=1 SV=1	controllerType=0 controllerNumber=1 scan=3734	21.0742
HCD	1	K.LV{-116.962}FGGDEC[+57.021]NINEHR.S		C[+57], V{-117}	514.936	3	1542.79	1542.79	0	0	152.04	3.39	1014	>sp|Q27J47|VSPPA_LACMU Venom plasminogen activator LV-PA OS=Lachesis muta muta PE=1 SV=1	controllerType=0 controllerNumber=1 scan=4947	27.77
HCD	1	K.L{-71.081}VFGGDEC[+57.021]NINEHR.S		C[+57], L{-71}	794.841	2	1588.67	1588.67	0	0	157.9	2.36	1014	>sp|Q27J47|VSPPA_LACMU Venom plasminogen activator LV-PA OS=Lachesis muta muta PE=1 SV=1	controllerType=0 controllerNumber=1 scan=3034	17.3643
HCD	1	K.L{-85.098}VFGGDEC[+57.021]NINEHR.S		C[+57], L{-85}	787.832	2	1574.66	1574.66	0	0	160.16	2.36	1014	>sp|Q27J47|VSPPA_LACMU Venom plasminogen activator LV-PA OS=Lachesis muta muta PE=1 SV=1	controllerType=0 controllerNumber=1 scan=4402	24.7053
HCD	1	K.L{-63.066}VFGGDEC[+57.021]NINEHR.S		C[+57], L{-63}	798.848	2	1596.69	1596.69	0	0	163	2.75	1014	>sp|Q27J47|VSPPA_LACMU Venom plasminogen activator LV-PA OS=Lachesis muta muta PE=1 SV=1	controllerType=0 controllerNumber=1 scan=4985	27.994
HCD	1	K.LV{-55.082}FGGDEC[+57.021]NINEHR.S		C[+57], V{-55}	535.562	3	1604.67	1604.67	0	0	164.72	2.95	1014	>sp|Q27J47|VSPPA_LACMU Venom plasminogen activator LV-PA OS=Lachesis muta muta PE=1 SV=1	controllerType=0 controllerNumber=1 scan=3809	21.4813
HCD	1	K.LV{-72.070}FGGDEC[+57.021]NINEHR.S		C[+57], V{-72}	529.9	3	1587.68	1587.68	0	0	169.13	2.41	1014	>sp|Q27J47|VSPPA_LACMU Venom plasminogen activator LV-PA OS=Lachesis muta muta PE=1 SV=1	controllerType=0 controllerNumber=1 scan=4531	25.3979
HCD	1	K.L{-79.951}VFGGDEC[+57.021]NINEHR.S		C[+57], L{-80}	395.706	4	1579.8	1579.8	0	0	172.8	3.1	1014	>sp|Q27J47|VSPPA_LACMU Venom plasminogen activator LV-PA OS=Lachesis muta muta PE=1 SV=1	controllerType=0 controllerNumber=1 scan=99	0.5899
HCD	1	K.L{-41.890}VFGGDEC[+57.021]NINEHR.S		C[+57], L{-42}	539.96	3	1617.86	1617.86	0	0	177.65	2.82	1014	>sp|Q27J47|VSPPA_LACMU Venom plasminogen activator LV-PA OS=Lachesis muta muta PE=1 SV=1	controllerType=0 controllerNumber=1 scan=3734	21.0742
HCD	1	K.L{-89.086}VFGGDEC[+57.021]NINEHR.S		C[+57], L{-89}	524.228	3	1570.67	1570.67	0	0	180.65	3.32	1014	>sp|Q27J47|VSPPA_LACMU Venom plasminogen activator LV-PA OS=Lachesis muta muta PE=1 SV=1	controllerType=0 controllerNumber=1 scan=3687	20.8203
HCD	1	K.LV{-114.072}FGGDEC[+57.021]NINEHR.S		C[+57], V{-114}	515.899	3	1545.68	1545.68	0	0	181.04	2.88	1014	>sp|Q27J47|VSPPA_LACMU Venom plasminogen activator LV-PA OS=Lachesis muta muta PE=1 SV=1	controllerType=0 controllerNumber=1 scan=2103	13.0165
HCD	1	K.LVF{-146.079}GGDEC[+57.021]NINEHR.S		C[+57], F{-146}	757.341	2	1513.68	1513.68	0	0	181.86	2.2	1014	>sp|Q27J47|VSPPA_LACMU Venom plasminogen activator LV-PA OS=Lachesis muta muta PE=1 SV=1	controllerType=0 controllerNumber=1 scan=1414	9.3877
HCD	1	K.L{-73.090}VFGGDEC[+57.021]NINEHR.S		C[+57], L{-73}	793.836	2	1586.66	1586.66	0	0	185.85	2.87	1014	>sp|Q27J47|VSPPA_LACMU Venom plasminogen activator LV-PA OS=Lachesis muta muta PE=1 SV=1	controllerType=0 controllerNumber=1 scan=5067	28.4892
HCD	1	K.LV{-70.092}FGGDEC[+57.021]NINEHR.S		C[+57], V{-70}	795.335	2	1589.66	1589.66	0	0	186.67	2.23	1014	>sp|Q27J47|VSPPA_LACMU Venom plasminogen activator LV-PA OS=Lachesis muta muta PE=1 SV=1	controllerType=0 controllerNumber=1 scan=4287	24.0805
HCD	1	K.LV{-104.099}FGGDEC[+57.021]NINEHR.S		C[+57], V{-104}	519.223	3	1555.66	1555.66	0	0	188.69	2.76	1014	>sp|Q27J47|VSPPA_LACMU Venom plasminogen activator LV-PA OS=Lachesis muta muta PE=1 SV=1	controllerType=0 controllerNumber=1 scan=4045	22.7775
HCD	1	K.L{+86.204}VFGGDEC[+57.021]NINEHR.S		C[+57], L{+86}	582.658	3	1745.96	1745.96	0	0	189.52	3.37	1014	>sp|Q27J47|VSPPA_LACMU Venom plasminogen activator LV-PA OS=Lachesis muta muta PE=1 SV=1	controllerType=0 controllerNumber=1 scan=4102	23.0832
HCD	1	K.L{-86.087}VFGGDEC[+57.021]NINEHR.S		C[+57], L{-86}	787.337	2	1573.67	1573.67	0	0	192.33	2.36	1014	>sp|Q27J47|VSPPA_LACMU Venom plasminogen activator LV-PA OS=Lachesis muta muta PE=1 SV=1	controllerType=0 controllerNumber=1 scan=4269	23.9823
HCD	1	K.LV{+26.015}FGGDEC[+57.021]NINEHR.S		C[+57], V{+26}	562.595	3	1685.77	1685.77	0	0	194.03	3.44	1014	>sp|Q27J47|VSPPA_LACMU Venom plasminogen activator LV-PA OS=Lachesis muta muta PE=1 SV=1	controllerType=0 controllerNumber=1 scan=4829	27.0616
HCD	1	K.L{-89.086}VFGGDEC[+57.021]NINEHR.S		C[+57], L{-89}	524.227	3	1570.67	1570.67	0	0	194.14	3.32	1014	>sp|Q27J47|VSPPA_LACMU Venom plasminogen activator LV-PA OS=Lachesis muta muta PE=1 SV=1	controllerType=0 controllerNumber=1 scan=3309	18.7757
HCD	1	K.LVFGGD{+103.953}EC[+57.021]NINEHR.S		C[+57], D{+104}	882.357	2	1763.71	1763.71	0	0	194.14	2.75	1014	>sp|Q27J47|VSPPA_LACMU Venom plasminogen activator LV-PA OS=Lachesis muta muta PE=1 SV=1	controllerType=0 controllerNumber=1 scan=3683	20.797
HCD	1	K.L{-79.951}VFGGDEC[+57.021]NINEHR.S		C[+57], L{-80}	395.706	4	1579.8	1579.8	0	0	194.4	3.1	1014	>sp|Q27J47|VSPPA_LACMU Venom plasminogen activator LV-PA OS=Lachesis muta muta PE=1 SV=1	controllerType=0 controllerNumber=1 scan=25	0.1235
HCD	1	K.L{-91.103}VFGGDEC[+57.021]NINEHR.S		C[+57], L{-91}	784.829	2	1568.65	1568.65	0	0	194.66	2.2	1014	>sp|Q27J47|VSPPA_LACMU Venom plasminogen activator LV-PA OS=Lachesis muta muta PE=1 SV=1	controllerType=0 controllerNumber=1 scan=2516	14.8692
HCD	1	K.LV{+103.954}FGGDEC[+57.021]NINEHR.S		C[+57], V{+104}	588.574	3	1763.71	1763.71	0	0	194.97	2.76	1014	>sp|Q27J47|VSPPA_LACMU Venom plasminogen activator LV-PA OS=Lachesis muta muta PE=1 SV=1	controllerType=0 controllerNumber=1 scan=3689	20.8307
HCD	1	K.L{-73.095}VFGGDEC[+57.021]NINEHR.S		C[+57], L{-73}	529.558	3	1586.66	1586.66	0	0	195.75	3.32	1014	>sp|Q27J47|VSPPA_LACMU Venom plasminogen activator LV-PA OS=Lachesis muta muta PE=1 SV=1	controllerType=0 controllerNumber=1 scan=4987	28.0044
HCD	1	K.L{-41.062}VFGGDEC[+57.021]NINEHR.S		C[+57], L{-41}	809.85	2	1618.69	1618.69	0	0	202.36	3.43	1014	>sp|Q27J47|VSPPA_LACMU Venom plasminogen activator LV-PA OS=Lachesis muta muta PE=1 SV=1	controllerType=0 controllerNumber=1 scan=2710	15.8501
HCD	1	K.L{-75.070}VFGGDEC[+57.021]NINEHR.S		C[+57], L{-75}	792.846	2	1584.68	1584.68	0	0	204.71	2.75	1014	>sp|Q27J47|VSPPA_LACMU Venom plasminogen activator LV-PA OS=Lachesis muta muta PE=1 SV=1	controllerType=0 controllerNumber=1 scan=4414	24.7709
HCD	1	K.LV{-117.067}FGGDEC[+57.021]NINEHR.S		C[+57], V{-117}	514.901	3	1542.69	1542.69	0	0	208.01	3.34	1014	>sp|Q27J47|VSPPA_LACMU Venom plasminogen activator LV-PA OS=Lachesis muta muta PE=1 SV=1	controllerType=0 controllerNumber=1 scan=4657	26.0723
HCD	1	K.L{-86.888}VFGGDEC[+57.021]NINEHR.S		C[+57], L{-87}	524.96	3	1572.87	1572.87	0	0	210.14	3.89	1014	>sp|Q27J47|VSPPA_LACMU Venom plasminogen activator LV-PA OS=Lachesis muta muta PE=1 SV=1	controllerType=0 controllerNumber=1 scan=2970	17.0423
HCD	1	K.L{-71.076}VFGGDEC[+57.021]NINEHR.S		C[+57], L{-71}	794.843	2	1588.68	1588.68	0	0	210.18	2.87	1014	>sp|Q27J47|VSPPA_LACMU Venom plasminogen activator LV-PA OS=Lachesis muta muta PE=1 SV=1	controllerType=0 controllerNumber=1 scan=4493	25.1913
HCD	1	K.L{-91.104}VFGGDEC[+57.021]NINEHR.S		C[+57], L{-91}	784.829	2	1568.65	1568.65	0	0	210.33	2.2	1014	>sp|Q27J47|VSPPA_LACMU Venom plasminogen activator LV-PA OS=Lachesis muta muta PE=1 SV=1	controllerType=0 controllerNumber=1 scan=2401	14.3384
HCD	1	K.L{-75.071}VFGGDEC[+57.021]NINEHR.S		C[+57], L{-75}	528.899	3	1584.68	1584.68	0	0	210.86	2.76	1014	>sp|Q27J47|VSPPA_LACMU Venom plasminogen activator LV-PA OS=Lachesis muta muta PE=1 SV=1	controllerType=0 controllerNumber=1 scan=4334	24.3392
HCD	1	K.LV{-86.079}FGGDEC[+57.021]NINEHR.S		C[+57], V{-86}	787.341	2	1573.68	1573.68	0	0	212.77	2.81	1014	>sp|Q27J47|VSPPA_LACMU Venom plasminogen activator LV-PA OS=Lachesis muta muta PE=1 SV=1	controllerType=0 controllerNumber=1 scan=4111	23.134
HCD	1	K.L{-87.980}VFGGDEC[+57.021]NINEHR.S		C[+57], L{-88}	524.596	3	1571.77	1571.77	0	0	213.11	2.88	1014	>sp|Q27J47|VSPPA_LACMU Venom plasminogen activator LV-PA OS=Lachesis muta muta PE=1 SV=1	controllerType=0 controllerNumber=1 scan=3967	22.3455
HCD	1	K.L{-115.980}VFGGDEC[+57.021]NINEHR.S		C[+57], L{-116}	515.263	3	1543.77	1543.77	0	0	214.24	3.39	1014	>sp|Q27J47|VSPPA_LACMU Venom plasminogen activator LV-PA OS=Lachesis muta muta PE=1 SV=1	controllerType=0 controllerNumber=1 scan=4212	23.6847
HCD	1	K.LV{-70.093}FGGDEC[+57.021]NINEHR.S		C[+57], V{-70}	530.559	3	1589.66	1589.66	0	0	218.93	2.79	1014	>sp|Q27J47|VSPPA_LACMU Venom plasminogen activator LV-PA OS=Lachesis muta muta PE=1 SV=1	controllerType=0 controllerNumber=1 scan=4226	23.7613
HCD	1	K.LV{-57.059}FGGDEC[+57.021]NINEHR.S		C[+57], V{-57}	801.851	2	1602.7	1602.7	0	0	221.79	2.23	1014	>sp|Q27J47|VSPPA_LACMU Venom plasminogen activator LV-PA OS=Lachesis muta muta PE=1 SV=1	controllerType=0 controllerNumber=1 scan=4654	26.0563
HCD	1	K.L{-84.059}VFGGDEC[+57.021]NINEHR.S		C[+57], L{-84}	525.903	3	1575.7	1575.7	0	0	223.29	2.95	1014	>sp|Q27J47|VSPPA_LACMU Venom plasminogen activator LV-PA OS=Lachesis muta muta PE=1 SV=1	controllerType=0 controllerNumber=1 scan=1745	11.1433
HCD	1	K.LV{-75.071}FGGDEC[+57.021]NINEHR.S		C[+57], V{-75}	528.899	3	1584.68	1584.68	0	0	224.39	2.91	1014	>sp|Q27J47|VSPPA_LACMU Venom plasminogen activator LV-PA OS=Lachesis muta muta PE=1 SV=1	controllerType=0 controllerNumber=1 scan=4226	23.7613
HCD	1	K.LV{-70.093}FGGDEC[+57.021]NINEHR.S		C[+57], V{-70}	530.559	3	1589.66	1589.66	0	0	224.45	2.76	1014	>sp|Q27J47|VSPPA_LACMU Venom plasminogen activator LV-PA OS=Lachesis muta muta PE=1 SV=1	controllerType=0 controllerNumber=1 scan=4348	24.4168
HCD	1	K.L{+87.032}VFGGDEC[+57.021]NINEHR.S		C[+57], L{+87}	582.934	3	1746.79	1746.79	0	0	226.84	3.37	1014	>sp|Q27J47|VSPPA_LACMU Venom plasminogen activator LV-PA OS=Lachesis muta muta PE=1 SV=1	controllerType=0 controllerNumber=1 scan=4102	23.0832
HCD	1	K.L{-57.059}VFGGDEC[+57.021]NINEHR.S		C[+57], L{-57}	534.903	3	1602.69	1602.69	0	0	230.54	2.88	1014	>sp|Q27J47|VSPPA_LACMU Venom plasminogen activator LV-PA OS=Lachesis muta muta PE=1 SV=1	controllerType=0 controllerNumber=1 scan=4011	22.5956
HCD	1	K.L{-111.987}VFGGDEC[+57.021]NINEHR.S		C[+57], L{-112}	774.388	2	1547.77	1547.77	0	0	231.74	3.43	1014	>sp|Q27J47|VSPPA_LACMU Venom plasminogen activator LV-PA OS=Lachesis muta muta PE=1 SV=1	controllerType=0 controllerNumber=1 scan=3180	18.0923
HCD	1	K.L{-112.919}VFGGDEC[+57.021]NINEHR.S		C[+57], L{-113}	516.283	3	1546.84	1546.84	0	0	232.51	3.32	1014	>sp|Q27J47|VSPPA_LACMU Venom plasminogen activator LV-PA OS=Lachesis muta muta PE=1 SV=1	controllerType=0 controllerNumber=1 scan=4555	25.5239
HCD	1	K.L{-107.074}VFGGDEC[+57.021]NINEHR.S		C[+57], L{-107}	776.844	2	1552.68	1552.68	0	0	242.64	2.76	1014	>sp|Q27J47|VSPPA_LACMU Venom plasminogen activator LV-PA OS=Lachesis muta muta PE=1 SV=1	controllerType=0 controllerNumber=1 scan=4437	24.894
HCD	1	K.L{-71.075}VFGGDEC[+57.021]NINEHR.S		C[+57], L{-71}	794.843	2	1588.68	1588.68	0	0	248.27	3.38	1014	>sp|Q27J47|VSPPA_LACMU Venom plasminogen activator LV-PA OS=Lachesis muta muta PE=1 SV=1	controllerType=0 controllerNumber=1 scan=3280	18.6324
HCD	1	K.L{-85.094}VFGGDEC[+57.021]NINEHR.S		C[+57], L{-85}	525.558	3	1574.66	1574.66	0	0	249.91	3.46	1014	>sp|Q27J47|VSPPA_LACMU Venom plasminogen activator LV-PA OS=Lachesis muta muta PE=1 SV=1	controllerType=0 controllerNumber=1 scan=3927	22.1215
HCD	1	K.L{-89.088}VFGGDEC[+57.021]NINEHR.S		C[+57], L{-89}	524.227	3	1570.67	1570.67	0	0	255.44	3.9	1014	>sp|Q27J47|VSPPA_LACMU Venom plasminogen activator LV-PA OS=Lachesis muta muta PE=1 SV=1	controllerType=0 controllerNumber=1 scan=3216	18.2811
HCD	1	K.LV{+4.955}FGGDEC[+57.021]NINEHR.S		C[+57], V{+5}	555.575	3	1664.71	1664.71	0	0	257.37	3.32	1014	>sp|Q27J47|VSPPA_LACMU Venom plasminogen activator LV-PA OS=Lachesis muta muta PE=1 SV=1	controllerType=0 controllerNumber=1 scan=4532	25.4032
HCD	1	K.LV{-70.089}FGGDEC[+57.021]NINEHR.S		C[+57], V{-70}	795.337	2	1589.67	1589.67	0	0	262.11	3.31	1014	>sp|Q27J47|VSPPA_LACMU Venom plasminogen activator LV-PA OS=Lachesis muta muta PE=1 SV=1	controllerType=0 controllerNumber=1 scan=4178	23.4969
HCD	1	K.LV{-69.061}FGGDEC[+57.021]NINEHR.S		C[+57], V{-69}	530.903	3	1590.69	1590.69	0	0	262.18	3.87	1014	>sp|Q27J47|VSPPA_LACMU Venom plasminogen activator LV-PA OS=Lachesis muta muta PE=1 SV=1	controllerType=0 controllerNumber=1 scan=3081	17.5774
HCD	1	K.LV{-57.061}FGGDEC[+57.021]NINEHR.S		C[+57], V{-57}	534.903	3	1602.69	1602.69	0	0	262.18	3.39	1014	>sp|Q27J47|VSPPA_LACMU Venom plasminogen activator LV-PA OS=Lachesis muta muta PE=1 SV=1	controllerType=0 controllerNumber=1 scan=4605	25.7897
HCD	1	K.LV{-87.072}FGGDEC[+57.021]NINEHR.S		C[+57], V{-87}	524.899	3	1572.68	1572.68	0	0	272.98	3.39	1014	>sp|Q27J47|VSPPA_LACMU Venom plasminogen activator LV-PA OS=Lachesis muta muta PE=1 SV=1	controllerType=0 controllerNumber=1 scan=4537	25.4292
HCD	1	K.L{-71.077}VFGGDEC[+57.021]NINEHR.S		C[+57], L{-71}	530.231	3	1588.68	1588.68	0	0	275.45	3.87	1014	>sp|Q27J47|VSPPA_LACMU Venom plasminogen activator LV-PA OS=Lachesis muta muta PE=1 SV=1	controllerType=0 controllerNumber=1 scan=3081	17.5774
HCD	1	K.L{-84.064}VFGGDEC[+57.021]NINEHR.S		C[+57], L{-84}	394.678	4	1575.69	1575.69	0	0	278.83	3.62	1014	>sp|Q27J47|VSPPA_LACMU Venom plasminogen activator LV-PA OS=Lachesis muta muta PE=1 SV=1	controllerType=0 controllerNumber=1 scan=1580	10.2448
HCD	1	K.L{-89.092}VFGGDEC[+57.021]NINEHR.S		C[+57], L{-89}	524.226	3	1570.66	1570.66	0	0	283.86	4.51	1014	>sp|Q27J47|VSPPA_LACMU Venom plasminogen activator LV-PA OS=Lachesis muta muta PE=1 SV=1	controllerType=0 controllerNumber=1 scan=2970	17.0423
HCD	1	K.L{-47.074}VFGGDEC[+57.021]NINEHR.S		C[+57], L{-47}	806.844	2	1612.68	1612.68	0	0	289.95	3.32	1014	>sp|Q27J47|VSPPA_LACMU Venom plasminogen activator LV-PA OS=Lachesis muta muta PE=1 SV=1	controllerType=0 controllerNumber=1 scan=5222	29.4008
HCD	1	K.L{-35.075}VFGGDEC[+57.021]NINEHR.S		C[+57], L{-35}	812.843	2	1624.68	1624.68	0	0	296.87	3.32	1014	>sp|Q27J47|VSPPA_LACMU Venom plasminogen activator LV-PA OS=Lachesis muta muta PE=1 SV=1	controllerType=0 controllerNumber=1 scan=4958	27.8309
HCD	1	K.LV{-71.074}FGGDEC[+57.021]NINEHR.S		C[+57], V{-71}	794.844	2	1588.68	1588.68	0	0	302.75	3.39	1014	>sp|Q27J47|VSPPA_LACMU Venom plasminogen activator LV-PA OS=Lachesis muta muta PE=1 SV=1	controllerType=0 controllerNumber=1 scan=4089	23.0119
HCD	1	K.LV{-86.083}FGGDEC[+57.021]NINEHR.S		C[+57], V{-86}	525.229	3	1573.67	1573.67	0	0	304.55	3.4	1014	>sp|Q27J47|VSPPA_LACMU Venom plasminogen activator LV-PA OS=Lachesis muta muta PE=1 SV=1	controllerType=0 controllerNumber=1 scan=4108	23.1183
HCD	1	K.L{-89.085}VFGGDEC[+57.021]NINEHR.S		C[+57], L{-89}	524.228	3	1570.67	1570.67	0	0	308.86	3.98	1014	>sp|Q27J47|VSPPA_LACMU Venom plasminogen activator LV-PA OS=Lachesis muta muta PE=1 SV=1	controllerType=0 controllerNumber=1 scan=3083	17.5874
HCD	1	K.L{-41.064}VFGGDEC[+57.021]NINEHR.S		C[+57], L{-41}	540.235	3	1618.69	1618.69	0	0	311.1	4.1	1014	>sp|Q27J47|VSPPA_LACMU Venom plasminogen activator LV-PA OS=Lachesis muta muta PE=1 SV=1	controllerType=0 controllerNumber=1 scan=3942	22.2032
HCD	1	K.L{-41.892}VFGGDEC[+57.021]NINEHR.S		C[+57], L{-42}	539.959	3	1617.86	1617.86	0	0	313.13	4.58	1014	>sp|Q27J47|VSPPA_LACMU Venom plasminogen activator LV-PA OS=Lachesis muta muta PE=1 SV=1	controllerType=0 controllerNumber=1 scan=3942	22.2032
HCD	1	K.L{-114.116}VFGGDEC[+57.021]NINEHR.S		C[+57], L{-114}	773.323	2	1545.64	1545.64	0	0	313.58	3.39	1014	>sp|Q27J47|VSPPA_LACMU Venom plasminogen activator LV-PA OS=Lachesis muta muta PE=1 SV=1	controllerType=0 controllerNumber=1 scan=4906	27.5261
HCD	1	K.L{-87.069}VFGGDEC[+57.021]NINEHR.S		C[+57], L{-87}	524.9	3	1572.69	1572.69	0	0	315.85	4	1014	>sp|Q27J47|VSPPA_LACMU Venom plasminogen activator LV-PA OS=Lachesis muta muta PE=1 SV=1	controllerType=0 controllerNumber=1 scan=3927	22.1215
HCD	1	K.L{-74.077}VFGGDEC[+57.021]NINEHR.S		C[+57], L{-74}	529.231	3	1585.68	1585.68	0	0	320.44	4.08	1014	>sp|Q27J47|VSPPA_LACMU Venom plasminogen activator LV-PA OS=Lachesis muta muta PE=1 SV=1	controllerType=0 controllerNumber=1 scan=4510	25.2834
HCD	1	K.LV{+11.999}FGGDEC[+57.021]NINEHR.S		C[+57], V{+12}	557.923	3	1671.75	1671.75	0	0	327.74	4.61	1014	>sp|Q27J47|VSPPA_LACMU Venom plasminogen activator LV-PA OS=Lachesis muta muta PE=1 SV=1	controllerType=0 controllerNumber=1 scan=4431	24.8628
HCD	1	K.L{-113.964}VFGGDEC[+57.021]NINEHR.S		C[+57], L{-114}	515.935	3	1545.79	1545.79	0	0	328.97	4.15	1014	>sp|Q27J47|VSPPA_LACMU Venom plasminogen activator LV-PA OS=Lachesis muta muta PE=1 SV=1	controllerType=0 controllerNumber=1 scan=4309	24.2034
HCD	1	K.L{-85.092}VFGGDEC[+57.021]NINEHR.S		C[+57], L{-85}	787.835	2	1574.66	1574.66	0	0	329.5	3.42	1014	>sp|Q27J47|VSPPA_LACMU Venom plasminogen activator LV-PA OS=Lachesis muta muta PE=1 SV=1	controllerType=0 controllerNumber=1 scan=3915	22.0556
HCD	1	K.LV{-71.079}FGGDEC[+57.021]NINEHR.S		C[+57], V{-71}	530.23	3	1588.67	1588.67	0	0	331.85	4.15	1014	>sp|Q27J47|VSPPA_LACMU Venom plasminogen activator LV-PA OS=Lachesis muta muta PE=1 SV=1	controllerType=0 controllerNumber=1 scan=3191	18.1473
HCD	1	K.L{-74.076}VFGGDEC[+57.021]NINEHR.S		C[+57], L{-74}	793.343	2	1585.68	1585.68	0	0	337.09	3.55	1014	>sp|Q27J47|VSPPA_LACMU Venom plasminogen activator LV-PA OS=Lachesis muta muta PE=1 SV=1	controllerType=0 controllerNumber=1 scan=4528	25.3824
HCD	1	K.L{-99.072}VFGGDEC[+57.021]NINEHR.S		C[+57], L{-99}	520.899	3	1560.68	1560.68	0	0	341.37	4.03	1014	>sp|Q27J47|VSPPA_LACMU Venom plasminogen activator LV-PA OS=Lachesis muta muta PE=1 SV=1	controllerType=0 controllerNumber=1 scan=3038	17.3829
HCD	1	K.LV{-117.080}FGGDEC[+57.021]NINEHR.S		C[+57], V{-117}	514.896	3	1542.67	1542.67	0	0	347.69	4.1	1014	>sp|Q27J47|VSPPA_LACMU Venom plasminogen activator LV-PA OS=Lachesis muta muta PE=1 SV=1	controllerType=0 controllerNumber=1 scan=3283	18.6483
HCD	1	K.L{-75.073}VFGGDEC[+57.021]NINEHR.S		C[+57], L{-75}	528.899	3	1584.68	1584.68	0	0	368.21	3.59	1014	>sp|Q27J47|VSPPA_LACMU Venom plasminogen activator LV-PA OS=Lachesis muta muta PE=1 SV=1	controllerType=0 controllerNumber=1 scan=4210	23.6766
HCD	1	K.L{-41.059}VFGGDEC[+57.021]NINEHR.S		C[+57], L{-41}	540.237	3	1618.7	1618.7	0	0	369.26	4.16	1014	>sp|Q27J47|VSPPA_LACMU Venom plasminogen activator LV-PA OS=Lachesis muta muta PE=1 SV=1	controllerType=0 controllerNumber=1 scan=2703	15.8168
HCD	1	K.L{-87.072}VFGGDEC[+57.021]NINEHR.S		C[+57], L{-87}	524.899	3	1572.68	1572.68	0	0	375.72	4.57	1014	>sp|Q27J47|VSPPA_LACMU Venom plasminogen activator LV-PA OS=Lachesis muta muta PE=1 SV=1	controllerType=0 controllerNumber=1 scan=3967	22.3455
HCD	1	K.L{-141.996}VFGGDEC[+57.021]NINEHR.S		C[+57], L{-142}	506.591	3	1517.76	1517.76	0	0	376.26	4.57	1014	>sp|Q27J47|VSPPA_LACMU Venom plasminogen activator LV-PA OS=Lachesis muta muta PE=1 SV=1	controllerType=0 controllerNumber=1 scan=3175	18.0683
HCD	1	K.L{-42.929}VFGGDEC[+57.021]NINEHR.S		C[+57], L{-43}	539.613	3	1616.83	1616.83	0	0	377.99	4.16	1014	>sp|Q27J47|VSPPA_LACMU Venom plasminogen activator LV-PA OS=Lachesis muta muta PE=1 SV=1	controllerType=0 controllerNumber=1 scan=2703	15.8168
HCD	1	K.LV{-71.074}FGGDEC[+57.021]NINEHR.S		C[+57], V{-71}	530.232	3	1588.68	1588.68	0	0	388.97	4.16	1014	>sp|Q27J47|VSPPA_LACMU Venom plasminogen activator LV-PA OS=Lachesis muta muta PE=1 SV=1	controllerType=0 controllerNumber=1 scan=3987	22.4617
HCD	1	K.LVFGGDEC[+57.021]NIN{+0.985}EHR.S		C[+57], N{+1}	554.251	3	1660.74	1660.74	0	0	392.81	4.53	1014	>sp|Q27J47|VSPPA_LACMU Venom plasminogen activator LV-PA OS=Lachesis muta muta PE=1 SV=1	controllerType=0 controllerNumber=1 scan=3944	22.2136
HCD	1	K.LVF{-35.085}GGDEC[+57.021]NINEHR.S		C[+57], F{-35}	542.228	3	1624.67	1624.67	0	0	392.92	3.99	1014	>sp|Q27J47|VSPPA_LACMU Venom plasminogen activator LV-PA OS=Lachesis muta muta PE=1 SV=1	controllerType=0 controllerNumber=1 scan=3298	18.7291
HCD	1	K.L{-17.103}VFGGDEC[+57.021]NINEHR.S		C[+57], L{-17}	821.83	2	1642.65	1642.65	0	0	399.93	4.08	1014	>sp|Q27J47|VSPPA_LACMU Venom plasminogen activator LV-PA OS=Lachesis muta muta PE=1 SV=1	controllerType=0 controllerNumber=1 scan=4959	27.8361
HCD	1	K.LVF{-90.051}GGDEC[+57.021]NINEHR.S		C[+57], F{-90}	523.906	3	1569.7	1569.7	0	0	406.29	4.16	1014	>sp|Q27J47|VSPPA_LACMU Venom plasminogen activator LV-PA OS=Lachesis muta muta PE=1 SV=1	controllerType=0 controllerNumber=1 scan=1223	8.4618
HCD	1	K.L{+42.010}VFGGDEC[+57.021]NINEHR.S		C[+57], L{+42}	567.926	3	1701.76	1701.76	0	0	409.89	4.21	1014	>sp|Q27J47|VSPPA_LACMU Venom plasminogen activator LV-PA OS=Lachesis muta muta PE=1 SV=1	controllerType=0 controllerNumber=1 scan=4772	26.7351
HCD	1	K.LVFGGDEC[+57.021]NIN{+0.982}EHR.S		C[+57], N{+1}	554.25	3	1660.74	1660.74	0	0	419.14	5.12	1014	>sp|Q27J47|VSPPA_LACMU Venom plasminogen activator LV-PA OS=Lachesis muta muta PE=1 SV=1	controllerType=0 controllerNumber=1 scan=4087	23.0016
HCD	1	K.L{-41.895}VFGGDEC[+57.021]NINEHR.S		C[+57], L{-42}	539.958	3	1617.86	1617.86	0	0	419.31	4.23	1014	>sp|Q27J47|VSPPA_LACMU Venom plasminogen activator LV-PA OS=Lachesis muta muta PE=1 SV=1	controllerType=0 controllerNumber=1 scan=2203	13.5279
HCD	1	K.L{-112.969}VFGGDEC[+57.021]NINEHR.S		C[+57], L{-113}	516.267	3	1546.79	1546.79	0	0	421.06	4.76	1014	>sp|Q27J47|VSPPA_LACMU Venom plasminogen activator LV-PA OS=Lachesis muta muta PE=1 SV=1	controllerType=0 controllerNumber=1 scan=3591	20.2863
HCD	1	K.L{-117.081}VFGGDEC[+57.021]NINEHR.S		C[+57], L{-117}	514.896	3	1542.67	1542.67	0	0	430.05	4.05	1014	>sp|Q27J47|VSPPA_LACMU Venom plasminogen activator LV-PA OS=Lachesis muta muta PE=1 SV=1	controllerType=0 controllerNumber=1 scan=3250	18.4679
HCD	1	K.LVF{+85.998}GGDEC[+57.021]NINEHR.S		C[+57], F{+86}	582.589	3	1745.75	1745.75	0	0	433.9	4.05	1014	>sp|Q27J47|VSPPA_LACMU Venom plasminogen activator LV-PA OS=Lachesis muta muta PE=1 SV=1	controllerType=0 controllerNumber=1 scan=3370	19.104
HCD	1	K.L{-59.075}VFGGDEC[+57.021]NINEHR.S		C[+57], L{-59}	800.843	2	1600.68	1600.68	0	0	437.21	4.04	1014	>sp|Q27J47|VSPPA_LACMU Venom plasminogen activator LV-PA OS=Lachesis muta muta PE=1 SV=1	controllerType=0 controllerNumber=1 scan=4920	27.6122
HCD	1	K.LV{-87.069}FGGDEC[+57.021]NINEHR.S		C[+57], V{-87}	786.846	2	1572.69	1572.69	0	0	440.21	4.22	1014	>sp|Q27J47|VSPPA_LACMU Venom plasminogen activator LV-PA OS=Lachesis muta muta PE=1 SV=1	controllerType=0 controllerNumber=1 scan=4111	23.134
HCD	1	K.L{-72.061}VFGGDEC[+57.021]NINEHR.S		C[+57], L{-72}	529.903	3	1587.69	1587.69	0	0	444.35	4.3	1014	>sp|Q27J47|VSPPA_LACMU Venom plasminogen activator LV-PA OS=Lachesis muta muta PE=1 SV=1	controllerType=0 controllerNumber=1 scan=3679	20.7762
HCD	1	K.L{-107.074}VFGGDEC[+57.021]NINEHR.S		C[+57], L{-107}	776.844	2	1552.68	1552.68	0	0	449.11	4.06	1014	>sp|Q27J47|VSPPA_LACMU Venom plasminogen activator LV-PA OS=Lachesis muta muta PE=1 SV=1	controllerType=0 controllerNumber=1 scan=4387	24.627
HCD	1	K.L{-114.072}VFGGDEC[+57.021]NINEHR.S		C[+57], L{-114}	773.345	2	1545.68	1545.68	0	0	457.28	4.06	1014	>sp|Q27J47|VSPPA_LACMU Venom plasminogen activator LV-PA OS=Lachesis muta muta PE=1 SV=1	controllerType=0 controllerNumber=1 scan=2191	13.4685
HCD	1	K.L{-112.101}VFGGDEC[+57.021]NINEHR.S		C[+57], L{-112}	516.556	3	1547.65	1547.65	0	0	457.44	4.78	1014	>sp|Q27J47|VSPPA_LACMU Venom plasminogen activator LV-PA OS=Lachesis muta muta PE=1 SV=1	controllerType=0 controllerNumber=1 scan=2829	16.4265
HCD	1	K.L{-59.073}VFGGDEC[+57.021]NINEHR.S		C[+57], L{-59}	800.844	2	1600.68	1600.68	0	0	466.5	4.12	1014	>sp|Q27J47|VSPPA_LACMU Venom plasminogen activator LV-PA OS=Lachesis muta muta PE=1 SV=1	controllerType=0 controllerNumber=1 scan=5045	28.3529
HCD	1	K.LVF{-119.078}GGDEC[+57.021]NINEHR.S		C[+57], F{-119}	770.842	2	1540.68	1540.68	0	0	474.94	4.12	1014	>sp|Q27J47|VSPPA_LACMU Venom plasminogen activator LV-PA OS=Lachesis muta muta PE=1 SV=1	controllerType=0 controllerNumber=1 scan=3115	17.7491
HCD	1	K.LVFGGDE{+14.013}C[+57.021]NINEHR.S		C[+57], E{+14}	558.594	3	1673.77	1673.77	0	0	477.72	4.93	1014	>sp|Q27J47|VSPPA_LACMU Venom plasminogen activator LV-PA OS=Lachesis muta muta PE=1 SV=1	controllerType=0 controllerNumber=1 scan=4331	24.3235
HCD	1	K.LVF{-119.075}GGDEC[+57.021]NINEHR.S		C[+57], F{-119}	770.843	2	1540.68	1540.68	0	0	477.95	4.06	1014	>sp|Q27J47|VSPPA_LACMU Venom plasminogen activator LV-PA OS=Lachesis muta muta PE=1 SV=1	controllerType=0 controllerNumber=1 scan=2881	16.6541
HCD	1	K.L{-43.079}VFGGDEC[+57.021]NINEHR.S		C[+57], L{-43}	808.841	2	1616.68	1616.68	0	0	481.78	4.2	1014	>sp|Q27J47|VSPPA_LACMU Venom plasminogen activator LV-PA OS=Lachesis muta muta PE=1 SV=1	controllerType=0 controllerNumber=1 scan=4324	24.2855
HCD	1	K.L{-121.089}VFGGDEC[+57.021]NINEHR.S		C[+57], L{-121}	769.836	2	1538.67	1538.67	0	0	482.25	4.1	1014	>sp|Q27J47|VSPPA_LACMU Venom plasminogen activator LV-PA OS=Lachesis muta muta PE=1 SV=1	controllerType=0 controllerNumber=1 scan=3950	22.2494
HCD	1	K.L{-111.985}VFGGDEC[+57.021]NINEHR.S		C[+57], L{-112}	516.595	3	1547.77	1547.77	0	0	482.36	4.28	1014	>sp|Q27J47|VSPPA_LACMU Venom plasminogen activator LV-PA OS=Lachesis muta muta PE=1 SV=1	controllerType=0 controllerNumber=1 scan=3187	18.1278
HCD	1	K.L{-44.944}VFGGDEC[+57.021]NINEHR.S		C[+57], L{-45}	538.942	3	1614.81	1614.81	0	0	487.7	4.81	1014	>sp|Q27J47|VSPPA_LACMU Venom plasminogen activator LV-PA OS=Lachesis muta muta PE=1 SV=1	controllerType=0 controllerNumber=1 scan=2194	13.4841
HCD	1	K.LV{+144.050}FGGDEC[+57.021]NINEHR.S		C[+57], V{+144}	451.707	4	1803.8	1803.8	0	0	492.82	4.58	1014	>sp|Q27J47|VSPPA_LACMU Venom plasminogen activator LV-PA OS=Lachesis muta muta PE=1 SV=1	controllerType=0 controllerNumber=1 scan=2680	15.7049
HCD	1	K.LVFGGDEC[+57.021]NINE{+14.013}HR.S		C[+57], E{+14}	558.594	3	1673.77	1673.77	0	0	493.51	4.78	1014	>sp|Q27J47|VSPPA_LACMU Venom plasminogen activator LV-PA OS=Lachesis muta muta PE=1 SV=1	controllerType=0 controllerNumber=1 scan=4229	23.7742
HCD	1	K.L{-73.092}VFGGDEC[+57.021]NINEHR.S		C[+57], L{-73}	793.835	2	1586.66	1586.66	0	0	502.17	4.2	1014	>sp|Q27J47|VSPPA_LACMU Venom plasminogen activator LV-PA OS=Lachesis muta muta PE=1 SV=1	controllerType=0 controllerNumber=1 scan=4966	27.8773
HCD	1	K.L{-114.070}VFGGDEC[+57.021]NINEHR.S		C[+57], L{-114}	515.9	3	1545.68	1545.68	0	0	518.98	4.34	1014	>sp|Q27J47|VSPPA_LACMU Venom plasminogen activator LV-PA OS=Lachesis muta muta PE=1 SV=1	controllerType=0 controllerNumber=1 scan=2184	13.4346
HCD	1	K.LV{+43.015}FGGDEC[+57.021]NINEHR.S		C[+57], V{+43}	568.261	3	1702.77	1702.77	0	0	522.72	4.31	1014	>sp|Q27J47|VSPPA_LACMU Venom plasminogen activator LV-PA OS=Lachesis muta muta PE=1 SV=1	controllerType=0 controllerNumber=1 scan=2149	13.25
HCD	1	K.LV{-121.055}FGGDEC[+57.021]NINEHR.S		C[+57], V{-121}	513.571	3	1538.7	1538.7	0	0	525.48	4.89	1014	>sp|Q27J47|VSPPA_LACMU Venom plasminogen activator LV-PA OS=Lachesis muta muta PE=1 SV=1	controllerType=0 controllerNumber=1 scan=3198	18.1878
HCD	1	K.L{-42.919}VFGGDEC[+57.021]NINEHR.S		C[+57], L{-43}	539.617	3	1616.84	1616.84	0	0	528.18	4.96	1014	>sp|Q27J47|VSPPA_LACMU Venom plasminogen activator LV-PA OS=Lachesis muta muta PE=1 SV=1	controllerType=0 controllerNumber=1 scan=2194	13.4841
HCD	1	K.L{-60.059}VFGGDEC[+57.021]NINEHR.S		C[+57], L{-60}	533.903	3	1599.69	1599.69	0	0	559.87	4.96	1014	>sp|Q27J47|VSPPA_LACMU Venom plasminogen activator LV-PA OS=Lachesis muta muta PE=1 SV=1	controllerType=0 controllerNumber=1 scan=4366	24.5133
HCD	1	K.L{-75.069}VFGGDEC[+57.021]NINEHR.S		C[+57], L{-75}	792.846	2	1584.69	1584.69	0	0	565.05	5.02	1014	>sp|Q27J47|VSPPA_LACMU Venom plasminogen activator LV-PA OS=Lachesis muta muta PE=1 SV=1	controllerType=0 controllerNumber=1 scan=4198	23.6094
HCD	1	K.L{+143.100}VFGGDEC[+57.021]NINEHR.S		C[+57], L{+143}	451.469	4	1802.85	1802.85	0	0	587.04	4.95	1014	>sp|Q27J47|VSPPA_LACMU Venom plasminogen activator LV-PA OS=Lachesis muta muta PE=1 SV=1	controllerType=0 controllerNumber=1 scan=1301	8.8351
HCD	1	K.LV{-87.068}FGGDEC[+57.021]NINEHR.S		C[+57], V{-87}	524.9	3	1572.69	1572.69	0	0	633.1	6.67	1014	>sp|Q27J47|VSPPA_LACMU Venom plasminogen activator LV-PA OS=Lachesis muta muta PE=1 SV=1	controllerType=0 controllerNumber=1 scan=4108	23.1183
HCD	1	K.L{-56.062}VFGGDEC[+57.021]NINEHR.S		C[+57], L{-56}	802.35	2	1603.69	1603.69	0	0	681.26	7.66	1014	>sp|Q27J47|VSPPA_LACMU Venom plasminogen activator LV-PA OS=Lachesis muta muta PE=1 SV=1	controllerType=0 controllerNumber=1 scan=2632	15.4551
HCD	1	K.L{-87.071}VFGGDEC[+57.021]NINEHR.S		C[+57], L{-87}	524.899	3	1572.68	1572.68	0	0	698.63	7.67	1014	>sp|Q27J47|VSPPA_LACMU Venom plasminogen activator LV-PA OS=Lachesis muta muta PE=1 SV=1	controllerType=0 controllerNumber=1 scan=4072	22.9243
HCD	1	K.LV{-71.076}FGGDEC[+57.021]NINEHR.S		C[+57], V{-71}	530.231	3	1588.68	1588.68	0	0	706.3	8.74	1014	>sp|Q27J47|VSPPA_LACMU Venom plasminogen activator LV-PA OS=Lachesis muta muta PE=1 SV=1	controllerType=0 controllerNumber=1 scan=4086	22.9963
HCD	1	K.LVF{-119.077}GGDEC[+57.021]NINEHR.S		C[+57], F{-119}	514.231	3	1540.68	1540.68	0	0	711.62	8.67	1014	>sp|Q27J47|VSPPA_LACMU Venom plasminogen activator LV-PA OS=Lachesis muta muta PE=1 SV=1	controllerType=0 controllerNumber=1 scan=2871	16.6169
HCD	1	K.L{-56.067}VFGGDEC[+57.021]NINEHR.S		C[+57], L{-56}	535.234	3	1603.69	1603.69	0	0	743.02	8.74	1014	>sp|Q27J47|VSPPA_LACMU Venom plasminogen activator LV-PA OS=Lachesis muta muta PE=1 SV=1	controllerType=0 controllerNumber=1 scan=2636	15.4792
HCD	1	K.L{-42.050}VFGGDEC[+57.021]NINEHR.S		C[+57], L{-42}	539.906	3	1617.7	1617.7	0	0	772.36	9.67	1014	>sp|Q27J47|VSPPA_LACMU Venom plasminogen activator LV-PA OS=Lachesis muta muta PE=1 SV=1	controllerType=0 controllerNumber=1 scan=2203	13.5279
HCD	1	L.VFGGDEC[+57.021]NINEHR.S		C[+57]	516.227	3	1546.67	1546.67	0	-2.6	11.04	2.45	1014	>sp|Q27J47|VSPPA_LACMU Venom plasminogen activator LV-PA OS=Lachesis muta muta PE=1 SV=1	controllerType=0 controllerNumber=1 scan=8650	54.065
HCD	1	L.VFGGDEC[+57.021]NINEHR.S		C[+57]	516.226	3	1546.66	1546.67	0	-3.9	16.61	2.45	1014	>sp|Q27J47|VSPPA_LACMU Venom plasminogen activator LV-PA OS=Lachesis muta muta PE=1 SV=1	controllerType=0 controllerNumber=1 scan=8545	53.4435
HCD	1	L.VFGGDEC[+57.021]NINEHR.S		C[+57]	773.838	2	1546.67	1546.67	0	-0.8	42.6	2.3	1014	>sp|Q27J47|VSPPA_LACMU Venom plasminogen activator LV-PA OS=Lachesis muta muta PE=1 SV=1	controllerType=0 controllerNumber=1 scan=4694	26.2888
HCD	1	L.VFGGDEC[+57.021]NINEHR.S		C[+57]	773.836	2	1546.67	1546.67	0	-3.4	65.9	2.3	1014	>sp|Q27J47|VSPPA_LACMU Venom plasminogen activator LV-PA OS=Lachesis muta muta PE=1 SV=1	controllerType=0 controllerNumber=1 scan=3823	21.5543
HCD	1	L.VFGGDEC[+57.021]NINEHR.S		C[+57]	773.838	2	1546.67	1546.67	0	-1.2	89.61	2.9	1014	>sp|Q27J47|VSPPA_LACMU Venom plasminogen activator LV-PA OS=Lachesis muta muta PE=1 SV=1	controllerType=0 controllerNumber=1 scan=3708	20.9334
HCD	1	L.VFGGDEC[+57.021]NINEHR.S		C[+57]	516.228	3	1546.67	1546.67	0	-0.3	125.2	2.92	1014	>sp|Q27J47|VSPPA_LACMU Venom plasminogen activator LV-PA OS=Lachesis muta muta PE=1 SV=1	controllerType=0 controllerNumber=1 scan=5214	29.354
HCD	1	L.VFGGDEC[+57.021]NINEHR.S		C[+57]	773.839	2	1546.67	1546.67	0	0.3	161.08	2.56	1014	>sp|Q27J47|VSPPA_LACMU Venom plasminogen activator LV-PA OS=Lachesis muta muta PE=1 SV=1	controllerType=0 controllerNumber=1 scan=3607	20.375
HCD	1	L.VFGGDEC[+57.021]NINEHR.S		C[+57]	773.839	2	1546.67	1546.67	0	-0.2	178.51	2.65	1014	>sp|Q27J47|VSPPA_LACMU Venom plasminogen activator LV-PA OS=Lachesis muta muta PE=1 SV=1	controllerType=0 controllerNumber=1 scan=3387	19.1971
HCD	1	L.VFGGDEC[+57.021]NINEHR.S		C[+57]	516.228	3	1546.67	1546.67	0	-0.1	185.09	2.62	1014	>sp|Q27J47|VSPPA_LACMU Venom plasminogen activator LV-PA OS=Lachesis muta muta PE=1 SV=1	controllerType=0 controllerNumber=1 scan=5123	28.8159
HCD	1	L.VFGGDEC[+57.021]NINEHR.S		C[+57]	773.841	2	1546.67	1546.67	0	2.3	185.97	2.1	1014	>sp|Q27J47|VSPPA_LACMU Venom plasminogen activator LV-PA OS=Lachesis muta muta PE=1 SV=1	controllerType=0 controllerNumber=1 scan=4523	25.3514
HCD	1	L.VFGGDEC[+57.021]NINEHR.S		C[+57]	516.228	3	1546.67	1546.67	0	0.1	213.31	2.68	1014	>sp|Q27J47|VSPPA_LACMU Venom plasminogen activator LV-PA OS=Lachesis muta muta PE=1 SV=1	controllerType=0 controllerNumber=1 scan=4857	27.2216
HCD	1	L.VFGGDEC[+57.021]NINEHR.S		C[+57]	773.84	2	1546.67	1546.67	0	1	233.53	2.17	1014	>sp|Q27J47|VSPPA_LACMU Venom plasminogen activator LV-PA OS=Lachesis muta muta PE=1 SV=1	controllerType=0 controllerNumber=1 scan=4600	25.7614
HCD	1	L.VFGGDEC[+57.021]NINEHR.S		C[+57]	516.228	3	1546.67	1546.67	0	0	249.33	3.12	1014	>sp|Q27J47|VSPPA_LACMU Venom plasminogen activator LV-PA OS=Lachesis muta muta PE=1 SV=1	controllerType=0 controllerNumber=1 scan=5031	28.2615
HCD	1	L.VFGGDEC[+57.021]NINEHR.S		C[+57]	773.841	2	1546.68	1546.67	0	3.4	264.09	2.36	1014	>sp|Q27J47|VSPPA_LACMU Venom plasminogen activator LV-PA OS=Lachesis muta muta PE=1 SV=1	controllerType=0 controllerNumber=1 scan=3502	19.8106
HCD	1	L.VFGGDEC[+57.021]NINEHR.S		C[+57]	516.227	3	1546.67	1546.67	0	-1.8	273.34	4.07	1014	>sp|Q27J47|VSPPA_LACMU Venom plasminogen activator LV-PA OS=Lachesis muta muta PE=1 SV=1	controllerType=0 controllerNumber=1 scan=4492	25.1861
HCD	1	L.VFGGDEC[+57.021]NINEHR.S		C[+57]	516.229	3	1546.67	1546.67	0	0.3	296.04	3.24	1014	>sp|Q27J47|VSPPA_LACMU Venom plasminogen activator LV-PA OS=Lachesis muta muta PE=1 SV=1	controllerType=0 controllerNumber=1 scan=4179	23.5022
HCD	1	L.VFGGDEC[+57.021]NINEHR.S		C[+57]	773.84	2	1546.67	1546.67	0	1.5	300.88	2.8	1014	>sp|Q27J47|VSPPA_LACMU Venom plasminogen activator LV-PA OS=Lachesis muta muta PE=1 SV=1	controllerType=0 controllerNumber=1 scan=3521	19.908
HCD	1	L.VFGGDEC[+57.021]NINEHR.S		C[+57]	516.228	3	1546.67	1546.67	0	-0.7	310.02	4.2	1014	>sp|Q27J47|VSPPA_LACMU Venom plasminogen activator LV-PA OS=Lachesis muta muta PE=1 SV=1	controllerType=0 controllerNumber=1 scan=4947	27.77
HCD	1	L.VFGGDEC[+57.021]NINEHR.S		C[+57]	516.227	3	1546.67	1546.67	0	-2.3	316.44	4.2	1014	>sp|Q27J47|VSPPA_LACMU Venom plasminogen activator LV-PA OS=Lachesis muta muta PE=1 SV=1	controllerType=0 controllerNumber=1 scan=1654	10.6632
HCD	1	L.VFGGDEC[+57.021]NINEHR.S		C[+57]	516.228	3	1546.67	1546.67	0	-1	340.8	4.78	1014	>sp|Q27J47|VSPPA_LACMU Venom plasminogen activator LV-PA OS=Lachesis muta muta PE=1 SV=1	controllerType=0 controllerNumber=1 scan=4555	25.5239
HCD	1	L.VFGGDEC[+57.021]NINEHR.S		C[+57]	516.227	3	1546.67	1546.67	0	-2.4	350.55	4.3	1014	>sp|Q27J47|VSPPA_LACMU Venom plasminogen activator LV-PA OS=Lachesis muta muta PE=1 SV=1	controllerType=0 controllerNumber=1 scan=4212	23.6847
HCD	1	L.VFGGDEC[+57.021]NINEHR.S		C[+57]	516.227	3	1546.67	1546.67	0	-1.4	368.26	4.26	1014	>sp|Q27J47|VSPPA_LACMU Venom plasminogen activator LV-PA OS=Lachesis muta muta PE=1 SV=1	controllerType=0 controllerNumber=1 scan=4657	26.0723
HCD	1	L.VFGGDEC[+57.021]NINEHR.S		C[+57]	516.227	3	1546.67	1546.67	0	-1.9	371.53	4.74	1014	>sp|Q27J47|VSPPA_LACMU Venom plasminogen activator LV-PA OS=Lachesis muta muta PE=1 SV=1	controllerType=0 controllerNumber=1 scan=4756	26.6471
HCD	1	L.VFGGDEC[+57.021]NINEHR.S		C[+57]	516.229	3	1546.67	1546.67	0	0.7	373.41	3.5	1014	>sp|Q27J47|VSPPA_LACMU Venom plasminogen activator LV-PA OS=Lachesis muta muta PE=1 SV=1	controllerType=0 controllerNumber=1 scan=4104	23.0937
HCD	1	L.VFGGDEC[+57.021]NINEHR.S		C[+57]	516.227	3	1546.67	1546.67	0	-2.6	390.53	4.74	1014	>sp|Q27J47|VSPPA_LACMU Venom plasminogen activator LV-PA OS=Lachesis muta muta PE=1 SV=1	controllerType=0 controllerNumber=1 scan=3164	18.0115
HCD	1	L.VFGGDEC[+57.021]NINEHR.S		C[+57]	516.228	3	1546.67	1546.67	0	-0.6	428.22	4.86	1014	>sp|Q27J47|VSPPA_LACMU Venom plasminogen activator LV-PA OS=Lachesis muta muta PE=1 SV=1	controllerType=0 controllerNumber=1 scan=3701	20.897
HCD	1	L.VFGGDEC[+57.021]NINEHR.S		C[+57]	516.227	3	1546.67	1546.67	0	-2	438.46	4.78	1014	>sp|Q27J47|VSPPA_LACMU Venom plasminogen activator LV-PA OS=Lachesis muta muta PE=1 SV=1	controllerType=0 controllerNumber=1 scan=2906	16.7431
HCD	1	L.VFGGDEC[+57.021]NINEHR.S		C[+57]	516.228	3	1546.67	1546.67	0	-1	458.84	4.88	1014	>sp|Q27J47|VSPPA_LACMU Venom plasminogen activator LV-PA OS=Lachesis muta muta PE=1 SV=1	controllerType=0 controllerNumber=1 scan=4309	24.2034
HCD	1	L.VFGGDEC[+57.021]NINEHR.S		C[+57]	516.227	3	1546.67	1546.67	0	-1.4	481.26	4.91	1014	>sp|Q27J47|VSPPA_LACMU Venom plasminogen activator LV-PA OS=Lachesis muta muta PE=1 SV=1	controllerType=0 controllerNumber=1 scan=3905	22.0034
HCD	1	L.VFGGDEC[+57.021]NINEHR.S		C[+57]	516.228	3	1546.67	1546.67	0	-1.1	482.23	5.31	1014	>sp|Q27J47|VSPPA_LACMU Venom plasminogen activator LV-PA OS=Lachesis muta muta PE=1 SV=1	controllerType=0 controllerNumber=1 scan=3079	17.5708
HCD	1	L.VFGGDEC[+57.021]NINEHR.S		C[+57]	516.228	3	1546.67	1546.67	0	-1	486.51	4.91	1014	>sp|Q27J47|VSPPA_LACMU Venom plasminogen activator LV-PA OS=Lachesis muta muta PE=1 SV=1	controllerType=0 controllerNumber=1 scan=4457	24.9962
HCD	1	L.VFGGDEC[+57.021]NINEHR.S		C[+57]	773.839	2	1546.67	1546.67	0	0.6	489.57	3.66	1014	>sp|Q27J47|VSPPA_LACMU Venom plasminogen activator LV-PA OS=Lachesis muta muta PE=1 SV=1	controllerType=0 controllerNumber=1 scan=3180	18.0923
HCD	1	L.VFGGDEC[+57.021]NINEHR.S		C[+57]	516.227	3	1546.67	1546.67	0	-2.4	492.88	5.31	1014	>sp|Q27J47|VSPPA_LACMU Venom plasminogen activator LV-PA OS=Lachesis muta muta PE=1 SV=1	controllerType=0 controllerNumber=1 scan=2054	12.7544
HCD	1	L.VFGGDEC[+57.021]NINEHR.S		C[+57]	516.228	3	1546.67	1546.67	0	-0.1	505.57	3.97	1014	>sp|Q27J47|VSPPA_LACMU Venom plasminogen activator LV-PA OS=Lachesis muta muta PE=1 SV=1	controllerType=0 controllerNumber=1 scan=4000	22.5332
HCD	1	L.VFGGDEC[+57.021]NINEHR.S		C[+57]	516.228	3	1546.67	1546.67	0	-0.6	507.09	4.91	1014	>sp|Q27J47|VSPPA_LACMU Venom plasminogen activator LV-PA OS=Lachesis muta muta PE=1 SV=1	controllerType=0 controllerNumber=1 scan=3487	19.7324
HCD	1	L.VFGGDEC[+57.021]NINEHR.S		C[+57]	516.228	3	1546.67	1546.67	0	-1	522.98	5.06	1014	>sp|Q27J47|VSPPA_LACMU Venom plasminogen activator LV-PA OS=Lachesis muta muta PE=1 SV=1	controllerType=0 controllerNumber=1 scan=3591	20.2863
HCD	1	L.VFGGDEC[+57.021]NINEHR.S		C[+57]	387.422	4	1546.67	1546.67	0	-1.7	526.85	5.22	1014	>sp|Q27J47|VSPPA_LACMU Venom plasminogen activator LV-PA OS=Lachesis muta muta PE=1 SV=1	controllerType=0 controllerNumber=1 scan=1710	10.9729
HCD	1	L.VFGGDEC[+57.021]NINEHR.S		C[+57]	516.227	3	1546.67	1546.67	0	-1.6	531.08	5.06	1014	>sp|Q27J47|VSPPA_LACMU Venom plasminogen activator LV-PA OS=Lachesis muta muta PE=1 SV=1	controllerType=0 controllerNumber=1 scan=3812	21.497
HCD	1	L.VFGGDEC[+57.021]NINEHR.S		C[+57]	516.227	3	1546.67	1546.67	0	-2.5	549.34	5.06	1014	>sp|Q27J47|VSPPA_LACMU Venom plasminogen activator LV-PA OS=Lachesis muta muta PE=1 SV=1	controllerType=0 controllerNumber=1 scan=3283	18.6483
HCD	1	L.VFGGDEC[+57.021]NINEHR.S		C[+57]	773.838	2	1546.67	1546.67	0	-1	550.69	4.97	1014	>sp|Q27J47|VSPPA_LACMU Venom plasminogen activator LV-PA OS=Lachesis muta muta PE=1 SV=1	controllerType=0 controllerNumber=1 scan=3082	17.5821
HCD	1	L.VFGGDEC[+57.021]NINEHR.S		C[+57]	516.227	3	1546.67	1546.67	0	-2.7	556.36	5.46	1014	>sp|Q27J47|VSPPA_LACMU Venom plasminogen activator LV-PA OS=Lachesis muta muta PE=1 SV=1	controllerType=0 controllerNumber=1 scan=3069	17.5199
HCD	1	L.VFGGDEC[+57.021]NINEHR.S		C[+57]	516.228	3	1546.67	1546.67	0	-1.1	569.64	5.84	1014	>sp|Q27J47|VSPPA_LACMU Venom plasminogen activator LV-PA OS=Lachesis muta muta PE=1 SV=1	controllerType=0 controllerNumber=1 scan=3379	19.1554
HCD	1	L.VFGGDEC[+57.021]NINEHR.S		C[+57]	516.227	3	1546.67	1546.67	0	-2.4	592.02	5.84	1014	>sp|Q27J47|VSPPA_LACMU Venom plasminogen activator LV-PA OS=Lachesis muta muta PE=1 SV=1	controllerType=0 controllerNumber=1 scan=3187	18.1278
HCD	1	L.VFGGDEC[+57.021]NINEHR.S		C[+57]	773.838	2	1546.67	1546.67	0	-1.2	597.4	5.75	1014	>sp|Q27J47|VSPPA_LACMU Venom plasminogen activator LV-PA OS=Lachesis muta muta PE=1 SV=1	controllerType=0 controllerNumber=1 scan=2883	16.6645
HCD	1	L.VFGGDEC[+57.021]NINEHR.S		C[+57]	773.839	2	1546.67	1546.67	0	-0.2	669.77	7.28	1014	>sp|Q27J47|VSPPA_LACMU Venom plasminogen activator LV-PA OS=Lachesis muta muta PE=1 SV=1	controllerType=0 controllerNumber=1 scan=2857	16.5506
HCD	1	L.VFGGDEC[+57.021]NINEHR.S		C[+57]	516.227	3	1546.67	1546.67	0	-2.1	677.24	7.84	1014	>sp|Q27J47|VSPPA_LACMU Venom plasminogen activator LV-PA OS=Lachesis muta muta PE=1 SV=1	controllerType=0 controllerNumber=1 scan=2615	15.3735
HCD	1	L.VFGGDEC[+57.021]NINEHR.S		C[+57]	516.227	3	1546.67	1546.67	0	-2.1	690.71	8.24	1014	>sp|Q27J47|VSPPA_LACMU Venom plasminogen activator LV-PA OS=Lachesis muta muta PE=1 SV=1	controllerType=0 controllerNumber=1 scan=2829	16.4265
HCD	1	L.VFGGDEC[+57.021]NINEHR.S		C[+57]	516.227	3	1546.67	1546.67	0	-2.7	757.44	10.24	1014	>sp|Q27J47|VSPPA_LACMU Venom plasminogen activator LV-PA OS=Lachesis muta muta PE=1 SV=1	controllerType=0 controllerNumber=1 scan=2465	14.6398
HCD	1	L.VFGGDEC[+57.021]NINEHR.S		C[+57]	516.227	3	1546.67	1546.67	0	-3.1	781.19	10.24	1014	>sp|Q27J47|VSPPA_LACMU Venom plasminogen activator LV-PA OS=Lachesis muta muta PE=1 SV=1	controllerType=0 controllerNumber=1 scan=2184	13.4346
HCD	1	L.VFGGDEC[+57.021]NINEHR.S		C[+57]	516.227	3	1546.67	1546.67	0	-2.4	811.62	11.24	1014	>sp|Q27J47|VSPPA_LACMU Venom plasminogen activator LV-PA OS=Lachesis muta muta PE=1 SV=1	controllerType=0 controllerNumber=1 scan=2306	13.9448
HCD	1	L.VFGGDEC[+57.021]NINEHR.S		C[+57]	773.837	2	1546.67	1546.67	0	-2.7	856.4	12.23	1014	>sp|Q27J47|VSPPA_LACMU Venom plasminogen activator LV-PA OS=Lachesis muta muta PE=1 SV=1	controllerType=0 controllerNumber=1 scan=2308	13.9484
HCD	1	L.VFGGDEC[+57.021]NINEHR.S		C[+57]	773.839	2	1546.67	1546.67	0	0	862.86	11.28	1014	>sp|Q27J47|VSPPA_LACMU Venom plasminogen activator LV-PA OS=Lachesis muta muta PE=1 SV=1	controllerType=0 controllerNumber=1 scan=2657	15.5892
HCD	1	L.VFGGDEC[+57.021]NINEHR.S		C[+57]	773.838	2	1546.67	1546.67	0	-0.8	865.94	12.23	1014	>sp|Q27J47|VSPPA_LACMU Venom plasminogen activator LV-PA OS=Lachesis muta muta PE=1 SV=1	controllerType=0 controllerNumber=1 scan=2191	13.4685
HCD	1	L.VFGGDEC[+57.021]NINEHR.S		C[+57]	773.837	2	1546.67	1546.67	0	-2.4	872.88	12.23	1014	>sp|Q27J47|VSPPA_LACMU Venom plasminogen activator LV-PA OS=Lachesis muta muta PE=1 SV=1	controllerType=0 controllerNumber=1 scan=2428	14.4665
HCD	1	L.VFGGDEC[+57.021]NINEHR.S		C[+57]	773.837	2	1546.67	1546.67	0	-2.4	898.92	12.23	1014	>sp|Q27J47|VSPPA_LACMU Venom plasminogen activator LV-PA OS=Lachesis muta muta PE=1 SV=1	controllerType=0 controllerNumber=1 scan=2545	15.0198
HCD	1	L.V{-87.071}FGGDEC[+57.021]NINEHR.S		C[+57], V{-87}	487.205	3	1459.6	1459.6	0	0	81.2	2.24	1014	>sp|Q27J47|VSPPA_LACMU Venom plasminogen activator LV-PA OS=Lachesis muta muta PE=1 SV=1	controllerType=0 controllerNumber=1 scan=3790	21.3792
HCD	1	L.VFGGDE{+30.991}C[+57.021]NINEHR.S		C[+57], E{+31}	526.558	3	1577.66	1577.66	0	0	81.39	2.05	1014	>sp|Q27J47|VSPPA_LACMU Venom plasminogen activator LV-PA OS=Lachesis muta muta PE=1 SV=1	controllerType=0 controllerNumber=1 scan=3105	17.6968
HCD	1	L.VFGGD{+38.927}EC[+57.021]NINEHR.S		C[+57], D{+39}	529.204	3	1585.6	1585.6	0	0	82.31	2.24	1014	>sp|Q27J47|VSPPA_LACMU Venom plasminogen activator LV-PA OS=Lachesis muta muta PE=1 SV=1	controllerType=0 controllerNumber=1 scan=2728	15.9287
HCD	1	L.VFGGDEC[+57.021]{+31.966}NINEHR.S		C{+32}[+57]	526.884	3	1578.64	1578.64	0	0	83	2.05	1014	>sp|Q27J47|VSPPA_LACMU Venom plasminogen activator LV-PA OS=Lachesis muta muta PE=1 SV=1	controllerType=0 controllerNumber=1 scan=3124	17.7994
HCD	1	L.VFGGDEC[+57.021]N{+16.979}INEHR.S		C[+57], N{+17}	521.888	3	1563.65	1563.65	0	0	83.89	2.05	1014	>sp|Q27J47|VSPPA_LACMU Venom plasminogen activator LV-PA OS=Lachesis muta muta PE=1 SV=1	controllerType=0 controllerNumber=1 scan=2040	12.6881
HCD	1	L.VFGGDEC[+57.021]{+16.977}NINEHR.S		C{+17}[+57]	521.887	3	1563.65	1563.65	0	0	92.17	2.05	1014	>sp|Q27J47|VSPPA_LACMU Venom plasminogen activator LV-PA OS=Lachesis muta muta PE=1 SV=1	controllerType=0 controllerNumber=1 scan=2619	15.3874
HCD	1	L.VFGGD{+58.001}EC[+57.021]NINEHR.S		C[+57], D{+58}	535.562	3	1604.67	1604.67	0	0	92.87	2	1014	>sp|Q27J47|VSPPA_LACMU Venom plasminogen activator LV-PA OS=Lachesis muta muta PE=1 SV=1	controllerType=0 controllerNumber=1 scan=2840	16.4713
HCD	1	L.VF{+12.980}GGDEC[+57.021]NINEHR.S		C[+57], F{+13}	520.555	3	1559.65	1559.65	0	0	94.09	2.22	1014	>sp|Q27J47|VSPPA_LACMU Venom plasminogen activator LV-PA OS=Lachesis muta muta PE=1 SV=1	controllerType=0 controllerNumber=1 scan=3885	21.8996
HCD	1	L.VFGGDEC[+57.021]{+15.035}NINEHR.S		C{+15}[+57]	521.24	3	1561.7	1561.7	0	0	95.52	2.05	1014	>sp|Q27J47|VSPPA_LACMU Venom plasminogen activator LV-PA OS=Lachesis muta muta PE=1 SV=1	controllerType=0 controllerNumber=1 scan=3617	20.4358
HCD	1	L.VFGGD{+58.005}EC[+57.021]NINEHR.S		C[+57], D{+58}	802.841	2	1604.68	1604.68	0	0	96.78	2	1014	>sp|Q27J47|VSPPA_LACMU Venom plasminogen activator LV-PA OS=Lachesis muta muta PE=1 SV=1	controllerType=0 controllerNumber=1 scan=3032	17.3539
HCD	1	L.VFG{-89.087}GDEC[+57.021]NINEHR.S		C[+57], G{-89}	729.295	2	1457.58	1457.58	0	0	96.96	2.05	1014	>sp|Q27J47|VSPPA_LACMU Venom plasminogen activator LV-PA OS=Lachesis muta muta PE=1 SV=1	controllerType=0 controllerNumber=1 scan=2451	14.5624
HCD	1	L.VFGGDEC[+57.021]{+15.993}NINEHR.S		C{+16}[+57]	521.559	3	1562.66	1562.66	0	0	97.4	2	1014	>sp|Q27J47|VSPPA_LACMU Venom plasminogen activator LV-PA OS=Lachesis muta muta PE=1 SV=1	controllerType=0 controllerNumber=1 scan=2502	14.7954
HCD	1	L.VFGGDEC[+57.021]{+15.981}NINEHR.S		C{+16}[+57]	521.555	3	1562.65	1562.65	0	0	101.11	2.24	1014	>sp|Q27J47|VSPPA_LACMU Venom plasminogen activator LV-PA OS=Lachesis muta muta PE=1 SV=1	controllerType=0 controllerNumber=1 scan=3860	21.756
HCD	1	L.VFGGDEC[+57.021]{+30.011}NINEHR.S		C{+30}[+57]	788.844	2	1576.68	1576.68	0	0	101.42	2	1014	>sp|Q27J47|VSPPA_LACMU Venom plasminogen activator LV-PA OS=Lachesis muta muta PE=1 SV=1	controllerType=0 controllerNumber=1 scan=2817	16.3719
HCD	1	L.VFGGDEC[+57.021]{+15.992}NINEHR.S		C{+16}[+57]	521.559	3	1562.66	1562.66	0	0	103.75	2.05	1014	>sp|Q27J47|VSPPA_LACMU Venom plasminogen activator LV-PA OS=Lachesis muta muta PE=1 SV=1	controllerType=0 controllerNumber=1 scan=1692	10.8731
HCD	1	L.VFGGDEC[+57.021]{+15.992}NINEHR.S		C{+16}[+57]	781.835	2	1562.66	1562.66	0	0	107.04	2.05	1014	>sp|Q27J47|VSPPA_LACMU Venom plasminogen activator LV-PA OS=Lachesis muta muta PE=1 SV=1	controllerType=0 controllerNumber=1 scan=1797	11.4137
HCD	1	L.VFGGDEC[+57.021]{+16.980}NINEHR.S		C{+17}[+57]	521.888	3	1563.65	1563.65	0	0	109.71	2.22	1014	>sp|Q27J47|VSPPA_LACMU Venom plasminogen activator LV-PA OS=Lachesis muta muta PE=1 SV=1	controllerType=0 controllerNumber=1 scan=2141	13.2115
HCD	1	L.VFGGDEC[+57.021]{-16.029}NINEHR.S		C{-16}[+57]	510.885	3	1530.64	1530.64	0	0	113.07	2.05	1014	>sp|Q27J47|VSPPA_LACMU Venom plasminogen activator LV-PA OS=Lachesis muta muta PE=1 SV=1	controllerType=0 controllerNumber=1 scan=2597	15.2757
HCD	1	L.VF{+26.014}GGDEC[+57.021]NINEHR.S		C[+57], F{+26}	524.899	3	1572.68	1572.68	0	0	123.88	2.05	1014	>sp|Q27J47|VSPPA_LACMU Venom plasminogen activator LV-PA OS=Lachesis muta muta PE=1 SV=1	controllerType=0 controllerNumber=1 scan=4227	23.7641
HCD	1	L.VFG{+22.936}GDEC[+57.021]NINEHR.S		C[+57], G{+23}	785.307	2	1569.61	1569.61	0	0	125.79	2.29	1014	>sp|Q27J47|VSPPA_LACMU Venom plasminogen activator LV-PA OS=Lachesis muta muta PE=1 SV=1	controllerType=0 controllerNumber=1 scan=2987	17.1331
HCD	1	L.VFGGDEC[+57.021]{+15.993}NINEHR.S		C{+16}[+57]	781.835	2	1562.66	1562.66	0	0	128.39	2.17	1014	>sp|Q27J47|VSPPA_LACMU Venom plasminogen activator LV-PA OS=Lachesis muta muta PE=1 SV=1	controllerType=0 controllerNumber=1 scan=2089	12.94
HCD	1	L.VFGGD{+52.910}EC[+57.021]NINEHR.S		C[+57], D{+53}	800.294	2	1599.58	1599.58	0	0	129.35	2.65	1014	>sp|Q27J47|VSPPA_LACMU Venom plasminogen activator LV-PA OS=Lachesis muta muta PE=1 SV=1	controllerType=0 controllerNumber=1 scan=2364	14.1645
HCD	1	L.VFGGDEC[+57.021]{+16.980}NINEHR.S		C{+17}[+57]	782.329	2	1563.65	1563.65	0	0	129.5	2.58	1014	>sp|Q27J47|VSPPA_LACMU Venom plasminogen activator LV-PA OS=Lachesis muta muta PE=1 SV=1	controllerType=0 controllerNumber=1 scan=2143	13.2186
HCD	1	L.VFGGDEC[+57.021]{-15.027}NINEHR.S		C{-15}[+57]	766.325	2	1531.64	1531.64	0	0	135.82	2.47	1014	>sp|Q27J47|VSPPA_LACMU Venom plasminogen activator LV-PA OS=Lachesis muta muta PE=1 SV=1	controllerType=0 controllerNumber=1 scan=2520	14.8845
HCD	1	L.VFGGDEC[+57.021]{-64.995}NINEHR.S		C{-65}[+57]	494.563	3	1481.67	1481.67	0	0	145.66	2.05	1014	>sp|Q27J47|VSPPA_LACMU Venom plasminogen activator LV-PA OS=Lachesis muta muta PE=1 SV=1	controllerType=0 controllerNumber=1 scan=4146	23.3235
HCD	1	L.VFGGDEC[+57.021]{+15.991}NINEHR.S		C{+16}[+57]	521.559	3	1562.66	1562.66	0	0	146.1	2.48	1014	>sp|Q27J47|VSPPA_LACMU Venom plasminogen activator LV-PA OS=Lachesis muta muta PE=1 SV=1	controllerType=0 controllerNumber=1 scan=2040	12.6881
HCD	1	L.VFGGDEC[+57.021]{+15.992}NINEHR.S		C{+16}[+57]	521.559	3	1562.66	1562.66	0	0	149.2	2.26	1014	>sp|Q27J47|VSPPA_LACMU Venom plasminogen activator LV-PA OS=Lachesis muta muta PE=1 SV=1	controllerType=0 controllerNumber=1 scan=2060	12.7896
HCD	1	L.VFG{+22.954}GDEC[+57.021]NINEHR.S		C[+57], G{+23}	785.316	2	1569.62	1569.62	0	0	153.41	2.22	1014	>sp|Q27J47|VSPPA_LACMU Venom plasminogen activator LV-PA OS=Lachesis muta muta PE=1 SV=1	controllerType=0 controllerNumber=1 scan=2981	17.1037
HCD	1	L.VFGGDEC[+57.021]{+15.991}NINEHR.S		C{+16}[+57]	781.834	2	1562.66	1562.66	0	0	154.73	2.17	1014	>sp|Q27J47|VSPPA_LACMU Venom plasminogen activator LV-PA OS=Lachesis muta muta PE=1 SV=1	controllerType=0 controllerNumber=1 scan=2032	12.6458
HCD	1	L.VFGGDEC[+57.021]{+15.993}NINEHR.S		C{+16}[+57]	781.835	2	1562.66	1562.66	0	0	156.63	2.47	1014	>sp|Q27J47|VSPPA_LACMU Venom plasminogen activator LV-PA OS=Lachesis muta muta PE=1 SV=1	controllerType=0 controllerNumber=1 scan=2143	13.2186
HCD	1	L.VFGG{-18.016}DEC[+57.021]NINEHR.S		C[+57], G{-18}	510.223	3	1528.65	1528.65	0	0	158.78	2.06	1014	>sp|Q27J47|VSPPA_LACMU Venom plasminogen activator LV-PA OS=Lachesis muta muta PE=1 SV=1	controllerType=0 controllerNumber=1 scan=2550	15.0323
HCD	1	L.VFGGDEC[+57.021]{-57.023}NINEHR.S		C{-57}[+57]	497.221	3	1489.65	1489.65	0	0	159.34	2.48	1014	>sp|Q27J47|VSPPA_LACMU Venom plasminogen activator LV-PA OS=Lachesis muta muta PE=1 SV=1	controllerType=0 controllerNumber=1 scan=3237	18.3965
HCD	1	L.VFGGDEC[+57.021]{+16.977}NINEHR.S		C{+17}[+57]	782.327	2	1563.65	1563.65	0	0	163.91	2.56	1014	>sp|Q27J47|VSPPA_LACMU Venom plasminogen activator LV-PA OS=Lachesis muta muta PE=1 SV=1	controllerType=0 controllerNumber=1 scan=2032	12.6458
HCD	1	L.VFG{+12.982}GDEC[+57.021]NINEHR.S		C[+57], G{+13}	520.556	3	1559.65	1559.65	0	0	164.4	2.29	1014	>sp|Q27J47|VSPPA_LACMU Venom plasminogen activator LV-PA OS=Lachesis muta muta PE=1 SV=1	controllerType=0 controllerNumber=1 scan=4045	22.7775
HCD	1	L.VFGGDEC[+57.021]{+15.991}NINEHR.S		C{+16}[+57]	521.559	3	1562.66	1562.66	0	0	164.92	2.67	1014	>sp|Q27J47|VSPPA_LACMU Venom plasminogen activator LV-PA OS=Lachesis muta muta PE=1 SV=1	controllerType=0 controllerNumber=1 scan=1885	11.9068
HCD	1	L.VFGGDEC[+57.021]{+15.991}NINEHR.S		C{+16}[+57]	521.559	3	1562.66	1562.66	0	0	164.95	2.67	1014	>sp|Q27J47|VSPPA_LACMU Venom plasminogen activator LV-PA OS=Lachesis muta muta PE=1 SV=1	controllerType=0 controllerNumber=1 scan=2158	13.3006
HCD	1	L.VFGGDEC[+57.021]{-89.081}NINEHR.S		C{-89}[+57]	729.298	2	1457.59	1457.59	0	0	166.63	3.03	1014	>sp|Q27J47|VSPPA_LACMU Venom plasminogen activator LV-PA OS=Lachesis muta muta PE=1 SV=1	controllerType=0 controllerNumber=1 scan=2518	14.876
HCD	1	L.VFGGDEC[+57.021]{-11.036}NINEHR.S		C{-11}[+57]	512.55	3	1535.63	1535.63	0	0	168.2	3.04	1014	>sp|Q27J47|VSPPA_LACMU Venom plasminogen activator LV-PA OS=Lachesis muta muta PE=1 SV=1	controllerType=0 controllerNumber=1 scan=4231	23.7847
HCD	1	L.VFGGDEC[+57.021]{-15.024}NINEHR.S		C{-15}[+57]	766.327	2	1531.65	1531.65	0	0	180.88	2.25	1014	>sp|Q27J47|VSPPA_LACMU Venom plasminogen activator LV-PA OS=Lachesis muta muta PE=1 SV=1	controllerType=0 controllerNumber=1 scan=2389	14.276
HCD	1	L.VFGGDE{+15.982}C[+57.021]NINEHR.S		C[+57], E{+16}	521.556	3	1562.65	1562.65	0	0	181.51	3.04	1014	>sp|Q27J47|VSPPA_LACMU Venom plasminogen activator LV-PA OS=Lachesis muta muta PE=1 SV=1	controllerType=0 controllerNumber=1 scan=3714	20.9665
HCD	1	L.VFGGDEC[+57.021]{+14.013}NINEHR.S		C{+14}[+57]	780.845	2	1560.68	1560.68	0	0	182.27	2.11	1014	>sp|Q27J47|VSPPA_LACMU Venom plasminogen activator LV-PA OS=Lachesis muta muta PE=1 SV=1	controllerType=0 controllerNumber=1 scan=3049	17.4386
HCD	1	L.VFGGDEC[+57.021]N{+104.047}INEHR.S		C[+57], N{+104}	550.91	3	1650.72	1650.72	0	0	186.47	2.67	1014	>sp|Q27J47|VSPPA_LACMU Venom plasminogen activator LV-PA OS=Lachesis muta muta PE=1 SV=1	controllerType=0 controllerNumber=1 scan=2663	15.6149
HCD	1	L.VF{+26.013}GGDEC[+57.021]NINEHR.S		C[+57], F{+26}	524.899	3	1572.68	1572.68	0	0	188.89	2.29	1014	>sp|Q27J47|VSPPA_LACMU Venom plasminogen activator LV-PA OS=Lachesis muta muta PE=1 SV=1	controllerType=0 controllerNumber=1 scan=4330	24.3206
HCD	1	L.VFGGDEC[+57.021]{-56.023}NINEHR.S		C{-56}[+57]	745.827	2	1490.65	1490.65	0	0	190	2.56	1014	>sp|Q27J47|VSPPA_LACMU Venom plasminogen activator LV-PA OS=Lachesis muta muta PE=1 SV=1	controllerType=0 controllerNumber=1 scan=2998	17.1938
HCD	1	L.VFGGDEC[+57.021]{-15.021}NINEHR.S		C{-15}[+57]	766.328	2	1531.65	1531.65	0	0	192.14	2.05	1014	>sp|Q27J47|VSPPA_LACMU Venom plasminogen activator LV-PA OS=Lachesis muta muta PE=1 SV=1	controllerType=0 controllerNumber=1 scan=2360	14.1435
HCD	1	L.VFGGDE{+14.009}C[+57.021]NINEHR.S		C[+57], E{+14}	520.898	3	1560.68	1560.68	0	0	192.37	2.67	1014	>sp|Q27J47|VSPPA_LACMU Venom plasminogen activator LV-PA OS=Lachesis muta muta PE=1 SV=1	controllerType=0 controllerNumber=1 scan=3490	19.7481
HCD	1	L.VFGGDEC[+57.021]{+37.944}NINEHR.S		C{+38}[+57]	396.909	4	1584.61	1584.61	0	0	192.44	2.49	1014	>sp|Q27J47|VSPPA_LACMU Venom plasminogen activator LV-PA OS=Lachesis muta muta PE=1 SV=1	controllerType=0 controllerNumber=1 scan=2386	14.263
HCD	1	L.VFGGDEC[+57.021]{-17.028}NINEHR.S		C{-17}[+57]	765.325	2	1529.64	1529.64	0	0	192.7	2.56	1014	>sp|Q27J47|VSPPA_LACMU Venom plasminogen activator LV-PA OS=Lachesis muta muta PE=1 SV=1	controllerType=0 controllerNumber=1 scan=3375	19.13
HCD	1	L.VFGGDEC[+57.021]NIN{+104.046}EHR.S		C[+57], N{+104}	550.91	3	1650.72	1650.72	0	0	201.54	2.83	1014	>sp|Q27J47|VSPPA_LACMU Venom plasminogen activator LV-PA OS=Lachesis muta muta PE=1 SV=1	controllerType=0 controllerNumber=1 scan=2560	15.0826
HCD	1	L.VFGGDEC[+57.021]{+0.980}NINEHR.S		C{+1}[+57]	774.329	2	1547.65	1547.65	0	0	201.98	2.63	1014	>sp|Q27J47|VSPPA_LACMU Venom plasminogen activator LV-PA OS=Lachesis muta muta PE=1 SV=1	controllerType=0 controllerNumber=1 scan=2957	16.9792
HCD	1	L.VFGGDEC[+57.021]NIN{-18.013}EHR.S		C[+57], N{-18}	510.224	3	1528.66	1528.66	0	0	205.46	2.94	1014	>sp|Q27J47|VSPPA_LACMU Venom plasminogen activator LV-PA OS=Lachesis muta muta PE=1 SV=1	controllerType=0 controllerNumber=1 scan=2743	16.0052
HCD	1	L.VFGGDE{+29.014}C[+57.021]NINEHR.S		C[+57], E{+29}	525.9	3	1575.68	1575.68	0	0	205.69	2.49	1014	>sp|Q27J47|VSPPA_LACMU Venom plasminogen activator LV-PA OS=Lachesis muta muta PE=1 SV=1	controllerType=0 controllerNumber=1 scan=3867	21.7976
HCD	1	L.VFGGDEC[+57.021]{+37.947}NINEHR.S		C{+38}[+57]	528.877	3	1584.62	1584.62	0	0	213.63	2.87	1014	>sp|Q27J47|VSPPA_LACMU Venom plasminogen activator LV-PA OS=Lachesis muta muta PE=1 SV=1	controllerType=0 controllerNumber=1 scan=2691	15.7609
HCD	1	L.VFGGDEC[+57.021]{+15.992}NINEHR.S		C{+16}[+57]	521.559	3	1562.66	1562.66	0	0	218.69	2.58	1014	>sp|Q27J47|VSPPA_LACMU Venom plasminogen activator LV-PA OS=Lachesis muta muta PE=1 SV=1	controllerType=0 controllerNumber=1 scan=2141	13.2115
HCD	1	L.VF{+11.998}GGDEC[+57.021]NINEHR.S		C[+57], F{+12}	520.227	3	1558.67	1558.67	0	0	219.52	2.61	1014	>sp|Q27J47|VSPPA_LACMU Venom plasminogen activator LV-PA OS=Lachesis muta muta PE=1 SV=1	controllerType=0 controllerNumber=1 scan=3885	21.8996
HCD	1	L.VFGGDEC[+57.021]{+15.993}NINEHR.S		C{+16}[+57]	781.835	2	1562.66	1562.66	0	0	221.42	2.23	1014	>sp|Q27J47|VSPPA_LACMU Venom plasminogen activator LV-PA OS=Lachesis muta muta PE=1 SV=1	controllerType=0 controllerNumber=1 scan=2303	13.9258
HCD	1	L.VFGGDEC[+57.021]NINE{+14.014}HR.S		C[+57], E{+14}	780.846	2	1560.68	1560.68	0	0	222.08	2.56	1014	>sp|Q27J47|VSPPA_LACMU Venom plasminogen activator LV-PA OS=Lachesis muta muta PE=1 SV=1	controllerType=0 controllerNumber=1 scan=3358	19.0415
HCD	1	L.VFGG{+30.008}DEC[+57.021]NINEHR.S		C[+57], G{+30}	526.231	3	1576.68	1576.68	0	0	222.96	2.29	1014	>sp|Q27J47|VSPPA_LACMU Venom plasminogen activator LV-PA OS=Lachesis muta muta PE=1 SV=1	controllerType=0 controllerNumber=1 scan=2617	15.3778
HCD	1	L.VFGGDE{+57.023}C[+57.021]NINEHR.S		C[+57], E{+57}	802.35	2	1603.69	1603.69	0	0	228.98	2.22	1014	>sp|Q27J47|VSPPA_LACMU Venom plasminogen activator LV-PA OS=Lachesis muta muta PE=1 SV=1	controllerType=0 controllerNumber=1 scan=2738	15.9807
HCD	1	L.VFGGDEC[+57.021]{+38.927}NINEHR.S		C{+39}[+57]	397.155	4	1585.6	1585.6	0	0	234.11	2.63	1014	>sp|Q27J47|VSPPA_LACMU Venom plasminogen activator LV-PA OS=Lachesis muta muta PE=1 SV=1	controllerType=0 controllerNumber=1 scan=2747	16.0207
HCD	1	L.VFGGDEC[+57.021]{+15.991}NINEHR.S		C{+16}[+57]	521.558	3	1562.66	1562.66	0	0	237.98	2.6	1014	>sp|Q27J47|VSPPA_LACMU Venom plasminogen activator LV-PA OS=Lachesis muta muta PE=1 SV=1	controllerType=0 controllerNumber=1 scan=2297	13.8959
HCD	1	L.VFGGDEC[+57.021]{+37.942}NINEHR.S		C{+38}[+57]	396.909	4	1584.61	1584.61	0	0	248.03	2.97	1014	>sp|Q27J47|VSPPA_LACMU Venom plasminogen activator LV-PA OS=Lachesis muta muta PE=1 SV=1	controllerType=0 controllerNumber=1 scan=2499	14.7824
HCD	1	L.VFGGDE{+29.023}C[+57.021]NINEHR.S		C[+57], E{+29}	394.679	4	1575.69	1575.69	0	0	248.48	2.9	1014	>sp|Q27J47|VSPPA_LACMU Venom plasminogen activator LV-PA OS=Lachesis muta muta PE=1 SV=1	controllerType=0 controllerNumber=1 scan=1709	10.9677
HCD	1	L.VFGGDEC[+57.021]{+15.991}NINEHR.S		C{+16}[+57]	521.559	3	1562.66	1562.66	0	0	257.25	3.07	1014	>sp|Q27J47|VSPPA_LACMU Venom plasminogen activator LV-PA OS=Lachesis muta muta PE=1 SV=1	controllerType=0 controllerNumber=1 scan=1793	11.3968
HCD	1	L.VFG{+71.037}GDEC[+57.021]NINEHR.S		C[+57], G{+71}	539.907	3	1617.71	1617.71	0	0	259.99	3.13	1014	>sp|Q27J47|VSPPA_LACMU Venom plasminogen activator LV-PA OS=Lachesis muta muta PE=1 SV=1	controllerType=0 controllerNumber=1 scan=2574	15.1597
HCD	1	L.VFGGD{+21.979}EC[+57.021]NINEHR.S		C[+57], D{+22}	784.828	2	1568.65	1568.65	0	0	261.57	2.22	1014	>sp|Q27J47|VSPPA_LACMU Venom plasminogen activator LV-PA OS=Lachesis muta muta PE=1 SV=1	controllerType=0 controllerNumber=1 scan=2281	13.8187
HCD	1	L.VFGGDE{-18.010}C[+57.021]NINEHR.S		C[+57], E{-18}	382.92	4	1528.66	1528.66	0	0	263.42	2.94	1014	>sp|Q27J47|VSPPA_LACMU Venom plasminogen activator LV-PA OS=Lachesis muta muta PE=1 SV=1	controllerType=0 controllerNumber=1 scan=1725	11.0533
HCD	1	L.VFGGDEC[+57.021]NI{-17.032}NEHR.S		C[+57], I{-17}	510.551	3	1529.64	1529.64	0	0	266.31	3.45	1014	>sp|Q27J47|VSPPA_LACMU Venom plasminogen activator LV-PA OS=Lachesis muta muta PE=1 SV=1	controllerType=0 controllerNumber=1 scan=2550	15.0323
HCD	1	L.VFGGD{+40.030}EC[+57.021]NINEHR.S		C[+57], D{+40}	793.854	2	1586.7	1586.7	0	0	276.32	2.55	1014	>sp|Q27J47|VSPPA_LACMU Venom plasminogen activator LV-PA OS=Lachesis muta muta PE=1 SV=1	controllerType=0 controllerNumber=1 scan=4585	25.6831
HCD	1	L.VFG{+71.032}GDEC[+57.021]NINEHR.S		C[+57], G{+71}	539.905	3	1617.7	1617.7	0	0	279.71	3.2	1014	>sp|Q27J47|VSPPA_LACMU Venom plasminogen activator LV-PA OS=Lachesis muta muta PE=1 SV=1	controllerType=0 controllerNumber=1 scan=2585	15.2144
HCD	1	L.V{-97.981}FGGDEC[+57.021]NINEHR.S		C[+57], V{-98}	483.568	3	1448.69	1448.69	0	0	289.39	3.16	1014	>sp|Q27J47|VSPPA_LACMU Venom plasminogen activator LV-PA OS=Lachesis muta muta PE=1 SV=1	controllerType=0 controllerNumber=1 scan=2400	14.3363
HCD	1	L.VFGGDEC[+57.021]{+31.969}NINEHR.S		C{+32}[+57]	526.885	3	1578.64	1578.64	0	0	297.59	3.42	1014	>sp|Q27J47|VSPPA_LACMU Venom plasminogen activator LV-PA OS=Lachesis muta muta PE=1 SV=1	controllerType=0 controllerNumber=1 scan=3105	17.6968
HCD	1	L.VFGGDEC[+57.021]{+37.944}NINEHR.S		C{+38}[+57]	528.876	3	1584.61	1584.61	0	0	302.59	3.37	1014	>sp|Q27J47|VSPPA_LACMU Venom plasminogen activator LV-PA OS=Lachesis muta muta PE=1 SV=1	controllerType=0 controllerNumber=1 scan=2549	15.0285
HCD	1	L.VFGGDEC[+57.021]NINE{-32.025}HR.S		C[+57], E{-32}	505.553	3	1514.64	1514.64	0	0	304.72	3.42	1014	>sp|Q27J47|VSPPA_LACMU Venom plasminogen activator LV-PA OS=Lachesis muta muta PE=1 SV=1	controllerType=0 controllerNumber=1 scan=3560	20.1188
HCD	1	L.VFGGDEC[+57.021]{-17.028}NINEHR.S		C{-17}[+57]	510.552	3	1529.64	1529.64	0	0	306.11	3.4	1014	>sp|Q27J47|VSPPA_LACMU Venom plasminogen activator LV-PA OS=Lachesis muta muta PE=1 SV=1	controllerType=0 controllerNumber=1 scan=2448	14.5514
HCD	1	L.VFGGDEC[+57.021]{+37.943}NINEHR.S		C{+38}[+57]	528.876	3	1584.61	1584.61	0	0	328.61	4.03	1014	>sp|Q27J47|VSPPA_LACMU Venom plasminogen activator LV-PA OS=Lachesis muta muta PE=1 SV=1	controllerType=0 controllerNumber=1 scan=2431	14.4724
HCD	1	L.VFGGDEC[+57.021]NINE{+14.997}HR.S		C[+57], E{+15}	781.337	2	1561.67	1561.67	0	0	332.76	2.83	1014	>sp|Q27J47|VSPPA_LACMU Venom plasminogen activator LV-PA OS=Lachesis muta muta PE=1 SV=1	controllerType=0 controllerNumber=1 scan=3578	20.2166
HCD	1	L.VFGGDE{+40.028}C[+57.021]NINEHR.S		C[+57], E{+40}	529.571	3	1586.7	1586.7	0	0	334.66	2.7	1014	>sp|Q27J47|VSPPA_LACMU Venom plasminogen activator LV-PA OS=Lachesis muta muta PE=1 SV=1	controllerType=0 controllerNumber=1 scan=4583	25.6771
HCD	1	L.VFGGDEC[+57.021]NINE{+15.001}HR.S		C[+57], E{+15}	781.339	2	1561.67	1561.67	0	0	348.05	3	1014	>sp|Q27J47|VSPPA_LACMU Venom plasminogen activator LV-PA OS=Lachesis muta muta PE=1 SV=1	controllerType=0 controllerNumber=1 scan=3358	19.0415
HCD	1	L.VFGGDEC[+57.021]NIN{+88.048}EHR.S		C[+57], N{+88}	545.578	3	1634.72	1634.72	0	0	353.71	3.51	1014	>sp|Q27J47|VSPPA_LACMU Venom plasminogen activator LV-PA OS=Lachesis muta muta PE=1 SV=1	controllerType=0 controllerNumber=1 scan=3223	18.3211
HCD	1	L.VFGGDEC[+57.021]NINE{+0.979}HR.S		C[+57], E{+1}	516.555	3	1547.65	1547.65	0	0	361.62	3.42	1014	>sp|Q27J47|VSPPA_LACMU Venom plasminogen activator LV-PA OS=Lachesis muta muta PE=1 SV=1	controllerType=0 controllerNumber=1 scan=2951	16.9579
HCD	1	L.VFGGDEC[+57.021]{+37.945}NINEHR.S		C{+38}[+57]	528.876	3	1584.61	1584.61	0	0	379.87	4.17	1014	>sp|Q27J47|VSPPA_LACMU Venom plasminogen activator LV-PA OS=Lachesis muta muta PE=1 SV=1	controllerType=0 controllerNumber=1 scan=2311	13.9542
HCD	1	L.VFGGDEC[+57.021]NINE{+28.030}HR.S		C[+57], E{+28}	787.854	2	1574.7	1574.7	0	0	381.81	4	1014	>sp|Q27J47|VSPPA_LACMU Venom plasminogen activator LV-PA OS=Lachesis muta muta PE=1 SV=1	controllerType=0 controllerNumber=1 scan=3636	20.5438
HCD	1	L.VFGGDEC[+57.021]{-18.013}NINEHR.S		C{-18}[+57]	764.832	2	1528.66	1528.66	0	0	385.93	2.8	1014	>sp|Q27J47|VSPPA_LACMU Venom plasminogen activator LV-PA OS=Lachesis muta muta PE=1 SV=1	controllerType=0 controllerNumber=1 scan=2684	15.7244
HCD	1	L.VFGGDEC[+57.021]NINEHR.[-0.984].S		;[-1], C[+57]	773.346	2	1545.69	1545.69	0	-0.4	395.57	2.79	1014	>sp|Q27J47|VSPPA_LACMU Venom plasminogen activator LV-PA OS=Lachesis muta muta PE=1 SV=1	controllerType=0 controllerNumber=1 scan=2135	13.1827
HCD	1	L.VFGGDEC[+57.021]{+1.976}NINEHR.S		C{+2}[+57]	516.887	3	1548.65	1548.65	0	0	415.25	3.97	1014	>sp|Q27J47|VSPPA_LACMU Venom plasminogen activator LV-PA OS=Lachesis muta muta PE=1 SV=1	controllerType=0 controllerNumber=1 scan=3069	17.5199
HCD	1	L.VFGGDEC[+57.021]NINE{+15.001}HR.S		C[+57], E{+15}	781.339	2	1561.67	1561.67	0	0	423.56	3.47	1014	>sp|Q27J47|VSPPA_LACMU Venom plasminogen activator LV-PA OS=Lachesis muta muta PE=1 SV=1	controllerType=0 controllerNumber=1 scan=3726	21.0325
HCD	1	L.VFGGDEC[+57.021]N{+1.958}INEHR.S		C[+57], N{+2}	516.881	3	1548.63	1548.63	0	0	430.96	3.63	1014	>sp|Q27J47|VSPPA_LACMU Venom plasminogen activator LV-PA OS=Lachesis muta muta PE=1 SV=1	controllerType=0 controllerNumber=1 scan=2906	16.7431
HCD	1	L.VFGGDEC[+57.021]NINE{+28.030}HR.S		C[+57], E{+28}	525.572	3	1574.7	1574.7	0	0	439.92	4.29	1014	>sp|Q27J47|VSPPA_LACMU Venom plasminogen activator LV-PA OS=Lachesis muta muta PE=1 SV=1	controllerType=0 controllerNumber=1 scan=3626	20.4876
HCD	1	L.VFGGDEC[+57.021]{+120.014}NINEHR.S		C[+57]{+120}	556.233	3	1666.68	1666.68	0	0	440.68	4.79	1014	>sp|Q27J47|VSPPA_LACMU Venom plasminogen activator LV-PA OS=Lachesis muta muta PE=1 SV=1	controllerType=0 controllerNumber=1 scan=2792	16.2557
HCD	1	L.VFGGDEC[+57.021]NINE{+0.982}HR.S		C[+57], E{+1}	516.556	3	1547.65	1547.65	0	0	454.83	3.67	1014	>sp|Q27J47|VSPPA_LACMU Venom plasminogen activator LV-PA OS=Lachesis muta muta PE=1 SV=1	controllerType=0 controllerNumber=1 scan=2720	15.9055
HCD	1	L.VFGGDEC[+57.021]NINEH{+57.020}R.S		C[+57], H{+57}	535.235	3	1603.69	1603.69	0	0	459.05	4.79	1014	>sp|Q27J47|VSPPA_LACMU Venom plasminogen activator LV-PA OS=Lachesis muta muta PE=1 SV=1	controllerType=0 controllerNumber=1 scan=2212	13.5481
HCD	1	L.VFGGDEC[+57.021]NI{-17.029}NEHR.S		C[+57], I{-17}	510.552	3	1529.64	1529.64	0	0	471.99	4.79	1014	>sp|Q27J47|VSPPA_LACMU Venom plasminogen activator LV-PA OS=Lachesis muta muta PE=1 SV=1	controllerType=0 controllerNumber=1 scan=3367	19.0884
HCD	1	L.VFGGDE{+14.013}C[+57.021]NINEHR.S		C[+57], E{+14}	520.899	3	1560.68	1560.68	0	0	477.73	3.56	1014	>sp|Q27J47|VSPPA_LACMU Venom plasminogen activator LV-PA OS=Lachesis muta muta PE=1 SV=1	controllerType=0 controllerNumber=1 scan=3304	18.7638
HCD	1	L.VF{+11.997}GGDEC[+57.021]NINEHR.S		C[+57], F{+12}	520.227	3	1558.67	1558.67	0	0	486.49	3.95	1014	>sp|Q27J47|VSPPA_LACMU Venom plasminogen activator LV-PA OS=Lachesis muta muta PE=1 SV=1	controllerType=0 controllerNumber=1 scan=3776	21.3057
HCD	1	L.VFGGDEC[+57.021]NIN{+15.990}EHR.S		C[+57], N{+16}	781.834	2	1562.66	1562.66	0	0	502.89	4.33	1014	>sp|Q27J47|VSPPA_LACMU Venom plasminogen activator LV-PA OS=Lachesis muta muta PE=1 SV=1	controllerType=0 controllerNumber=1 scan=3121	17.7837
HCD	1	L.VFGGDEC[+57.021]{+1.963}NINEHR.S		C{+2}[+57]	516.883	3	1548.63	1548.63	0	0	503.95	4.26	1014	>sp|Q27J47|VSPPA_LACMU Venom plasminogen activator LV-PA OS=Lachesis muta muta PE=1 SV=1	controllerType=0 controllerNumber=1 scan=3079	17.5708
HCD	1	L.VFGGDEC[+57.021]NINEH{+56.023}R.S		C[+57], H{+56}	534.903	3	1602.69	1602.69	0	0	514.03	4.34	1014	>sp|Q27J47|VSPPA_LACMU Venom plasminogen activator LV-PA OS=Lachesis muta muta PE=1 SV=1	controllerType=0 controllerNumber=1 scan=2727	15.9245
HCD	1	L.VFGGDEC[+57.021]NINE{+14.997}HR.S		C[+57], E{+15}	781.337	2	1561.67	1561.67	0	0	526.75	4.37	1014	>sp|Q27J47|VSPPA_LACMU Venom plasminogen activator LV-PA OS=Lachesis muta muta PE=1 SV=1	controllerType=0 controllerNumber=1 scan=3136	17.8615
HCD	1	L.VFGGDEC[+57.021]N{-91.012}INEHR.S		C[+57], N{-91}	728.333	2	1455.66	1455.66	0	0	527.61	4.43	1014	>sp|Q27J47|VSPPA_LACMU Venom plasminogen activator LV-PA OS=Lachesis muta muta PE=1 SV=1	controllerType=0 controllerNumber=1 scan=2624	15.4134
HCD	1	L.VFGGDEC[+57.021]NINEH{+56.026}R.S		C[+57], H{+56}	801.852	2	1602.7	1602.7	0	0	529.45	3.67	1014	>sp|Q27J47|VSPPA_LACMU Venom plasminogen activator LV-PA OS=Lachesis muta muta PE=1 SV=1	controllerType=0 controllerNumber=1 scan=2738	15.9807
HCD	1	L.VFGGDEC[+57.021]NIN{-17.031}EHR.S		C[+57], N{-17}	510.551	3	1529.64	1529.64	0	0	538.09	4.97	1014	>sp|Q27J47|VSPPA_LACMU Venom plasminogen activator LV-PA OS=Lachesis muta muta PE=1 SV=1	controllerType=0 controllerNumber=1 scan=3059	17.4874
HCD	1	L.VFGGDEC[+57.021]NINEH{+31.988}R.S		C[+57], H{+32}	789.833	2	1578.66	1578.66	0	0	551.27	4.96	1014	>sp|Q27J47|VSPPA_LACMU Venom plasminogen activator LV-PA OS=Lachesis muta muta PE=1 SV=1	controllerType=0 controllerNumber=1 scan=3018	17.2787
HCD	1	L.VFGGDEC[+57.021]{-9.038}NINEHR.S		C{-9}[+57]	769.32	2	1537.63	1537.63	0	0	552.82	4.96	1014	>sp|Q27J47|VSPPA_LACMU Venom plasminogen activator LV-PA OS=Lachesis muta muta PE=1 SV=1	controllerType=0 controllerNumber=1 scan=2302	13.9206
HCD	1	L.VFGGDEC[+57.021]NINEH{+56.022}R.S		C[+57], H{+56}	801.85	2	1602.69	1602.69	0	0	557.26	4.37	1014	>sp|Q27J47|VSPPA_LACMU Venom plasminogen activator LV-PA OS=Lachesis muta muta PE=1 SV=1	controllerType=0 controllerNumber=1 scan=2748	16.0258
HCD	1	L.VFGGDE{+28.030}C[+57.021]NINEHR.S		C[+57], E{+28}	787.854	2	1574.7	1574.7	0	0	561.74	5.15	1014	>sp|Q27J47|VSPPA_LACMU Venom plasminogen activator LV-PA OS=Lachesis muta muta PE=1 SV=1	controllerType=0 controllerNumber=1 scan=3740	21.1071
HCD	1	L.VFGGDEC[+57.021]NIN{+0.989}EHR.S		C[+57], N{+1}	774.333	2	1547.66	1547.66	0	0	562.02	4.7	1014	>sp|Q27J47|VSPPA_LACMU Venom plasminogen activator LV-PA OS=Lachesis muta muta PE=1 SV=1	controllerType=0 controllerNumber=1 scan=2857	16.5506
HCD	1	L.VF{+11.999}GGDEC[+57.021]NINEHR.S		C[+57], F{+12}	520.228	3	1558.67	1558.67	0	0	606.46	5.88	1014	>sp|Q27J47|VSPPA_LACMU Venom plasminogen activator LV-PA OS=Lachesis muta muta PE=1 SV=1	controllerType=0 controllerNumber=1 scan=3999	22.528
HCD	1	L.VFGGDEC[+57.021]{+6.935}NINEHR.S		C{+7}[+57]	777.307	2	1553.61	1553.61	0	0	613.2	6.73	1014	>sp|Q27J47|VSPPA_LACMU Venom plasminogen activator LV-PA OS=Lachesis muta muta PE=1 SV=1	controllerType=0 controllerNumber=1 scan=2957	16.9792
HCD	1	L.VFGGDEC[+57.021]{+1.965}NINEHR.S		C{+2}[+57]	774.821	2	1548.63	1548.63	0	0	613.64	5.6	1014	>sp|Q27J47|VSPPA_LACMU Venom plasminogen activator LV-PA OS=Lachesis muta muta PE=1 SV=1	controllerType=0 controllerNumber=1 scan=3082	17.5821
HCD	1	L.VFGGDEC[+57.021]NINE{+14.012}HR.S		C[+57], E{+14}	520.899	3	1560.68	1560.68	0	0	624.25	6.74	1014	>sp|Q27J47|VSPPA_LACMU Venom plasminogen activator LV-PA OS=Lachesis muta muta PE=1 SV=1	controllerType=0 controllerNumber=1 scan=3208	18.241
HCD	1	L.VFGGDE{+14.013}C[+57.021]NINEHR.S		C[+57], E{+14}	780.845	2	1560.68	1560.68	0	0	634.47	6.15	1014	>sp|Q27J47|VSPPA_LACMU Venom plasminogen activator LV-PA OS=Lachesis muta muta PE=1 SV=1	controllerType=0 controllerNumber=1 scan=3307	18.77
HCD	1	L.VFGGDEC[+57.021]NINE{+14.014}HR.S		C[+57], E{+14}	780.846	2	1560.68	1560.68	0	0	641.22	6.15	1014	>sp|Q27J47|VSPPA_LACMU Venom plasminogen activator LV-PA OS=Lachesis muta muta PE=1 SV=1	controllerType=0 controllerNumber=1 scan=3211	18.2547
HCD	1	L.VFGGDEC[+57.021]{-9.039}NINEHR.S		C{-9}[+57]	769.319	2	1537.63	1537.63	0	0	645.56	6.73	1014	>sp|Q27J47|VSPPA_LACMU Venom plasminogen activator LV-PA OS=Lachesis muta muta PE=1 SV=1	controllerType=0 controllerNumber=1 scan=2283	13.8291
HCD	1	L.VFGGDE{+28.029}C[+57.021]NINEHR.S		C[+57], E{+28}	525.571	3	1574.7	1574.7	0	0	654.04	7.74	1014	>sp|Q27J47|VSPPA_LACMU Venom plasminogen activator LV-PA OS=Lachesis muta muta PE=1 SV=1	controllerType=0 controllerNumber=1 scan=3738	21.099
HCD	1	L.VFGGDEC[+57.021]N{-91.012}INEHR.S		C[+57], N{-91}	728.333	2	1455.66	1455.66	0	0	663.14	7.25	1014	>sp|Q27J47|VSPPA_LACMU Venom plasminogen activator LV-PA OS=Lachesis muta muta PE=1 SV=1	controllerType=0 controllerNumber=1 scan=2518	14.876
HCD	1	L.VFGGDEC[+57.021]NINE{-17.030}HR.S		C[+57], E{-17}	765.324	2	1529.64	1529.64	0	0	680.4	7.25	1014	>sp|Q27J47|VSPPA_LACMU Venom plasminogen activator LV-PA OS=Lachesis muta muta PE=1 SV=1	controllerType=0 controllerNumber=1 scan=3066	17.5063
HCD	1	L.VFGGDEC[+57.021]{+0.981}NINEHR.S		C{+1}[+57]	774.329	2	1547.65	1547.65	0	0	717.47	8.73	1014	>sp|Q27J47|VSPPA_LACMU Venom plasminogen activator LV-PA OS=Lachesis muta muta PE=1 SV=1	controllerType=0 controllerNumber=1 scan=2966	17.0268
HCD	1	L.VFGGDEC[+57.021]N{+0.981}INEHR.S		C[+57], N{+1}	774.329	2	1547.65	1547.65	0	0	718.12	8.25	1014	>sp|Q27J47|VSPPA_LACMU Venom plasminogen activator LV-PA OS=Lachesis muta muta PE=1 SV=1	controllerType=0 controllerNumber=1 scan=2722	15.9093
HCD	1	L.VFGGDEC[+57.021]NIN{+129.075}EHR.[-0.984].S		;[-1], C[+57], N{+129}	558.925	3	1674.76	1674.76	0	0	110.36	2.31	1014	>sp|Q27J47|VSPPA_LACMU Venom plasminogen activator LV-PA OS=Lachesis muta muta PE=1 SV=1	controllerType=0 controllerNumber=1 scan=1700	10.9173
HCD	1	L.VFGGDEC[+57.021]{+15.983}NINEHR.[-0.984].S		;[-1], C{+16}[+57]	521.228	3	1561.67	1561.67	0	0	177.21	2.67	1014	>sp|Q27J47|VSPPA_LACMU Venom plasminogen activator LV-PA OS=Lachesis muta muta PE=1 SV=1	controllerType=0 controllerNumber=1 scan=3714	20.9665
HCD	1	L.VFGGDE{+15.980}C[+57.021]NINEHR.[-0.984].S		;[-1], C[+57], E{+16}	521.227	3	1561.67	1561.67	0	0	186.78	2.56	1014	>sp|Q27J47|VSPPA_LACMU Venom plasminogen activator LV-PA OS=Lachesis muta muta PE=1 SV=1	controllerType=0 controllerNumber=1 scan=3465	19.6239
HCD	1	L.VFGGDE{+15.980}C[+57.021]NINEHR.[-0.984].S		;[-1], C[+57], E{+16}	521.227	3	1561.67	1561.67	0	0	252.9	3.07	1014	>sp|Q27J47|VSPPA_LACMU Venom plasminogen activator LV-PA OS=Lachesis muta muta PE=1 SV=1	controllerType=0 controllerNumber=1 scan=3576	20.2084
HCD	1	L.VFGGDEC[+57.021]{+15.983}NINEHR.[-0.984].S		;[-1], C{+16}[+57]	521.228	3	1561.67	1561.67	0	0	294.85	3.52	1014	>sp|Q27J47|VSPPA_LACMU Venom plasminogen activator LV-PA OS=Lachesis muta muta PE=1 SV=1	controllerType=0 controllerNumber=1 scan=3724	21.0238
HCD	1	L.VFGGDEC[+57.021]{+15.979}NINEHR.[-0.984].S		;[-1], C{+16}[+57]	521.227	3	1561.67	1561.67	0	0	314.27	3.37	1014	>sp|Q27J47|VSPPA_LACMU Venom plasminogen activator LV-PA OS=Lachesis muta muta PE=1 SV=1	controllerType=0 controllerNumber=1 scan=3364	19.0773
HCD	1	L.VFGGDEC[+57.021]{+15.981}NINEHR.[-0.984].S		;[-1], C{+16}[+57]	521.227	3	1561.67	1561.67	0	0	318.42	3.37	1014	>sp|Q27J47|VSPPA_LACMU Venom plasminogen activator LV-PA OS=Lachesis muta muta PE=1 SV=1	controllerType=0 controllerNumber=1 scan=3135	17.8591
HCD	1	V.FGGDEC[+57.021]NINEHR.S		C[+57]	483.204	3	1447.6	1447.6	0	-2.3	196.98	3.93	1014	>sp|Q27J47|VSPPA_LACMU Venom plasminogen activator LV-PA OS=Lachesis muta muta PE=1 SV=1	controllerType=0 controllerNumber=1 scan=4134	23.2569
HCD	1	V.FGGDEC[+57.021]NINEHR.S		C[+57]	483.204	3	1447.6	1447.6	0	-2.9	245.44	3.95	1014	>sp|Q27J47|VSPPA_LACMU Venom plasminogen activator LV-PA OS=Lachesis muta muta PE=1 SV=1	controllerType=0 controllerNumber=1 scan=2621	15.3978
HCD	1	V.FGGDEC[+57.021]NINEHR.S		C[+57]	724.303	2	1447.6	1447.6	0	-1.9	297.56	3.99	1014	>sp|Q27J47|VSPPA_LACMU Venom plasminogen activator LV-PA OS=Lachesis muta muta PE=1 SV=1	controllerType=0 controllerNumber=1 scan=4122	23.1941
HCD	1	V.FGGDEC[+57.021]NINEHR.S		C[+57]	724.303	2	1447.6	1447.6	0	-2	367.62	4.54	1014	>sp|Q27J47|VSPPA_LACMU Venom plasminogen activator LV-PA OS=Lachesis muta muta PE=1 SV=1	controllerType=0 controllerNumber=1 scan=2196	13.4945
HCD	1	V.FGGDEC[+57.021]NINEHR.S		C[+57]	724.304	2	1447.6	1447.6	0	-0.4	420.2	4.61	1014	>sp|Q27J47|VSPPA_LACMU Venom plasminogen activator LV-PA OS=Lachesis muta muta PE=1 SV=1	controllerType=0 controllerNumber=1 scan=2660	15.5997
HCD	1	V.FGGDEC[+57.021]NINEHR.S		C[+57]	724.303	2	1447.6	1447.6	0	-2.5	424.2	4.66	1014	>sp|Q27J47|VSPPA_LACMU Venom plasminogen activator LV-PA OS=Lachesis muta muta PE=1 SV=1	controllerType=0 controllerNumber=1 scan=2309	13.9503
HCD	1	V.FGGDEC[+57.021]NINEHR.S		C[+57]	724.302	2	1447.6	1447.6	0	-3.3	426.51	4.72	1014	>sp|Q27J47|VSPPA_LACMU Venom plasminogen activator LV-PA OS=Lachesis muta muta PE=1 SV=1	controllerType=0 controllerNumber=1 scan=2429	14.4683
HCD	1	V.FGGDEC[+57.021]NINEHR.S		C[+57]	724.302	2	1447.6	1447.6	0	-3.1	511.67	4.82	1014	>sp|Q27J47|VSPPA_LACMU Venom plasminogen activator LV-PA OS=Lachesis muta muta PE=1 SV=1	controllerType=0 controllerNumber=1 scan=2546	15.0216
HCD	1	V.FGGDEC[+57.021]NINEHR.S		C[+57]	483.204	3	1447.6	1447.6	0	-2.5	523.03	4.98	1014	>sp|Q27J47|VSPPA_LACMU Venom plasminogen activator LV-PA OS=Lachesis muta muta PE=1 SV=1	controllerType=0 controllerNumber=1 scan=2515	14.8671
HCD	1	V.FGGDEC[+57.021]NINEHR.S		C[+57]	483.204	3	1447.6	1447.6	0	-3.2	524.37	5.46	1014	>sp|Q27J47|VSPPA_LACMU Venom plasminogen activator LV-PA OS=Lachesis muta muta PE=1 SV=1	controllerType=0 controllerNumber=1 scan=2278	13.8062
HCD	1	V.FGGDEC[+57.021]NINEHR.S		C[+57]	483.205	3	1447.6	1447.6	0	-1.7	578.45	5.76	1014	>sp|Q27J47|VSPPA_LACMU Venom plasminogen activator LV-PA OS=Lachesis muta muta PE=1 SV=1	controllerType=0 controllerNumber=1 scan=2400	14.3363
HCD	1	V.FGGDEC[+57.021]NINEHR.S		C[+57]	483.204	3	1447.6	1447.6	0	-2.9	695.61	8.24	1014	>sp|Q27J47|VSPPA_LACMU Venom plasminogen activator LV-PA OS=Lachesis muta muta PE=1 SV=1	controllerType=0 controllerNumber=1 scan=1413	9.3826
HCD	1	V.FGGDEC[+57.021]{-91.011}NINEHR.S		C{-91}[+57]	678.799	2	1356.59	1356.59	0	0	91.27	2.05	1014	>sp|Q27J47|VSPPA_LACMU Venom plasminogen activator LV-PA OS=Lachesis muta muta PE=1 SV=1	controllerType=0 controllerNumber=1 scan=2494	14.7589
HCD	1	V.FGGDEC[+57.021]{+8.056}NINEHR.S		C{+8}[+57]	485.891	3	1455.66	1455.66	0	0	125.2	2.22	1014	>sp|Q27J47|VSPPA_LACMU Venom plasminogen activator LV-PA OS=Lachesis muta muta PE=1 SV=1	controllerType=0 controllerNumber=1 scan=2596	15.2716
HCD	1	V.FGGDEC[+57.021]{+8.056}NINEHR.S		C{+8}[+57]	485.891	3	1455.66	1455.66	0	0	149.93	2.05	1014	>sp|Q27J47|VSPPA_LACMU Venom plasminogen activator LV-PA OS=Lachesis muta muta PE=1 SV=1	controllerType=0 controllerNumber=1 scan=2487	14.724
HCD	1	V.FGGDE{+14.013}C[+57.021]NINEHR.S		C[+57], E{+14}	731.311	2	1461.61	1461.61	0	0	170.02	2.22	1014	>sp|Q27J47|VSPPA_LACMU Venom plasminogen activator LV-PA OS=Lachesis muta muta PE=1 SV=1	controllerType=0 controllerNumber=1 scan=3308	18.7727
HCD	1	V.FGGDEC[+57.021]NINE{+14.012}HR.S		C[+57], E{+14}	731.311	2	1461.61	1461.61	0	0	175.32	2.22	1014	>sp|Q27J47|VSPPA_LACMU Venom plasminogen activator LV-PA OS=Lachesis muta muta PE=1 SV=1	controllerType=0 controllerNumber=1 scan=3214	18.2705
HCD	1	V.FGGDEC[+57.021]NINE{+14.012}HR.S		C[+57], E{+14}	487.876	3	1461.61	1461.61	0	0	228.24	2.13	1014	>sp|Q27J47|VSPPA_LACMU Venom plasminogen activator LV-PA OS=Lachesis muta muta PE=1 SV=1	controllerType=0 controllerNumber=1 scan=3225	18.3315
HCD	1	V.FGGDE{+81.058}C[+57.021]NINEHR.S		C[+57], E{+81}	764.834	2	1528.66	1528.66	0	0	230.16	2.04	1014	>sp|Q27J47|VSPPA_LACMU Venom plasminogen activator LV-PA OS=Lachesis muta muta PE=1 SV=1	controllerType=0 controllerNumber=1 scan=4455	24.9858
HCD	1	V.FGGDEC[+57.021]N{+0.981}INEHR.S		C[+57], N{+1}	483.533	3	1448.58	1448.58	0	0	315.9	3.37	1014	>sp|Q27J47|VSPPA_LACMU Venom plasminogen activator LV-PA OS=Lachesis muta muta PE=1 SV=1	controllerType=0 controllerNumber=1 scan=2725	15.916
HCD	1	V.FGGDE{-18.014}C[+57.021]NINEHR.S		C[+57], E{-18}	715.297	2	1429.59	1429.59	0	0	337.25	3.09	1014	>sp|Q27J47|VSPPA_LACMU Venom plasminogen activator LV-PA OS=Lachesis muta muta PE=1 SV=1	controllerType=0 controllerNumber=1 scan=2530	14.9405
HCD	1	V.FGGDE{-18.013}C[+57.021]NINEHR.S		C[+57], E{-18}	715.298	2	1429.59	1429.59	0	0	373.11	3.27	1014	>sp|Q27J47|VSPPA_LACMU Venom plasminogen activator LV-PA OS=Lachesis muta muta PE=1 SV=1	controllerType=0 controllerNumber=1 scan=2417	14.4097
HCD	1	V.FGGDEC[+57.021]N{+0.980}INEHR.S		C[+57], N{+1}	724.795	2	1448.58	1448.58	0	0	396.86	3.36	1014	>sp|Q27J47|VSPPA_LACMU Venom plasminogen activator LV-PA OS=Lachesis muta muta PE=1 SV=1	controllerType=0 controllerNumber=1 scan=2723	15.9113
HCD	1	V.FGGDEC[+57.021]{+0.979}NINEHR.S		C{+1}[+57]	483.532	3	1448.58	1448.58	0	0	403.81	3.54	1014	>sp|Q27J47|VSPPA_LACMU Venom plasminogen activator LV-PA OS=Lachesis muta muta PE=1 SV=1	controllerType=0 controllerNumber=1 scan=2933	16.8647
HCD	1	V.FGGDEC[+57.021]NIN{-17.030}EHR.S		C[+57], N{-17}	715.79	2	1430.57	1430.57	0	0	406.99	4.22	1014	>sp|Q27J47|VSPPA_LACMU Venom plasminogen activator LV-PA OS=Lachesis muta muta PE=1 SV=1	controllerType=0 controllerNumber=1 scan=3070	17.5232
HCD	1	V.FGGDEC[+57.021]N{-17.027}INEHR.S		C[+57], N{-17}	715.791	2	1430.57	1430.57	0	0	469.17	3.09	1014	>sp|Q27J47|VSPPA_LACMU Venom plasminogen activator LV-PA OS=Lachesis muta muta PE=1 SV=1	controllerType=0 controllerNumber=1 scan=2417	14.4097
HCD	1	V.FGGDEC[+57.021]N{-17.031}INEHR.S		C[+57], N{-17}	715.789	2	1430.57	1430.57	0	0	472.11	4.24	1014	>sp|Q27J47|VSPPA_LACMU Venom plasminogen activator LV-PA OS=Lachesis muta muta PE=1 SV=1	controllerType=0 controllerNumber=1 scan=2530	14.9405
HCD	1	V.F{+26.014}GGDEC[+57.021]NINEHR.S		C[+57], F{+26}	491.877	3	1473.62	1473.62	0	0	577.39	4.88	1014	>sp|Q27J47|VSPPA_LACMU Venom plasminogen activator LV-PA OS=Lachesis muta muta PE=1 SV=1	controllerType=0 controllerNumber=1 scan=4026	22.6778
HCD	1	V.FGGDEC[+57.021]{+0.986}NINEHR.S		C{+1}[+57]	724.798	2	1448.59	1448.59	0	0	738.7	8.73	1014	>sp|Q27J47|VSPPA_LACMU Venom plasminogen activator LV-PA OS=Lachesis muta muta PE=1 SV=1	controllerType=0 controllerNumber=1 scan=2925	16.8264
HCD	1	F.GGDEC[+57.021]NINEHR.S		C[+57]	650.77	2	1300.53	1300.53	0	-0.9	56.67	2.5	1014	>sp|Q27J47|VSPPA_LACMU Venom plasminogen activator LV-PA OS=Lachesis muta muta PE=1 SV=1	controllerType=0 controllerNumber=1 scan=3596	20.3124
HCD	1	F.GGDEC[+57.021]NINEHR.S		C[+57]	650.769	2	1300.53	1300.53	0	-1.6	157.26	2.78	1014	>sp|Q27J47|VSPPA_LACMU Venom plasminogen activator LV-PA OS=Lachesis muta muta PE=1 SV=1	controllerType=0 controllerNumber=1 scan=4143	23.3079
HCD	1	F.GGDEC[+57.021]NINEHR.S		C[+57]	650.77	2	1300.53	1300.53	0	-0.9	208.67	3.74	1014	>sp|Q27J47|VSPPA_LACMU Venom plasminogen activator LV-PA OS=Lachesis muta muta PE=1 SV=1	controllerType=0 controllerNumber=1 scan=3392	19.2281
HCD	1	F.GGDEC[+57.021]NINEHR.S		C[+57]	650.769	2	1300.53	1300.53	0	-2.2	249.66	4.41	1014	>sp|Q27J47|VSPPA_LACMU Venom plasminogen activator LV-PA OS=Lachesis muta muta PE=1 SV=1	controllerType=0 controllerNumber=1 scan=3104	17.6916
HCD	1	F.GGDEC[+57.021]NINEHR.S		C[+57]	650.769	2	1300.53	1300.53	0	-1.6	276.44	3.94	1014	>sp|Q27J47|VSPPA_LACMU Venom plasminogen activator LV-PA OS=Lachesis muta muta PE=1 SV=1	controllerType=0 controllerNumber=1 scan=3481	19.707
HCD	1	F.GGDEC[+57.021]NINEHR.S		C[+57]	650.769	2	1300.53	1300.53	0	-1.9	287.59	4.01	1014	>sp|Q27J47|VSPPA_LACMU Venom plasminogen activator LV-PA OS=Lachesis muta muta PE=1 SV=1	controllerType=0 controllerNumber=1 scan=3785	21.3551
HCD	1	F.GGDEC[+57.021]NINEHR.S		C[+57]	650.769	2	1300.53	1300.53	0	-1.5	302.63	4.48	1014	>sp|Q27J47|VSPPA_LACMU Venom plasminogen activator LV-PA OS=Lachesis muta muta PE=1 SV=1	controllerType=0 controllerNumber=1 scan=3686	20.8151
HCD	1	F.GGDEC[+57.021]NINEHR.S		C[+57]	650.769	2	1300.53	1300.53	0	-1.6	312.16	4.59	1014	>sp|Q27J47|VSPPA_LACMU Venom plasminogen activator LV-PA OS=Lachesis muta muta PE=1 SV=1	controllerType=0 controllerNumber=1 scan=3555	20.0928
HCD	1	F.GGDEC[+57.021]NINEHR.S		C[+57]	650.769	2	1300.53	1300.53	0	-1.4	319.81	4.43	1014	>sp|Q27J47|VSPPA_LACMU Venom plasminogen activator LV-PA OS=Lachesis muta muta PE=1 SV=1	controllerType=0 controllerNumber=1 scan=2842	16.481
HCD	1	F.GGDEC[+57.021]NINEHR.S		C[+57]	650.769	2	1300.53	1300.53	0	-2.4	339.78	4.59	1014	>sp|Q27J47|VSPPA_LACMU Venom plasminogen activator LV-PA OS=Lachesis muta muta PE=1 SV=1	controllerType=0 controllerNumber=1 scan=1291	8.7931
HCD	1	F.GGDEC[+57.021]NINEHR.S		C[+57]	650.769	2	1300.53	1300.53	0	-2.2	356.98	4.7	1014	>sp|Q27J47|VSPPA_LACMU Venom plasminogen activator LV-PA OS=Lachesis muta muta PE=1 SV=1	controllerType=0 controllerNumber=1 scan=4043	22.7691
HCD	1	F.GGDEC[+57.021]NINEHR.S		C[+57]	650.769	2	1300.53	1300.53	0	-1.6	378.91	4.49	1014	>sp|Q27J47|VSPPA_LACMU Venom plasminogen activator LV-PA OS=Lachesis muta muta PE=1 SV=1	controllerType=0 controllerNumber=1 scan=1399	9.3078
HCD	1	F.GGDEC[+57.021]NINEHR.S		C[+57]	650.769	2	1300.53	1300.53	0	-2.2	378.95	4.6	1014	>sp|Q27J47|VSPPA_LACMU Venom plasminogen activator LV-PA OS=Lachesis muta muta PE=1 SV=1	controllerType=0 controllerNumber=1 scan=2594	15.2659
HCD	1	F.GGDEC[+57.021]NINEHR.S		C[+57]	650.77	2	1300.53	1300.53	0	-1.1	385.04	4.54	1014	>sp|Q27J47|VSPPA_LACMU Venom plasminogen activator LV-PA OS=Lachesis muta muta PE=1 SV=1	controllerType=0 controllerNumber=1 scan=178	1.125
HCD	1	F.GGDEC[+57.021]NINEHR.S		C[+57]	650.768	2	1300.53	1300.53	0	-3.1	401.03	4.61	1014	>sp|Q27J47|VSPPA_LACMU Venom plasminogen activator LV-PA OS=Lachesis muta muta PE=1 SV=1	controllerType=0 controllerNumber=1 scan=2699	15.8069
HCD	1	F.GGDEC[+57.021]NINEHR.S		C[+57]	650.769	2	1300.53	1300.53	0	-2.4	418.3	4.77	1014	>sp|Q27J47|VSPPA_LACMU Venom plasminogen activator LV-PA OS=Lachesis muta muta PE=1 SV=1	controllerType=0 controllerNumber=1 scan=3158	17.9797
HCD	1	F.GGDEC[+57.021]NINEHR.S		C[+57]	650.768	2	1300.53	1300.53	0	-3.3	419.89	4.88	1014	>sp|Q27J47|VSPPA_LACMU Venom plasminogen activator LV-PA OS=Lachesis muta muta PE=1 SV=1	controllerType=0 controllerNumber=1 scan=2920	16.8023
HCD	1	F.GGDEC[+57.021]NINEHR.S		C[+57]	650.769	2	1300.53	1300.53	0	-1.3	424.18	4.82	1014	>sp|Q27J47|VSPPA_LACMU Venom plasminogen activator LV-PA OS=Lachesis muta muta PE=1 SV=1	controllerType=0 controllerNumber=1 scan=3356	19.0311
HCD	1	F.GGDEC[+57.021]NINEHR.S		C[+57]	650.768	2	1300.53	1300.53	0	-3.3	425.44	4.77	1014	>sp|Q27J47|VSPPA_LACMU Venom plasminogen activator LV-PA OS=Lachesis muta muta PE=1 SV=1	controllerType=0 controllerNumber=1 scan=2484	14.7156
HCD	1	F.GGDEC[+57.021]NINEHR.S		C[+57]	650.769	2	1300.53	1300.53	0	-2.7	463.88	4.79	1014	>sp|Q27J47|VSPPA_LACMU Venom plasminogen activator LV-PA OS=Lachesis muta muta PE=1 SV=1	controllerType=0 controllerNumber=1 scan=2370	14.1994
HCD	1	F.GGDEC[+57.021]NINEHR.S		C[+57]	650.77	2	1300.53	1300.53	0	-1.2	517.85	4.82	1014	>sp|Q27J47|VSPPA_LACMU Venom plasminogen activator LV-PA OS=Lachesis muta muta PE=1 SV=1	controllerType=0 controllerNumber=1 scan=94	0.5609
HCD	1	F.GGDEC[+57.021]NINEHR.S		C[+57]	650.769	2	1300.53	1300.53	0	-2.3	523.27	5.03	1014	>sp|Q27J47|VSPPA_LACMU Venom plasminogen activator LV-PA OS=Lachesis muta muta PE=1 SV=1	controllerType=0 controllerNumber=1 scan=2249	13.6719
HCD	1	F.GGDEC[+57.021]NINEHR.S		C[+57]	650.769	2	1300.53	1300.53	0	-2.4	527.92	4.97	1014	>sp|Q27J47|VSPPA_LACMU Venom plasminogen activator LV-PA OS=Lachesis muta muta PE=1 SV=1	controllerType=0 controllerNumber=1 scan=3022	17.3018
HCD	1	F.GGDEC[+57.021]NINEHR.S		C[+57]	650.769	2	1300.53	1300.53	0	-2.4	557.94	5.03	1014	>sp|Q27J47|VSPPA_LACMU Venom plasminogen activator LV-PA OS=Lachesis muta muta PE=1 SV=1	controllerType=0 controllerNumber=1 scan=21	0.1017
HCD	1	F.GGDEC[+57.021]NINEHR.S		C[+57]	650.77	2	1300.53	1300.53	0	-0.9	558.98	4.97	1014	>sp|Q27J47|VSPPA_LACMU Venom plasminogen activator LV-PA OS=Lachesis muta muta PE=1 SV=1	controllerType=0 controllerNumber=1 scan=1169	8.2722
HCD	1	F.GGDEC[+57.021]NINEHR.S		C[+57]	434.182	3	1300.53	1300.53	0	-1.3	593.93	6.24	1014	>sp|Q27J47|VSPPA_LACMU Venom plasminogen activator LV-PA OS=Lachesis muta muta PE=1 SV=1	controllerType=0 controllerNumber=1 scan=24	0.1183
HCD	1	F.GGDEC[+57.021]NINEHR.S		C[+57]	434.182	3	1300.53	1300.53	0	-1.2	616.07	7.35	1014	>sp|Q27J47|VSPPA_LACMU Venom plasminogen activator LV-PA OS=Lachesis muta muta PE=1 SV=1	controllerType=0 controllerNumber=1 scan=104	0.6236
HCD	1	F.GGDEC[+57.021]NINEHR.S		C[+57]	650.769	2	1300.53	1300.53	0	-2.5	628.58	7.34	1014	>sp|Q27J47|VSPPA_LACMU Venom plasminogen activator LV-PA OS=Lachesis muta muta PE=1 SV=1	controllerType=0 controllerNumber=1 scan=3255	18.4979
HCD	1	F.GGDEC[+57.021]NINEHR.S		C[+57]	650.769	2	1300.53	1300.53	0	-1.5	665.48	8.34	1014	>sp|Q27J47|VSPPA_LACMU Venom plasminogen activator LV-PA OS=Lachesis muta muta PE=1 SV=1	controllerType=0 controllerNumber=1 scan=3039	17.387
HCD	1	F.GGDEC[+57.021]{+15.993}NINEHR.S		C{+16}[+57]	658.767	2	1316.53	1316.53	0	0	84.83	2.31	1014	>sp|Q27J47|VSPPA_LACMU Venom plasminogen activator LV-PA OS=Lachesis muta muta PE=1 SV=1	controllerType=0 controllerNumber=1 scan=2820	16.3876
HCD	1	F.GGDEC[+57.021]NINE{+14.013}HR.S		C[+57], E{+14}	657.777	2	1314.55	1314.55	0	0	102.28	2.23	1014	>sp|Q27J47|VSPPA_LACMU Venom plasminogen activator LV-PA OS=Lachesis muta muta PE=1 SV=1	controllerType=0 controllerNumber=1 scan=3210	18.2496
HCD	1	F.GGDEC[+57.021]{-91.016}NINEHR.S		C{-91}[+57]	605.263	2	1209.52	1209.52	0	0	150.11	2.47	1014	>sp|Q27J47|VSPPA_LACMU Venom plasminogen activator LV-PA OS=Lachesis muta muta PE=1 SV=1	controllerType=0 controllerNumber=1 scan=2500	14.7855
HCD	1	F.G{-59.888}GDEC[+57.021]NINEHR.S		C[+57], G{-60}	620.826	2	1240.65	1240.65	0	0	163.95	2.61	1014	>sp|Q27J47|VSPPA_LACMU Venom plasminogen activator LV-PA OS=Lachesis muta muta PE=1 SV=1	controllerType=0 controllerNumber=1 scan=2272	13.7702
HCD	1	F.GGDEC[+57.021]{+14.014}NINEHR.S		C{+14}[+57]	657.777	2	1314.55	1314.55	0	0	205.82	2.49	1014	>sp|Q27J47|VSPPA_LACMU Venom plasminogen activator LV-PA OS=Lachesis muta muta PE=1 SV=1	controllerType=0 controllerNumber=1 scan=1718	11.0191
HCD	1	F.GGDEC[+57.021]NINE{+14.013}HR.S		C[+57], E{+14}	657.777	2	1314.55	1314.55	0	0	220.7	2.39	1014	>sp|Q27J47|VSPPA_LACMU Venom plasminogen activator LV-PA OS=Lachesis muta muta PE=1 SV=1	controllerType=0 controllerNumber=1 scan=2187	13.4476
HCD	1	F.GGDEC[+57.021]{-18.014}NINEHR.S		C{-18}[+57]	641.763	2	1282.52	1282.52	0	0	234.32	2.49	1014	>sp|Q27J47|VSPPA_LACMU Venom plasminogen activator LV-PA OS=Lachesis muta muta PE=1 SV=1	controllerType=0 controllerNumber=1 scan=2517	14.8724
HCD	1	F.GGDEC[+57.021]N{+0.982}INEHR.S		C[+57], N{+1}	651.261	2	1301.52	1301.52	0	0	252.23	3.18	1014	>sp|Q27J47|VSPPA_LACMU Venom plasminogen activator LV-PA OS=Lachesis muta muta PE=1 SV=1	controllerType=0 controllerNumber=1 scan=3392	19.2281
HCD	1	F.GGDEC[+57.021]NIN{+0.980}EHR.S		C[+57], N{+1}	651.26	2	1301.51	1301.51	0	0	263.4	2.8	1014	>sp|Q27J47|VSPPA_LACMU Venom plasminogen activator LV-PA OS=Lachesis muta muta PE=1 SV=1	controllerType=0 controllerNumber=1 scan=1210	8.4165
HCD	1	F.GGDEC[+57.021]NINE{+14.013}HR.S		C[+57], E{+14}	657.777	2	1314.55	1314.55	0	0	302.64	2.92	1014	>sp|Q27J47|VSPPA_LACMU Venom plasminogen activator LV-PA OS=Lachesis muta muta PE=1 SV=1	controllerType=0 controllerNumber=1 scan=3766	21.2494
HCD	1	F.GGDEC[+57.021]{-17.029}NINEHR.S		C{-17}[+57]	642.256	2	1283.5	1283.5	0	0	317.84	3.39	1014	>sp|Q27J47|VSPPA_LACMU Venom plasminogen activator LV-PA OS=Lachesis muta muta PE=1 SV=1	controllerType=0 controllerNumber=1 scan=2517	14.8724
HCD	1	F.GGDEC[+57.021]N{+0.981}INEHR.S		C[+57], N{+1}	651.261	2	1301.51	1301.51	0	0	334.6	3.4	1014	>sp|Q27J47|VSPPA_LACMU Venom plasminogen activator LV-PA OS=Lachesis muta muta PE=1 SV=1	controllerType=0 controllerNumber=1 scan=2721	15.9073
HCD	1	F.GGDEC[+57.021]NINEH{-17.030}R.S		C[+57], H{-17}	642.255	2	1283.5	1283.5	0	0	350.02	3.45	1014	>sp|Q27J47|VSPPA_LACMU Venom plasminogen activator LV-PA OS=Lachesis muta muta PE=1 SV=1	controllerType=0 controllerNumber=1 scan=3067	17.5112
HCD	1	F.GGDEC[+57.021]N{-17.026}INEHR.S		C[+57], N{-17}	642.257	2	1283.51	1283.51	0	0	354.46	3.4	1014	>sp|Q27J47|VSPPA_LACMU Venom plasminogen activator LV-PA OS=Lachesis muta muta PE=1 SV=1	controllerType=0 controllerNumber=1 scan=2284	13.8343
HCD	1	F.GGDEC[+57.021]N{-17.029}INEHR.S		C[+57], N{-17}	642.256	2	1283.5	1283.5	0	0	449.92	4.3	1014	>sp|Q27J47|VSPPA_LACMU Venom plasminogen activator LV-PA OS=Lachesis muta muta PE=1 SV=1	controllerType=0 controllerNumber=1 scan=2402	14.3412
HCD	1	F.GGDEC[+57.021]{+0.980}NINEHR.S		C{+1}[+57]	651.26	2	1301.51	1301.51	0	0	499.28	4.81	1014	>sp|Q27J47|VSPPA_LACMU Venom plasminogen activator LV-PA OS=Lachesis muta muta PE=1 SV=1	controllerType=0 controllerNumber=1 scan=3555	20.0928
HCD	1	F.GGDEC[+57.021]{+0.979}NINEHR.S		C{+1}[+57]	651.26	2	1301.51	1301.51	0	0	687.48	7.08	1014	>sp|Q27J47|VSPPA_LACMU Venom plasminogen activator LV-PA OS=Lachesis muta muta PE=1 SV=1	controllerType=0 controllerNumber=1 scan=2920	16.8023
HCD	1	F.GGDEC[+57.021]NINEHR{+1.105}.[-0.984].S		;[-1], C[+57], R{+1}	650.831	2	1300.65	1300.65	0	0	382.46	3.31	1014	>sp|Q27J47|VSPPA_LACMU Venom plasminogen activator LV-PA OS=Lachesis muta muta PE=1 SV=1	controllerType=0 controllerNumber=1 scan=2249	13.6719
HCD	1	G.GDEC[+57.021]NINEHR.S		C[+57]	622.259	2	1243.51	1243.51	0	-1.6	214.62	2.98	1014	>sp|Q27J47|VSPPA_LACMU Venom plasminogen activator LV-PA OS=Lachesis muta muta PE=1 SV=1	controllerType=0 controllerNumber=1 scan=194	1.2262
HCD	1	G.GDEC[+57.021]NINEHR.S		C[+57]	622.259	2	1243.51	1243.51	0	-1.6	314.55	3.8	1014	>sp|Q27J47|VSPPA_LACMU Venom plasminogen activator LV-PA OS=Lachesis muta muta PE=1 SV=1	controllerType=0 controllerNumber=1 scan=2384	14.2585
HCD	1	G.GDEC[+57.021]NINEHR.S		C[+57]	622.258	2	1243.51	1243.51	0	-2.4	314.89	3.75	1014	>sp|Q27J47|VSPPA_LACMU Venom plasminogen activator LV-PA OS=Lachesis muta muta PE=1 SV=1	controllerType=0 controllerNumber=1 scan=167	1.0467
HCD	1	G.GDEC[+57.021]NINEHR.S		C[+57]	622.258	2	1243.51	1243.51	0	-2.8	428.95	4.5	1014	>sp|Q27J47|VSPPA_LACMU Venom plasminogen activator LV-PA OS=Lachesis muta muta PE=1 SV=1	controllerType=0 controllerNumber=1 scan=2498	14.7801
HCD	1	G.GDEC[+57.021]NINEHR.S		C[+57]	415.175	3	1243.51	1243.51	0	-1.7	485.8	4.57	1014	>sp|Q27J47|VSPPA_LACMU Venom plasminogen activator LV-PA OS=Lachesis muta muta PE=1 SV=1	controllerType=0 controllerNumber=1 scan=91	0.5454
HCD	1	G.GDEC[+57.021]NINEHR.S		C[+57]	622.257	2	1243.51	1243.51	0	-4.3	501.52	4.19	1014	>sp|Q27J47|VSPPA_LACMU Venom plasminogen activator LV-PA OS=Lachesis muta muta PE=1 SV=1	controllerType=0 controllerNumber=1 scan=2272	13.7702
HCD	1	G.GDEC[+57.021]NINEHR.S		C[+57]	622.258	2	1243.51	1243.51	0	-2.4	559.79	4.82	1014	>sp|Q27J47|VSPPA_LACMU Venom plasminogen activator LV-PA OS=Lachesis muta muta PE=1 SV=1	controllerType=0 controllerNumber=1 scan=14	0.0652
HCD	1	G.GDEC[+57.021]NINEHR.S		C[+57]	622.259	2	1243.51	1243.51	0	-1.2	569.29	5.06	1014	>sp|Q27J47|VSPPA_LACMU Venom plasminogen activator LV-PA OS=Lachesis muta muta PE=1 SV=1	controllerType=0 controllerNumber=1 scan=92	0.5505
HCD	1	G.GDEC[+57.021]{+0.981}NINEHR.S		C{+1}[+57]	622.75	2	1244.49	1244.49	0	0	210.47	2.11	1014	>sp|Q27J47|VSPPA_LACMU Venom plasminogen activator LV-PA OS=Lachesis muta muta PE=1 SV=1	controllerType=0 controllerNumber=1 scan=194	1.2262
HCD	1	G.GDEC[+57.021]{+0.980}NINEHR.S		C{+1}[+57]	622.75	2	1244.49	1244.49	0	0	271.15	2.54	1014	>sp|Q27J47|VSPPA_LACMU Venom plasminogen activator LV-PA OS=Lachesis muta muta PE=1 SV=1	controllerType=0 controllerNumber=1 scan=2931	16.857
HCD	1	G.GDEC[+57.021]N{+0.982}INEHR.S		C[+57], N{+1}	622.75	2	1244.49	1244.49	0	0	306.58	2.64	1014	>sp|Q27J47|VSPPA_LACMU Venom plasminogen activator LV-PA OS=Lachesis muta muta PE=1 SV=1	controllerType=0 controllerNumber=1 scan=2726	15.9197
HCD	1	G.DEC[+57.021]NINEHR.S		C[+57]	396.167	3	1186.49	1186.49	0	-2.9	115.98	2.75	1014	>sp|Q27J47|VSPPA_LACMU Venom plasminogen activator LV-PA OS=Lachesis muta muta PE=1 SV=1	controllerType=0 controllerNumber=1 scan=145	0.8908
HCD	1	G.DEC[+57.021]NINEHR.S		C[+57]	593.747	2	1186.49	1186.49	0	-2.9	333.01	3.36	1014	>sp|Q27J47|VSPPA_LACMU Venom plasminogen activator LV-PA OS=Lachesis muta muta PE=1 SV=1	controllerType=0 controllerNumber=1 scan=2353	14.1115
HCD	1	G.DEC[+57.021]NINEHR.S		C[+57]	593.748	2	1186.49	1186.49	0	-2.3	341.59	3.9	1014	>sp|Q27J47|VSPPA_LACMU Venom plasminogen activator LV-PA OS=Lachesis muta muta PE=1 SV=1	controllerType=0 controllerNumber=1 scan=2343	14.0738
HCD	1	G.DEC[+57.021]NINEHR.S		C[+57]	396.167	3	1186.49	1186.49	0	-2.4	402.09	4.39	1014	>sp|Q27J47|VSPPA_LACMU Venom plasminogen activator LV-PA OS=Lachesis muta muta PE=1 SV=1	controllerType=0 controllerNumber=1 scan=99	0.5899
HCD	1	G.DEC[+57.021]NINEHR.S		C[+57]	396.168	3	1186.49	1186.49	0	-1.6	468.69	4.32	1014	>sp|Q27J47|VSPPA_LACMU Venom plasminogen activator LV-PA OS=Lachesis muta muta PE=1 SV=1	controllerType=0 controllerNumber=1 scan=25	0.1235
HCD	1	G.DEC[+57.021]NINEHR.S		C[+57]	396.167	3	1186.49	1186.49	0	-3.3	474.12	4.32	1014	>sp|Q27J47|VSPPA_LACMU Venom plasminogen activator LV-PA OS=Lachesis muta muta PE=1 SV=1	controllerType=0 controllerNumber=1 scan=12	0.0549
HCD	1	D.EC[+57.021]NINEHR.S		C[+57]	536.235	2	1071.46	1071.46	0	-1.4	503.35	4.09	1014	>sp|Q27J47|VSPPA_LACMU Venom plasminogen activator LV-PA OS=Lachesis muta muta PE=1 SV=1	controllerType=0 controllerNumber=1 scan=2435	14.4845
HCD	1	D.EC[+57.021]NINEHR.S		C[+57]	536.233	2	1071.46	1071.46	0	-3.8	598.45	5.12	1014	>sp|Q27J47|VSPPA_LACMU Venom plasminogen activator LV-PA OS=Lachesis muta muta PE=1 SV=1	controllerType=0 controllerNumber=1 scan=2553	15.0461
HCD	1	D.EC[+57.021]NINEHR.S		C[+57]	536.235	2	1071.46	1071.46	0	-1.3	720.95	7.88	1014	>sp|Q27J47|VSPPA_LACMU Venom plasminogen activator LV-PA OS=Lachesis muta muta PE=1 SV=1	controllerType=0 controllerNumber=1 scan=2296	13.8908
HCD	1	E.C[+57.021]NINEHR.S		C[+57]	471.713	2	942.419	942.421	0	-1.8	294.36	2.94	1014	>sp|Q27J47|VSPPA_LACMU Venom plasminogen activator LV-PA OS=Lachesis muta muta PE=1 SV=1	controllerType=0 controllerNumber=1 scan=2707	15.8344
HCD	1	E.C[+57.021]NINEHR.S		C[+57]	471.713	2	942.419	942.421	0	-2.5	352.87	3.03	1014	>sp|Q27J47|VSPPA_LACMU Venom plasminogen activator LV-PA OS=Lachesis muta muta PE=1 SV=1	controllerType=0 controllerNumber=1 scan=2504	14.8058
HCD	1	E.C[+57.021]NINEHR.S		C[+57]	471.713	2	942.419	942.421	0	-1.8	466.23	3.57	1014	>sp|Q27J47|VSPPA_LACMU Venom plasminogen activator LV-PA OS=Lachesis muta muta PE=1 SV=1	controllerType=0 controllerNumber=1 scan=2391	14.2864
HCD	1	N.SSGFLC[+57.021]AGTLINK.E		C[+57]	684.352	2	1367.7	1367.7	0	-1	768.03	10.35	1014	>sp|Q27J47|VSPPA_LACMU Venom plasminogen activator LV-PA OS=Lachesis muta muta PE=1 SV=1	controllerType=0 controllerNumber=1 scan=5004	28.1019
HCD	1	S.SGFLC[+57.021]AGTLINK.E		C[+57]	640.837	2	1280.67	1280.67	0	0.1	420.37	4.33	1014	>sp|Q27J47|VSPPA_LACMU Venom plasminogen activator LV-PA OS=Lachesis muta muta PE=1 SV=1	controllerType=0 controllerNumber=1 scan=4983	27.9837
HCD	1	S.SGFLC[+57.021]{+0.984}AGTLINK.E		C{+1}[+57]	641.329	2	1281.65	1281.65	0	0	174.33	3.09	1014	>sp|Q27J47|VSPPA_LACMU Venom plasminogen activator LV-PA OS=Lachesis muta muta PE=1 SV=1	controllerType=0 controllerNumber=1 scan=5271	29.702
HCD	1	S.GFLC[+57.021]AGTLINK.E		C[+57]	597.32	2	1193.63	1193.63	0	-0.9	32.74	2.88	1014	>sp|Q27J47|VSPPA_LACMU Venom plasminogen activator LV-PA OS=Lachesis muta muta PE=1 SV=1	controllerType=0 controllerNumber=1 scan=4951	27.7909
HCD	1	S.GFLC[+57.021]AGTLINK.E		C[+57]	597.32	2	1193.63	1193.63	0	-1.2	719.81	9.35	1014	>sp|Q27J47|VSPPA_LACMU Venom plasminogen activator LV-PA OS=Lachesis muta muta PE=1 SV=1	controllerType=0 controllerNumber=1 scan=4892	27.4396
HCD	1	S.GFLC[+57.021]{+0.983}AGTLINK.E		C{+1}[+57]	597.812	2	1194.62	1194.62	0	0	286.29	3.94	1014	>sp|Q27J47|VSPPA_LACMU Venom plasminogen activator LV-PA OS=Lachesis muta muta PE=1 SV=1	controllerType=0 controllerNumber=1 scan=5199	29.2653
HCD	1	G.FLC[+57.021]AGTLINK.E		C[+57]	568.809	2	1136.61	1136.61	0	-2	324.83	3.91	1014	>sp|Q27J47|VSPPA_LACMU Venom plasminogen activator LV-PA OS=Lachesis muta muta PE=1 SV=1	controllerType=0 controllerNumber=1 scan=4499	25.2226
HCD	1	G.FLC[+57.021]AGTLINK.E		C[+57]	568.81	2	1136.61	1136.61	0	-1	566.82	5.5	1014	>sp|Q27J47|VSPPA_LACMU Venom plasminogen activator LV-PA OS=Lachesis muta muta PE=1 SV=1	controllerType=0 controllerNumber=1 scan=4388	24.6322
HCD	1	G.FLC[+57.021]{+15.994}AGTLINK.E		C{+16}[+57]	576.807	2	1152.61	1152.61	0	0	134.96	2.1	1014	>sp|Q27J47|VSPPA_LACMU Venom plasminogen activator LV-PA OS=Lachesis muta muta PE=1 SV=1	controllerType=0 controllerNumber=1 scan=4318	24.2543
HCD	1	G.FLC[+57.021]{+0.982}AGTLINK.E		C{+1}[+57]	569.301	2	1137.59	1137.59	0	0	410.61	3.24	1014	>sp|Q27J47|VSPPA_LACMU Venom plasminogen activator LV-PA OS=Lachesis muta muta PE=1 SV=1	controllerType=0 controllerNumber=1 scan=4749	26.6107
HCD	1	F.LC[+57.021]AGTLINK.E		C[+57]	495.276	2	989.545	989.545	0	0.2	96.52	2.04	1014	>sp|Q27J47|VSPPA_LACMU Venom plasminogen activator LV-PA OS=Lachesis muta muta PE=1 SV=1	controllerType=0 controllerNumber=1 scan=4908	27.5365
HCD	1	F.LC[+57.021]AGTLINK.E		C[+57]	495.275	2	989.543	989.545	0	-2	617.06	6.61	1014	>sp|Q27J47|VSPPA_LACMU Venom plasminogen activator LV-PA OS=Lachesis muta muta PE=1 SV=1	controllerType=0 controllerNumber=1 scan=2784	16.218
HCD	1	L.C[+57.021]AGTLINK.E		C[+57]	438.733	2	876.46	876.461	0	-1.5	432.58	3.93	1014	>sp|Q27J47|VSPPA_LACMU Venom plasminogen activator LV-PA OS=Lachesis muta muta PE=1 SV=1	controllerType=0 controllerNumber=1 scan=957	6.8534
HCD	1	L.C[+57.021]AGTLINK.E		C[+57]	438.733	2	876.458	876.461	0	-3.1	494.31	4.57	1014	>sp|Q27J47|VSPPA_LACMU Venom plasminogen activator LV-PA OS=Lachesis muta muta PE=1 SV=1	controllerType=0 controllerNumber=1 scan=1110	7.8696
HCD	1	L.C[+57.021]AGTLINK.E		C[+57]	438.733	2	876.459	876.461	0	-2.2	540.59	4.83	1014	>sp|Q27J47|VSPPA_LACMU Venom plasminogen activator LV-PA OS=Lachesis muta muta PE=1 SV=1	controllerType=0 controllerNumber=1 scan=1033	7.3591
HCD	1	L.INKEWVLTAAHC[+57.021]DSENFQM[+15.995]QLGVHSK.K		C[+57], M[+16]	612.496	5	3058.45	3058.45	0	0.8	63.15	1.98	1014	>sp|Q27J47|VSPPA_LACMU Venom plasminogen activator LV-PA OS=Lachesis muta muta PE=1 SV=1	controllerType=0 controllerNumber=1 scan=5428	30.632
HCD	1	N.KEWVLTAAHC[+57.021]DSENFQMQLGVHSK.K		C[+57]	704.588	4	2815.33	2815.33	0	0.3	206.63	2.56	1014	>sp|Q27J47|VSPPA_LACMU Venom plasminogen activator LV-PA OS=Lachesis muta muta PE=1 SV=1	controllerType=0 controllerNumber=1 scan=5480	30.9274
HCD	1	N.KEWVLTAAHC[+57.021]DSENFQM[+15.995]QLGVHSK.K		C[+57], M[+16]	567.071	5	2831.32	2831.32	0	-0.2	102.83	2.57	1014	>sp|Q27J47|VSPPA_LACMU Venom plasminogen activator LV-PA OS=Lachesis muta muta PE=1 SV=1	controllerType=0 controllerNumber=1 scan=5117	28.7806
HCD	1	N.KEWVLTAAHC[+57.021]DSENFQM[+15.995]QLGVHSK.K		C[+57], M[+16]	708.586	4	2831.32	2831.32	0	-0.7	162.79	2.86	1014	>sp|Q27J47|VSPPA_LACMU Venom plasminogen activator LV-PA OS=Lachesis muta muta PE=1 SV=1	controllerType=0 controllerNumber=1 scan=5109	28.7349
HCD	1	K.EWVLTAAH.C			463.739	2	926.471	926.473	0	-2.5	441.04	4.72	1014	>sp|Q27J47|VSPPA_LACMU Venom plasminogen activator LV-PA OS=Lachesis muta muta PE=1 SV=1	controllerType=0 controllerNumber=1 scan=4061	22.8631
HCD	1	K.EWVLTAAHC[+57.021].D		C[+57]	543.755	2	1086.5	1086.5	0	-1.5	495.13	4.97	1014	>sp|Q27J47|VSPPA_LACMU Venom plasminogen activator LV-PA OS=Lachesis muta muta PE=1 SV=1	controllerType=0 controllerNumber=1 scan=4349	24.4211
HCD	1	K.EWVLTAAHC[+57.021]D.S		C[+57]	601.268	2	1201.53	1201.53	0	-1.7	515.02	4.97	1014	>sp|Q27J47|VSPPA_LACMU Venom plasminogen activator LV-PA OS=Lachesis muta muta PE=1 SV=1	controllerType=0 controllerNumber=1 scan=4347	24.4118
HCD	1	K.E{-18.011}WVLTAAHC[+57.021]D.S		C[+57], E{-18}	592.264	2	1183.52	1183.52	0	0	189.63	2.83	1014	>sp|Q27J47|VSPPA_LACMU Venom plasminogen activator LV-PA OS=Lachesis muta muta PE=1 SV=1	controllerType=0 controllerNumber=1 scan=5258	29.6219
HCD	1	K.EWVLTAAHC[+57.021]DS.E		C[+57]	644.784	2	1288.56	1288.56	0	-1.5	479.49	5.69	1014	>sp|Q27J47|VSPPA_LACMU Venom plasminogen activator LV-PA OS=Lachesis muta muta PE=1 SV=1	controllerType=0 controllerNumber=1 scan=4252	23.8946
HCD	1	K.EWVL{+1.066}TAAHC[+57.021]DS.E		C[+57], L{+1}	645.318	2	1289.63	1289.63	0	0	134.95	2.8	1014	>sp|Q27J47|VSPPA_LACMU Venom plasminogen activator LV-PA OS=Lachesis muta muta PE=1 SV=1	controllerType=0 controllerNumber=1 scan=4252	23.8946
HCD	1	K.EWVLTAAHC[+57.021]DS{-85.066}.[-0.984].E		;[-1], C[+57], S{-85}	601.76	2	1202.51	1202.51	0	0	224.78	3.06	1014	>sp|Q27J47|VSPPA_LACMU Venom plasminogen activator LV-PA OS=Lachesis muta muta PE=1 SV=1	controllerType=0 controllerNumber=1 scan=4569	25.5999
HCD	1	K.EWVLTAAHC[+57.021]DSE.N		C[+57]	709.305	2	1417.6	1417.61	0	-1.3	691.61	8.64	1014	>sp|Q27J47|VSPPA_LACMU Venom plasminogen activator LV-PA OS=Lachesis muta muta PE=1 SV=1	controllerType=0 controllerNumber=1 scan=4351	24.4316
HCD	1	K.EWVLTAAHC[+57.021]DSEN.F		C[+57]	766.327	2	1531.65	1531.65	0	-1	636.91	7.64	1014	>sp|Q27J47|VSPPA_LACMU Venom plasminogen activator LV-PA OS=Lachesis muta muta PE=1 SV=1	controllerType=0 controllerNumber=1 scan=4251	23.8893
HCD	1	K.EWVLTAAHC[+57.021]DS{-18.012}EN.F		C[+57], S{-18}	757.322	2	1513.64	1513.64	0	0	406.42	4.3	1014	>sp|Q27J47|VSPPA_LACMU Venom plasminogen activator LV-PA OS=Lachesis muta muta PE=1 SV=1	controllerType=0 controllerNumber=1 scan=4385	24.6167
HCD	1	K.EWVLTA{+1.967}AHC[+57.021]DSEN.[-0.984].F		;[-1], A{+2}, C[+57]	766.819	2	1532.63	1532.63	0	0	95.39	2.96	1014	>sp|Q27J47|VSPPA_LACMU Venom plasminogen activator LV-PA OS=Lachesis muta muta PE=1 SV=1	controllerType=0 controllerNumber=1 scan=4392	24.6533
HCD	1	K.EWVLTAAHC[+57.021]DSENF.Q		C[+57]	839.863	2	1678.72	1678.72	0	1.1	390	3.93	1014	>sp|Q27J47|VSPPA_LACMU Venom plasminogen activator LV-PA OS=Lachesis muta muta PE=1 SV=1	controllerType=0 controllerNumber=1 scan=5458	30.8027
HCD	1	K.EWVLTAAHC[+57.021]DSENFQ.M		C[+57]	903.892	2	1806.78	1806.78	0	0.8	236.71	2.71	1014	>sp|Q27J47|VSPPA_LACMU Venom plasminogen activator LV-PA OS=Lachesis muta muta PE=1 SV=1	controllerType=0 controllerNumber=1 scan=5215	29.3592
HCD	1	K.EWVLTAAHC[+57.021]DSENFQMQLGVHSK.K		C[+57]	896.414	3	2687.23	2687.23	0	-1.9	3.48	3.6	1014	>sp|Q27J47|VSPPA_LACMU Venom plasminogen activator LV-PA OS=Lachesis muta muta PE=1 SV=1	controllerType=0 controllerNumber=1 scan=9512	59.2413
HCD	1	K.EWVLTAAHC[+57.021]DSENFQMQLGVHSK.K		C[+57]	896.415	3	2687.23	2687.23	0	-1.7	83.44	4.29	1014	>sp|Q27J47|VSPPA_LACMU Venom plasminogen activator LV-PA OS=Lachesis muta muta PE=1 SV=1	controllerType=0 controllerNumber=1 scan=6174	34.7827
HCD	1	K.EWVLTAAHC[+57.021]DSENFQMQLGVHSK.K		C[+57]	672.563	4	2687.23	2687.23	0	-1.2	95.2	4.3	1014	>sp|Q27J47|VSPPA_LACMU Venom plasminogen activator LV-PA OS=Lachesis muta muta PE=1 SV=1	controllerType=0 controllerNumber=1 scan=6326	35.6618
HCD	1	K.EWVLTAAHC[+57.021]DSENFQMQLGVHSK.K		C[+57]	896.409	3	2687.21	2687.23	0	-7.7	172.53	4.75	1014	>sp|Q27J47|VSPPA_LACMU Venom plasminogen activator LV-PA OS=Lachesis muta muta PE=1 SV=1	controllerType=0 controllerNumber=1 scan=6192	34.8802
HCD	1	K.EWVLTAAHC[+57.021]DSENFQMQLGVHSK.K		C[+57]	896.415	3	2687.23	2687.23	0	-1.3	182.41	4.8	1014	>sp|Q27J47|VSPPA_LACMU Venom plasminogen activator LV-PA OS=Lachesis muta muta PE=1 SV=1	controllerType=0 controllerNumber=1 scan=7983	49.5596
HCD	1	K.EWVLTAAHC[+57.021]DSENFQMQLGVHSK.K		C[+57]	672.563	4	2687.23	2687.23	0	-1.3	218.06	4.63	1014	>sp|Q27J47|VSPPA_LACMU Venom plasminogen activator LV-PA OS=Lachesis muta muta PE=1 SV=1	controllerType=0 controllerNumber=1 scan=7913	48.9726
HCD	1	K.EWVLTAAHC[+57.021]DSENFQMQLGVHSK.K		C[+57]	672.563	4	2687.23	2687.23	0	-1.2	241.37	5.03	1014	>sp|Q27J47|VSPPA_LACMU Venom plasminogen activator LV-PA OS=Lachesis muta muta PE=1 SV=1	controllerType=0 controllerNumber=1 scan=6489	36.7573
HCD	1	K.EWVLTAAHC[+57.021]DSENFQMQLGVHSK.K		C[+57]	672.562	4	2687.23	2687.23	0	-2.3	247.43	5.51	1014	>sp|Q27J47|VSPPA_LACMU Venom plasminogen activator LV-PA OS=Lachesis muta muta PE=1 SV=1	controllerType=0 controllerNumber=1 scan=6408	36.2053
HCD	1	K.EWVLTAAHC[+57.021]DSENFQMQLGVHSK.K		C[+57]	672.564	4	2687.23	2687.23	0	-0.2	277.62	4.83	1014	>sp|Q27J47|VSPPA_LACMU Venom plasminogen activator LV-PA OS=Lachesis muta muta PE=1 SV=1	controllerType=0 controllerNumber=1 scan=9530	59.376
HCD	1	K.EWVLTAAHC[+57.021]DSENFQMQLGVHSK.K		C[+57]	896.413	3	2687.22	2687.23	0	-4	280.48	5.2	1014	>sp|Q27J47|VSPPA_LACMU Venom plasminogen activator LV-PA OS=Lachesis muta muta PE=1 SV=1	controllerType=0 controllerNumber=1 scan=9452	58.7813
HCD	1	K.EWVLTAAHC[+57.021]DSENFQMQLGVHSK.K		C[+57]	672.562	4	2687.23	2687.23	0	-3.1	299.39	5.64	1014	>sp|Q27J47|VSPPA_LACMU Venom plasminogen activator LV-PA OS=Lachesis muta muta PE=1 SV=1	controllerType=0 controllerNumber=1 scan=6080	34.2877
HCD	1	K.EWVLTAAHC[+57.021]DSENFQMQLGVHSK.K		C[+57]	672.563	4	2687.23	2687.23	0	-1.7	362.14	5.79	1014	>sp|Q27J47|VSPPA_LACMU Venom plasminogen activator LV-PA OS=Lachesis muta muta PE=1 SV=1	controllerType=0 controllerNumber=1 scan=7974	49.4852
HCD	1	K.EWVLTAAHC[+57.021]DSENFQMQLGVHSK.K		C[+57]	896.414	3	2687.23	2687.23	0	-2.1	400.19	5.36	1014	>sp|Q27J47|VSPPA_LACMU Venom plasminogen activator LV-PA OS=Lachesis muta muta PE=1 SV=1	controllerType=0 controllerNumber=1 scan=9288	57.7282
HCD	1	K.EWVLTAAHC[+57.021]DSENFQMQLGVHSK.K		C[+57]	672.563	4	2687.23	2687.23	0	-1.4	402.34	5.91	1014	>sp|Q27J47|VSPPA_LACMU Venom plasminogen activator LV-PA OS=Lachesis muta muta PE=1 SV=1	controllerType=0 controllerNumber=1 scan=6210	34.9774
HCD	1	K.EWVLTAAHC[+57.021]DSENFQMQLGVHSK.K		C[+57]	896.414	3	2687.23	2687.23	0	-1.9	474.37	5.62	1014	>sp|Q27J47|VSPPA_LACMU Venom plasminogen activator LV-PA OS=Lachesis muta muta PE=1 SV=1	controllerType=0 controllerNumber=1 scan=8040	50.0648
HCD	1	K.EWVLTAAHC[+57.021]DSENFQMQLGVHSK.K		C[+57]	896.414	3	2687.23	2687.23	0	-2.8	535.96	5.62	1014	>sp|Q27J47|VSPPA_LACMU Venom plasminogen activator LV-PA OS=Lachesis muta muta PE=1 SV=1	controllerType=0 controllerNumber=1 scan=9372	58.2451
HCD	1	K.EWVLTAAHC[+57.021]DSENFQMQLGVHSK.K		C[+57]	672.563	4	2687.23	2687.23	0	-1.9	541.17	5.97	1014	>sp|Q27J47|VSPPA_LACMU Venom plasminogen activator LV-PA OS=Lachesis muta muta PE=1 SV=1	controllerType=0 controllerNumber=1 scan=7960	49.3606
HCD	1	K.EWVLTAAHC[+57.021]DSENFQMQLGVHSK.K		C[+57]	896.415	3	2687.23	2687.23	0	-1.3	560.69	6.58	1014	>sp|Q27J47|VSPPA_LACMU Venom plasminogen activator LV-PA OS=Lachesis muta muta PE=1 SV=1	controllerType=0 controllerNumber=1 scan=8105	50.6008
HCD	1	K.EWVLTAAHC[+57.021]DSENFQMQLGVHSK.K		C[+57]	672.562	4	2687.23	2687.23	0	-2.5	573.28	6.8	1014	>sp|Q27J47|VSPPA_LACMU Venom plasminogen activator LV-PA OS=Lachesis muta muta PE=1 SV=1	controllerType=0 controllerNumber=1 scan=9465	58.8708
HCD	1	K.EWVLTAAHC[+57.021]DSENFQMQLGVHSK.K		C[+57]	672.563	4	2687.23	2687.23	0	-2.1	672.78	8.74	1014	>sp|Q27J47|VSPPA_LACMU Venom plasminogen activator LV-PA OS=Lachesis muta muta PE=1 SV=1	controllerType=0 controllerNumber=1 scan=9390	58.3632
HCD	1	K.EWVLTAAHC[+57.021]DSENFQMQLGVHSK.K		C[+57]	672.563	4	2687.23	2687.23	0	-2.1	694.85	8.89	1014	>sp|Q27J47|VSPPA_LACMU Venom plasminogen activator LV-PA OS=Lachesis muta muta PE=1 SV=1	controllerType=0 controllerNumber=1 scan=8031	49.9891
HCD	1	K.EWVLTAAHC[+57.021]DSENFQMQLGVHSK.K		C[+57]	672.562	4	2687.23	2687.23	0	-2.8	709.21	10.12	1014	>sp|Q27J47|VSPPA_LACMU Venom plasminogen activator LV-PA OS=Lachesis muta muta PE=1 SV=1	controllerType=0 controllerNumber=1 scan=9031	56.3015
HCD	1	K.EWVLTAAHC[+57.021]DSENFQMQLGVHSK.K		C[+57]	896.414	3	2687.23	2687.23	0	-2.9	709.55	9.79	1014	>sp|Q27J47|VSPPA_LACMU Venom plasminogen activator LV-PA OS=Lachesis muta muta PE=1 SV=1	controllerType=0 controllerNumber=1 scan=9201	57.2107
HCD	1	K.EWVLTAAHC[+57.021]DSENFQMQLGVHSK.K		C[+57]	672.562	4	2687.23	2687.23	0	-3.2	718.05	9.89	1014	>sp|Q27J47|VSPPA_LACMU Venom plasminogen activator LV-PA OS=Lachesis muta muta PE=1 SV=1	controllerType=0 controllerNumber=1 scan=9119	56.8131
HCD	1	K.EWVLTAAHC[+57.021]DSENFQMQLGVHSK.K		C[+57]	672.562	4	2687.23	2687.23	0	-2.3	750.84	10.74	1014	>sp|Q27J47|VSPPA_LACMU Venom plasminogen activator LV-PA OS=Lachesis muta muta PE=1 SV=1	controllerType=0 controllerNumber=1 scan=9307	57.8431
HCD	1	K.EWVLTAAHC[+57.021]DSENFQMQLGVHSK.K		C[+57]	672.562	4	2687.23	2687.23	0	-2.3	767.87	10.89	1014	>sp|Q27J47|VSPPA_LACMU Venom plasminogen activator LV-PA OS=Lachesis muta muta PE=1 SV=1	controllerType=0 controllerNumber=1 scan=8753	54.667
HCD	1	K.EWVLTAAHC[+57.021]DSENFQMQLGVHSK.K		C[+57]	896.419	3	2687.24	2687.23	0	3.4	769.28	9.32	1014	>sp|Q27J47|VSPPA_LACMU Venom plasminogen activator LV-PA OS=Lachesis muta muta PE=1 SV=1	controllerType=0 controllerNumber=1 scan=5877	33.1278
HCD	1	K.EWVLTAAHC[+57.021]DSENFQMQLGVHSK.K		C[+57]	672.564	4	2687.23	2687.23	0	0.2	771.47	10.19	1014	>sp|Q27J47|VSPPA_LACMU Venom plasminogen activator LV-PA OS=Lachesis muta muta PE=1 SV=1	controllerType=0 controllerNumber=1 scan=8153	51.0083
HCD	1	K.EWVLTAAHC[+57.021]DSENFQMQLGVHSK.K		C[+57]	896.416	3	2687.23	2687.23	0	0	773.99	10.17	1014	>sp|Q27J47|VSPPA_LACMU Venom plasminogen activator LV-PA OS=Lachesis muta muta PE=1 SV=1	controllerType=0 controllerNumber=1 scan=8183	51.178
HCD	1	K.EWVLTAAHC[+57.021]DSENFQMQLGVHSK.K		C[+57]	672.563	4	2687.23	2687.23	0	-2	782.79	10.8	1014	>sp|Q27J47|VSPPA_LACMU Venom plasminogen activator LV-PA OS=Lachesis muta muta PE=1 SV=1	controllerType=0 controllerNumber=1 scan=8093	50.4939
HCD	1	K.EWVLTAAHC[+57.021]DSENFQMQLGVHSK.K		C[+57]	672.562	4	2687.23	2687.23	0	-2.7	787.04	10.74	1014	>sp|Q27J47|VSPPA_LACMU Venom plasminogen activator LV-PA OS=Lachesis muta muta PE=1 SV=1	controllerType=0 controllerNumber=1 scan=9222	57.3335
HCD	1	K.EWVLTAAHC[+57.021]DSENFQMQLGVHSK.K		C[+57]	672.562	4	2687.23	2687.23	0	-2.4	787.41	10.89	1014	>sp|Q27J47|VSPPA_LACMU Venom plasminogen activator LV-PA OS=Lachesis muta muta PE=1 SV=1	controllerType=0 controllerNumber=1 scan=8925	55.6897
HCD	1	K.EWVLTAAHC[+57.021]DSENFQMQLGVHSK.K		C[+57]	672.562	4	2687.23	2687.23	0	-2.2	790.6	10.74	1014	>sp|Q27J47|VSPPA_LACMU Venom plasminogen activator LV-PA OS=Lachesis muta muta PE=1 SV=1	controllerType=0 controllerNumber=1 scan=8654	54.0925
HCD	1	K.EWVLTAAHC[+57.021]DSENFQMQLGVHSK.K		C[+57]	672.562	4	2687.22	2687.23	0	-3.4	827.36	12.12	1014	>sp|Q27J47|VSPPA_LACMU Venom plasminogen activator LV-PA OS=Lachesis muta muta PE=1 SV=1	controllerType=0 controllerNumber=1 scan=8568	53.5751
HCD	1	K.EWVLTAAHC[+57.021]DSENFQMQLGVHSK.K		C[+57]	672.562	4	2687.23	2687.23	0	-2.4	827.4	11.74	1014	>sp|Q27J47|VSPPA_LACMU Venom plasminogen activator LV-PA OS=Lachesis muta muta PE=1 SV=1	controllerType=0 controllerNumber=1 scan=8401	52.5545
HCD	1	K.EWVLTAAHC[+57.021]DSENFQMQLGVHSK.K		C[+57]	672.562	4	2687.23	2687.23	0	-2.5	842.77	11.74	1014	>sp|Q27J47|VSPPA_LACMU Venom plasminogen activator LV-PA OS=Lachesis muta muta PE=1 SV=1	controllerType=0 controllerNumber=1 scan=8843	55.1791
HCD	1	K.EWVLTAAHC[+57.021]DSENFQMQLGVHSK.K		C[+57]	672.562	4	2687.23	2687.23	0	-2.7	864.89	12.8	1014	>sp|Q27J47|VSPPA_LACMU Venom plasminogen activator LV-PA OS=Lachesis muta muta PE=1 SV=1	controllerType=0 controllerNumber=1 scan=8322	52.0372
HCD	1	K.EWVLTAAHC[+57.021]DSENFQMQLGVHSK.K		C[+57]	896.414	3	2687.23	2687.23	0	-1.9	866.15	12.79	1014	>sp|Q27J47|VSPPA_LACMU Venom plasminogen activator LV-PA OS=Lachesis muta muta PE=1 SV=1	controllerType=0 controllerNumber=1 scan=9057	56.4385
HCD	1	K.EWVLTAAHC[+57.021]DSENFQMQLGVHSK.K		C[+57]	672.566	4	2687.24	2687.23	0	3.4	867.99	11.33	1014	>sp|Q27J47|VSPPA_LACMU Venom plasminogen activator LV-PA OS=Lachesis muta muta PE=1 SV=1	controllerType=0 controllerNumber=1 scan=5875	33.1174
HCD	1	K.EWVLTAAHC[+57.021]DSENFQMQLGVHSK.K		C[+57]	672.562	4	2687.23	2687.23	0	-3	891.81	12.89	1014	>sp|Q27J47|VSPPA_LACMU Venom plasminogen activator LV-PA OS=Lachesis muta muta PE=1 SV=1	controllerType=0 controllerNumber=1 scan=8483	53.0687
HCD	1	K.EWVLTAAHC[+57.021]DSENFQMQLGVHSK.K		C[+57]	672.563	4	2687.23	2687.23	0	-2.1	911.52	13.8	1014	>sp|Q27J47|VSPPA_LACMU Venom plasminogen activator LV-PA OS=Lachesis muta muta PE=1 SV=1	controllerType=0 controllerNumber=1 scan=8237	51.5199
HCD	1	K.EWVLTAAHC[+57.021]DSENFQMQLGVHSK.K		C[+57]	896.414	3	2687.23	2687.23	0	-2.6	993.89	14.73	1014	>sp|Q27J47|VSPPA_LACMU Venom plasminogen activator LV-PA OS=Lachesis muta muta PE=1 SV=1	controllerType=0 controllerNumber=1 scan=8514	53.2623
HCD	1	K.EWVLTAAHC[+57.021]DSENFQMQLGVHSK.K		C[+57]	896.414	3	2687.23	2687.23	0	-2.8	1000.44	16.11	1014	>sp|Q27J47|VSPPA_LACMU Venom plasminogen activator LV-PA OS=Lachesis muta muta PE=1 SV=1	controllerType=0 controllerNumber=1 scan=8789	54.8631
HCD	1	K.EWVLTAAHC[+57.021]DSENFQMQLGVHSK.K		C[+57]	896.414	3	2687.23	2687.23	0	-2.6	1002.73	15.88	1014	>sp|Q27J47|VSPPA_LACMU Venom plasminogen activator LV-PA OS=Lachesis muta muta PE=1 SV=1	controllerType=0 controllerNumber=1 scan=8269	51.7097
HCD	1	K.EWVLTAAHC[+57.021]DSENFQMQLGVHSK.K		C[+57]	896.414	3	2687.23	2687.23	0	-2.3	1027.71	15.73	1014	>sp|Q27J47|VSPPA_LACMU Venom plasminogen activator LV-PA OS=Lachesis muta muta PE=1 SV=1	controllerType=0 controllerNumber=1 scan=8686	54.2838
HCD	1	K.EWVLTAAHC[+57.021]DSENFQMQLGVHSK.K		C[+57]	896.414	3	2687.23	2687.23	0	-2.3	1050.33	16.88	1014	>sp|Q27J47|VSPPA_LACMU Venom plasminogen activator LV-PA OS=Lachesis muta muta PE=1 SV=1	controllerType=0 controllerNumber=1 scan=8875	55.374
HCD	1	K.EWVLTAAHC[+57.021]DSENFQMQLGVHSK.K		C[+57]	896.414	3	2687.23	2687.23	0	-2	1060.83	16.73	1014	>sp|Q27J47|VSPPA_LACMU Venom plasminogen activator LV-PA OS=Lachesis muta muta PE=1 SV=1	controllerType=0 controllerNumber=1 scan=8600	53.7689
HCD	1	K.EWVLTAAHC[+57.021]DSENFQMQLGVHSK.K		C[+57]	896.415	3	2687.23	2687.23	0	-1.2	1067.85	17.11	1014	>sp|Q27J47|VSPPA_LACMU Venom plasminogen activator LV-PA OS=Lachesis muta muta PE=1 SV=1	controllerType=0 controllerNumber=1 scan=8961	55.9064
HCD	1	K.EWVLTAAHC[+57.021]DSENFQMQLGVHSK.K		C[+57]	896.414	3	2687.23	2687.23	0	-2.8	1083.65	16.73	1014	>sp|Q27J47|VSPPA_LACMU Venom plasminogen activator LV-PA OS=Lachesis muta muta PE=1 SV=1	controllerType=0 controllerNumber=1 scan=8429	52.7382
HCD	1	K.EWVLTAAHC[+57.021]DSENFQMQLGVHSK.K		C[+57]	896.414	3	2687.23	2687.23	0	-1.9	1139.04	17.73	1014	>sp|Q27J47|VSPPA_LACMU Venom plasminogen activator LV-PA OS=Lachesis muta muta PE=1 SV=1	controllerType=0 controllerNumber=1 scan=8350	52.2181
HCD	1	K.EWVLTAAHC[+57.021]DSENFQM[+15.995]QLGVHSK.K		C[+57], M[+16]	541.451	5	2703.23	2703.23	0	-1.1	4.79	3.38	1014	>sp|Q27J47|VSPPA_LACMU Venom plasminogen activator LV-PA OS=Lachesis muta muta PE=1 SV=1	controllerType=0 controllerNumber=1 scan=8418	52.6662
HCD	1	K.EWVLTAAHC[+57.021]DSENFQM[+15.995]QLGVHSK.K		C[+57], M[+16]	901.747	3	2703.23	2703.23	0	-0.7	4.91	2.82	1014	>sp|Q27J47|VSPPA_LACMU Venom plasminogen activator LV-PA OS=Lachesis muta muta PE=1 SV=1	controllerType=0 controllerNumber=1 scan=8012	49.8154
HCD	1	K.EWVLTAAHC[+57.021]DSENFQM[+15.995]QLGVHSK.K		C[+57], M[+16]	676.564	4	2703.24	2703.23	0	2.3	46.2	2.28	1014	>sp|Q27J47|VSPPA_LACMU Venom plasminogen activator LV-PA OS=Lachesis muta muta PE=1 SV=1	controllerType=0 controllerNumber=1 scan=5352	30.1617
HCD	1	K.EWVLTAAHC[+57.021]DSENFQM[+15.995]QLGVHSK.K		C[+57], M[+16]	676.562	4	2703.23	2703.23	0	-0.6	75.3	4.23	1014	>sp|Q27J47|VSPPA_LACMU Venom plasminogen activator LV-PA OS=Lachesis muta muta PE=1 SV=1	controllerType=0 controllerNumber=1 scan=6178	34.8036
HCD	1	K.EWVL{-1.009}TAAHC[+57.021]DSENFQMQLGVHSK.K		C[+57], L{-1}	896.08	3	2686.22	2686.22	0	0	80.95	2.77	1014	>sp|Q27J47|VSPPA_LACMU Venom plasminogen activator LV-PA OS=Lachesis muta muta PE=1 SV=1	controllerType=0 controllerNumber=1 scan=9452	58.7813
HCD	1	K.EWVLTAAHC[+57.021]{+31.988}DSENFQMQLGVHSK.K		C{+32}[+57]	680.561	4	2719.22	2719.22	0	0	86.25	2.77	1014	>sp|Q27J47|VSPPA_LACMU Venom plasminogen activator LV-PA OS=Lachesis muta muta PE=1 SV=1	controllerType=0 controllerNumber=1 scan=8702	54.3748
HCD	1	K.EWVLTAAHC[+57.021]DSENFQM[+15.995]QLGVHSK.K		C[+57], M[+16]	901.746	3	2703.22	2703.23	0	-2.2	90.18	3.77	1014	>sp|Q27J47|VSPPA_LACMU Venom plasminogen activator LV-PA OS=Lachesis muta muta PE=1 SV=1	controllerType=0 controllerNumber=1 scan=9447	58.7497
HCD	1	K.E{-18.015}WVLTAAHC[+57.021]DSENFQMQLGVHSK.K		C[+57], E{-18}	890.411	3	2669.22	2669.22	0	0	96.23	2.37	1014	>sp|Q27J47|VSPPA_LACMU Venom plasminogen activator LV-PA OS=Lachesis muta muta PE=1 SV=1	controllerType=0 controllerNumber=1 scan=8280	51.7773
HCD	1	K.E{-18.018}WVLTAAHC[+57.021]DSENFQMQLGVHSK.K		C[+57], E{-18}	890.41	3	2669.22	2669.22	0	0	102.92	2.77	1014	>sp|Q27J47|VSPPA_LACMU Venom plasminogen activator LV-PA OS=Lachesis muta muta PE=1 SV=1	controllerType=0 controllerNumber=1 scan=8300	51.8978
HCD	1	K.EWVLTAAHC[+57.021]DSENFQM[+15.995]QLGVHSK.K		C[+57], M[+16]	676.563	4	2703.23	2703.23	0	0.9	116.43	2.67	1014	>sp|Q27J47|VSPPA_LACMU Venom plasminogen activator LV-PA OS=Lachesis muta muta PE=1 SV=1	controllerType=0 controllerNumber=1 scan=5459	30.8078
HCD	1	K.EWVLTAAHC[+57.021]DSENFQM[+15.995]QLGVHSK.K		C[+57], M[+16]	676.561	4	2703.22	2703.23	0	-2.2	130.84	4.7	1014	>sp|Q27J47|VSPPA_LACMU Venom plasminogen activator LV-PA OS=Lachesis muta muta PE=1 SV=1	controllerType=0 controllerNumber=1 scan=9555	59.5862
HCD	1	K.EW{+11.997}VLTAAHC[+57.021]DSENFQMQLGVHSK.K		C[+57], W{+12}	675.563	4	2699.23	2699.23	0	0	150.12	3.78	1014	>sp|Q27J47|VSPPA_LACMU Venom plasminogen activator LV-PA OS=Lachesis muta muta PE=1 SV=1	controllerType=0 controllerNumber=1 scan=5141	28.9239
HCD	1	K.EWVL{-2.024}TAAHC[+57.021]DSENFQMQLGVHSK.K		C[+57], L{-2}	895.741	3	2685.21	2685.21	0	0	175.17	3.36	1014	>sp|Q27J47|VSPPA_LACMU Venom plasminogen activator LV-PA OS=Lachesis muta muta PE=1 SV=1	controllerType=0 controllerNumber=1 scan=8040	50.0648
HCD	1	K.EWVLTAAHC[+57.021]DSENFQM{+31.990}QLGVHSK.K		C[+57], M{+32}	680.562	4	2719.22	2719.22	0	0	183.34	3.83	1014	>sp|Q27J47|VSPPA_LACMU Venom plasminogen activator LV-PA OS=Lachesis muta muta PE=1 SV=1	controllerType=0 controllerNumber=1 scan=5627	31.7612
HCD	1	K.EWVLTAAHC[+57.021]DSENFQM[+15.995]QLGVHSK.K		C[+57], M[+16]	676.562	4	2703.22	2703.23	0	-1.6	189.65	4.81	1014	>sp|Q27J47|VSPPA_LACMU Venom plasminogen activator LV-PA OS=Lachesis muta muta PE=1 SV=1	controllerType=0 controllerNumber=1 scan=7916	48.9974
HCD	1	K.EWVLTAA{-1.010}HC[+57.021]DSENFQMQLGVHSK.K		A{-1}, C[+57]	896.08	3	2686.22	2686.22	0	0	196.84	3.23	1014	>sp|Q27J47|VSPPA_LACMU Venom plasminogen activator LV-PA OS=Lachesis muta muta PE=1 SV=1	controllerType=0 controllerNumber=1 scan=9288	57.7282
HCD	1	K.E{+57.994}WVLTAAHC[+57.021]DSENFQMQLGVHSK.K		C[+57], E{+58}	687.062	4	2745.23	2745.23	0	0	223.78	3.32	1014	>sp|Q27J47|VSPPA_LACMU Venom plasminogen activator LV-PA OS=Lachesis muta muta PE=1 SV=1	controllerType=0 controllerNumber=1 scan=8524	53.317
HCD	1	K.EWVLTAAHC[+57.021]DSENFQM[+15.995]QLGVHSK.K		C[+57], M[+16]	901.746	3	2703.22	2703.23	0	-1.8	224.33	3.9	1014	>sp|Q27J47|VSPPA_LACMU Venom plasminogen activator LV-PA OS=Lachesis muta muta PE=1 SV=1	controllerType=0 controllerNumber=1 scan=8073	50.3218
HCD	1	K.E{-18.015}WVLTAAHC[+57.021]DSENFQMQLGVHSK.K		C[+57], E{-18}	890.411	3	2669.22	2669.22	0	0	230.09	2.86	1014	>sp|Q27J47|VSPPA_LACMU Venom plasminogen activator LV-PA OS=Lachesis muta muta PE=1 SV=1	controllerType=0 controllerNumber=1 scan=8380	52.4124
HCD	1	K.EWVL{-2.025}TAAHC[+57.021]DSENFQMQLGVHSK.K		C[+57], L{-2}	895.741	3	2685.21	2685.21	0	0	231.87	2.89	1014	>sp|Q27J47|VSPPA_LACMU Venom plasminogen activator LV-PA OS=Lachesis muta muta PE=1 SV=1	controllerType=0 controllerNumber=1 scan=8105	50.6008
HCD	1	K.EWVLTAAHC[+57.021]DSENFQM[+15.995]QLGVHSK.K		C[+57], M[+16]	901.747	3	2703.23	2703.23	0	-1.1	232.75	4.58	1014	>sp|Q27J47|VSPPA_LACMU Venom plasminogen activator LV-PA OS=Lachesis muta muta PE=1 SV=1	controllerType=0 controllerNumber=1 scan=9273	57.6383
HCD	1	K.EWVLTAAHC[+57.021]DSENFQM[+15.995]QLGVHSK.K		C[+57], M[+16]	901.748	3	2703.23	2703.23	0	-0.1	253.15	3.97	1014	>sp|Q27J47|VSPPA_LACMU Venom plasminogen activator LV-PA OS=Lachesis muta muta PE=1 SV=1	controllerType=0 controllerNumber=1 scan=5584	31.5219
HCD	1	K.EWVLTAAHC[+57.021]DSENFQM[+15.995]QLGVHSK.K		C[+57], M[+16]	676.562	4	2703.23	2703.23	0	-1.4	257.76	5.78	1014	>sp|Q27J47|VSPPA_LACMU Venom plasminogen activator LV-PA OS=Lachesis muta muta PE=1 SV=1	controllerType=0 controllerNumber=1 scan=4757	26.6523
HCD	1	K.EWVLTAAHC[+57.021]DSENFQM[+15.995]QLGVHSK.K		C[+57], M[+16]	901.747	3	2703.23	2703.23	0	-1.2	269.28	5.29	1014	>sp|Q27J47|VSPPA_LACMU Venom plasminogen activator LV-PA OS=Lachesis muta muta PE=1 SV=1	controllerType=0 controllerNumber=1 scan=9284	57.7008
HCD	1	K.E{-18.016}WVLTAAHC[+57.021]DSENFQMQLGVHSK.K		C[+57], E{-18}	890.411	3	2669.22	2669.22	0	0	272.98	3.36	1014	>sp|Q27J47|VSPPA_LACMU Venom plasminogen activator LV-PA OS=Lachesis muta muta PE=1 SV=1	controllerType=0 controllerNumber=1 scan=8824	55.0625
HCD	1	K.EWVLTAAHC[+57.021]DSENF{+0.996}QMQLGVHSK.K		C[+57], F{+1}	672.813	4	2688.23	2688.23	0	0	279.04	4.58	1014	>sp|Q27J47|VSPPA_LACMU Venom plasminogen activator LV-PA OS=Lachesis muta muta PE=1 SV=1	controllerType=0 controllerNumber=1 scan=6210	34.9774
HCD	1	K.EWVLTAAHC[+57.021]DSENFQM[+15.995]QLGVHSK.K		C[+57], M[+16]	901.745	3	2703.22	2703.23	0	-2.7	287.98	5.2	1014	>sp|Q27J47|VSPPA_LACMU Venom plasminogen activator LV-PA OS=Lachesis muta muta PE=1 SV=1	controllerType=0 controllerNumber=1 scan=9367	58.2128
HCD	1	K.EWVLTAAHC[+57.021]DSENFQM[+15.995]QLGVHSK.K		C[+57], M[+16]	676.561	4	2703.22	2703.23	0	-2.3	301.2	5.96	1014	>sp|Q27J47|VSPPA_LACMU Venom plasminogen activator LV-PA OS=Lachesis muta muta PE=1 SV=1	controllerType=0 controllerNumber=1 scan=9492	59.0757
HCD	1	K.E{-18.015}WVLTAAHC[+57.021]DSENFQMQLGVHSK.K		C[+57], E{-18}	890.411	3	2669.22	2669.22	0	0	303.74	3.37	1014	>sp|Q27J47|VSPPA_LACMU Venom plasminogen activator LV-PA OS=Lachesis muta muta PE=1 SV=1	controllerType=0 controllerNumber=1 scan=8661	54.1361
HCD	1	K.EWVLTAAHC[+57.021]DSENF{-1.011}QMQLGVHSK.K		C[+57], F{-1}	896.079	3	2686.22	2686.22	0	0	305.43	4.39	1014	>sp|Q27J47|VSPPA_LACMU Venom plasminogen activator LV-PA OS=Lachesis muta muta PE=1 SV=1	controllerType=0 controllerNumber=1 scan=9372	58.2451
HCD	1	K.E{-18.025}WVLTAAHC[+57.021]DSENFQMQLGVHSK.K		C[+57], E{-18}	890.408	3	2669.21	2669.21	0	0	312.02	3.44	1014	>sp|Q27J47|VSPPA_LACMU Venom plasminogen activator LV-PA OS=Lachesis muta muta PE=1 SV=1	controllerType=0 controllerNumber=1 scan=8848	55.2066
HCD	1	K.EWVLTAAHC[+57.021]DSENFQM[+15.995]QLGVHSK.K		C[+57], M[+16]	901.747	3	2703.23	2703.23	0	-1.4	320.89	5.36	1014	>sp|Q27J47|VSPPA_LACMU Venom plasminogen activator LV-PA OS=Lachesis muta muta PE=1 SV=1	controllerType=0 controllerNumber=1 scan=8132	50.8355
HCD	1	K.E{-18.017}WVLTAAHC[+57.021]DSENFQMQLGVHSK.K		C[+57], E{-18}	890.411	3	2669.22	2669.22	0	0	324.68	3.53	1014	>sp|Q27J47|VSPPA_LACMU Venom plasminogen activator LV-PA OS=Lachesis muta muta PE=1 SV=1	controllerType=0 controllerNumber=1 scan=8574	53.6076
HCD	1	K.EWV{-3.010}LTAAHC[+57.021]DSENFQMQLGVHSK.K		C[+57], V{-3}	671.812	4	2684.22	2684.22	0	0	327.06	4.63	1014	>sp|Q27J47|VSPPA_LACMU Venom plasminogen activator LV-PA OS=Lachesis muta muta PE=1 SV=1	controllerType=0 controllerNumber=1 scan=7960	49.3606
HCD	1	K.E{-18.013}WVLTAAHC[+57.021]DSENFQMQLGVHSK.K		C[+57], E{-18}	890.412	3	2669.22	2669.22	0	0	350.51	4	1014	>sp|Q27J47|VSPPA_LACMU Venom plasminogen activator LV-PA OS=Lachesis muta muta PE=1 SV=1	controllerType=0 controllerNumber=1 scan=8757	54.6852
HCD	1	K.EWVLTAAHC[+57.021]DSENFQM[+15.995]QLGVHSK.K		C[+57], M[+16]	676.561	4	2703.22	2703.23	0	-2.3	351.22	5.68	1014	>sp|Q27J47|VSPPA_LACMU Venom plasminogen activator LV-PA OS=Lachesis muta muta PE=1 SV=1	controllerType=0 controllerNumber=1 scan=5643	31.8536
HCD	1	K.E{-18.024}WVLTAAHC[+57.021]DSENFQMQLGVHSK.K		C[+57], E{-18}	890.408	3	2669.21	2669.21	0	0	351.97	4.02	1014	>sp|Q27J47|VSPPA_LACMU Venom plasminogen activator LV-PA OS=Lachesis muta muta PE=1 SV=1	controllerType=0 controllerNumber=1 scan=8747	54.6317
HCD	1	K.EWVLTAAHC[+57.021]DSENFQM{+16.979}QLGVHSK.K		C[+57], M{+17}	676.809	4	2704.21	2704.21	0	0	357.36	4.42	1014	>sp|Q27J47|VSPPA_LACMU Venom plasminogen activator LV-PA OS=Lachesis muta muta PE=1 SV=1	controllerType=0 controllerNumber=1 scan=5726	32.3151
HCD	1	K.EWVL{-2.019}TAAHC[+57.021]DSENFQMQLGVHSK.K		C[+57], L{-2}	895.743	3	2685.22	2685.22	0	0	372.37	3.99	1014	>sp|Q27J47|VSPPA_LACMU Venom plasminogen activator LV-PA OS=Lachesis muta muta PE=1 SV=1	controllerType=0 controllerNumber=1 scan=9201	57.2107
HCD	1	K.EWV{-18.014}LTAAHC[+57.021]DSENFQMQLGVHSK.K		C[+57], V{-18}	890.411	3	2669.22	2669.22	0	0	402.58	4.07	1014	>sp|Q27J47|VSPPA_LACMU Venom plasminogen activator LV-PA OS=Lachesis muta muta PE=1 SV=1	controllerType=0 controllerNumber=1 scan=8464	52.9494
HCD	1	K.EWVLTAAHC[+57.021]DSENFQM[+15.995]QLGVHSK.K		C[+57], M[+16]	901.746	3	2703.22	2703.23	0	-2.2	412.3	5.6	1014	>sp|Q27J47|VSPPA_LACMU Venom plasminogen activator LV-PA OS=Lachesis muta muta PE=1 SV=1	controllerType=0 controllerNumber=1 scan=9188	57.1404
HCD	1	K.EWVL{-2.010}TAAHC[+57.021]DSENFQMQLGVHSK.K		C[+57], L{-2}	895.746	3	2685.22	2685.22	0	0	422.61	4.16	1014	>sp|Q27J47|VSPPA_LACMU Venom plasminogen activator LV-PA OS=Lachesis muta muta PE=1 SV=1	controllerType=0 controllerNumber=1 scan=8183	51.178
HCD	1	K.EWVLTAAHC[+57.021]DSENFQM[+15.995]QLGVHSK.K		C[+57], M[+16]	676.561	4	2703.22	2703.23	0	-2.4	438.08	5.76	1014	>sp|Q27J47|VSPPA_LACMU Venom plasminogen activator LV-PA OS=Lachesis muta muta PE=1 SV=1	controllerType=0 controllerNumber=1 scan=7977	49.5089
HCD	1	K.EWVL{-2.019}TAAHC[+57.021]DSENFQMQLGVHSK.K		C[+57], L{-2}	895.743	3	2685.22	2685.22	0	0	443.34	4.18	1014	>sp|Q27J47|VSPPA_LACMU Venom plasminogen activator LV-PA OS=Lachesis muta muta PE=1 SV=1	controllerType=0 controllerNumber=1 scan=9057	56.4385
HCD	1	K.EWVL{-2.020}TAAHC[+57.021]DSENFQMQLGVHSK.K		C[+57], L{-2}	895.743	3	2685.21	2685.21	0	0	473.27	4.13	1014	>sp|Q27J47|VSPPA_LACMU Venom plasminogen activator LV-PA OS=Lachesis muta muta PE=1 SV=1	controllerType=0 controllerNumber=1 scan=8514	53.2623
HCD	1	K.EWVL{-2.023}TAAHC[+57.021]DSENFQMQLGVHSK.K		C[+57], L{-2}	895.742	3	2685.21	2685.21	0	0	490.7	4.16	1014	>sp|Q27J47|VSPPA_LACMU Venom plasminogen activator LV-PA OS=Lachesis muta muta PE=1 SV=1	controllerType=0 controllerNumber=1 scan=8875	55.374
HCD	1	K.EWVL{-2.022}TAAHC[+57.021]DSENFQMQLGVHSK.K		C[+57], L{-2}	895.742	3	2685.21	2685.21	0	0	492.67	4.16	1014	>sp|Q27J47|VSPPA_LACMU Venom plasminogen activator LV-PA OS=Lachesis muta muta PE=1 SV=1	controllerType=0 controllerNumber=1 scan=8789	54.8631
HCD	1	K.EWVLTAAHC[+57.021]DSENFQM[+15.995]QLGVHSK.K		C[+57], M[+16]	901.746	3	2703.23	2703.23	0	-1.4	513.78	5.54	1014	>sp|Q27J47|VSPPA_LACMU Venom plasminogen activator LV-PA OS=Lachesis muta muta PE=1 SV=1	controllerType=0 controllerNumber=1 scan=9078	56.5648
HCD	1	K.EWVL{-2.019}TAAHC[+57.021]DSENFQMQLGVHSK.K		C[+57], L{-2}	895.743	3	2685.21	2685.21	0	0	519.46	4.56	1014	>sp|Q27J47|VSPPA_LACMU Venom plasminogen activator LV-PA OS=Lachesis muta muta PE=1 SV=1	controllerType=0 controllerNumber=1 scan=8686	54.2838
HCD	1	K.EWVL{-2.020}TAAHC[+57.021]DSENFQMQLGVHSK.K		C[+57], L{-2}	895.743	3	2685.21	2685.21	0	0	534.03	4.31	1014	>sp|Q27J47|VSPPA_LACMU Venom plasminogen activator LV-PA OS=Lachesis muta muta PE=1 SV=1	controllerType=0 controllerNumber=1 scan=8961	55.9064
HCD	1	K.EWVLTAAHC[+57.021]DSENFQM[+15.995]QLGVHSK.K		C[+57], M[+16]	676.561	4	2703.22	2703.23	0	-2	560.02	7.12	1014	>sp|Q27J47|VSPPA_LACMU Venom plasminogen activator LV-PA OS=Lachesis muta muta PE=1 SV=1	controllerType=0 controllerNumber=1 scan=9420	58.5647
HCD	1	K.EWVL{-2.021}TAAHC[+57.021]DSENFQMQLGVHSK.K		C[+57], L{-2}	895.742	3	2685.21	2685.21	0	0	593.45	5.14	1014	>sp|Q27J47|VSPPA_LACMU Venom plasminogen activator LV-PA OS=Lachesis muta muta PE=1 SV=1	controllerType=0 controllerNumber=1 scan=8429	52.7382
HCD	1	K.EWVLTAAHC[+57.021]DSENFQM[+15.995]QLGVHSK.K		C[+57], M[+16]	676.562	4	2703.23	2703.23	0	-0.4	597.31	6.18	1014	>sp|Q27J47|VSPPA_LACMU Venom plasminogen activator LV-PA OS=Lachesis muta muta PE=1 SV=1	controllerType=0 controllerNumber=1 scan=8100	50.5575
HCD	1	K.EWVLTAAHC[+57.021]DSENFQM[+15.995]QLGVHSK.K		C[+57], M[+16]	901.744	3	2703.22	2703.23	0	-3.9	598.76	6.34	1014	>sp|Q27J47|VSPPA_LACMU Venom plasminogen activator LV-PA OS=Lachesis muta muta PE=1 SV=1	controllerType=0 controllerNumber=1 scan=8212	51.3567
HCD	1	K.EWVLTAAHC[+57.021]DSENFQM[+15.995]QLGVHSK.K		C[+57], M[+16]	541.45	5	2703.22	2703.23	0	-3	601.13	7.65	1014	>sp|Q27J47|VSPPA_LACMU Venom plasminogen activator LV-PA OS=Lachesis muta muta PE=1 SV=1	controllerType=0 controllerNumber=1 scan=5513	31.1044
HCD	1	K.EWVLTAAHC[+57.021]DSENFQM[+15.995]QLGVHSK.K		C[+57], M[+16]	676.561	4	2703.22	2703.23	0	-2.4	605.28	8.01	1014	>sp|Q27J47|VSPPA_LACMU Venom plasminogen activator LV-PA OS=Lachesis muta muta PE=1 SV=1	controllerType=0 controllerNumber=1 scan=8038	50.0509
HCD	1	K.EWVLTAAHC[+57.021]DSENFQM[+15.995]QLGVHSK.K		C[+57], M[+16]	676.562	4	2703.22	2703.23	0	-1.7	638.33	8.12	1014	>sp|Q27J47|VSPPA_LACMU Venom plasminogen activator LV-PA OS=Lachesis muta muta PE=1 SV=1	controllerType=0 controllerNumber=1 scan=8061	50.2298
HCD	1	K.EWVLTAAHC[+57.021]DSENFQM[+15.995]QLGVHSK.K		C[+57], M[+16]	676.561	4	2703.22	2703.23	0	-3.1	641.88	8.01	1014	>sp|Q27J47|VSPPA_LACMU Venom plasminogen activator LV-PA OS=Lachesis muta muta PE=1 SV=1	controllerType=0 controllerNumber=1 scan=9342	58.0566
HCD	1	K.EWVLTAAHC[+57.021]DSENFQM[+15.995]QLGVHSK.K		C[+57], M[+16]	676.561	4	2703.22	2703.23	0	-2.2	660.61	9.12	1014	>sp|Q27J47|VSPPA_LACMU Venom plasminogen activator LV-PA OS=Lachesis muta muta PE=1 SV=1	controllerType=0 controllerNumber=1 scan=9257	57.5461
HCD	1	K.EWVLTA{-1.010}AHC[+57.021]DSENFQMQLGVHSK.K		A{-1}, C[+57]	896.08	3	2686.22	2686.22	0	0	675.17	7.71	1014	>sp|Q27J47|VSPPA_LACMU Venom plasminogen activator LV-PA OS=Lachesis muta muta PE=1 SV=1	controllerType=0 controllerNumber=1 scan=8269	51.7097
HCD	1	K.EWVLTAAHC[+57.021]DSENFQM[+15.995]QLGVHSK.K		C[+57], M[+16]	676.561	4	2703.22	2703.23	0	-2.2	692.45	8.89	1014	>sp|Q27J47|VSPPA_LACMU Venom plasminogen activator LV-PA OS=Lachesis muta muta PE=1 SV=1	controllerType=0 controllerNumber=1 scan=9056	56.4353
HCD	1	K.EWVLTAAHC[+57.021]DSENFQM[+15.995]QLGVHSK.K		C[+57], M[+16]	676.563	4	2703.23	2703.23	0	-0.2	705.31	9.18	1014	>sp|Q27J47|VSPPA_LACMU Venom plasminogen activator LV-PA OS=Lachesis muta muta PE=1 SV=1	controllerType=0 controllerNumber=1 scan=8164	51.0711
HCD	1	K.EWVLTAAHC[+57.021]DSENFQM[+15.995]QLGVHSK.K		C[+57], M[+16]	676.561	4	2703.22	2703.23	0	-2.9	710.99	10.12	1014	>sp|Q27J47|VSPPA_LACMU Venom plasminogen activator LV-PA OS=Lachesis muta muta PE=1 SV=1	controllerType=0 controllerNumber=1 scan=8578	53.6364
HCD	1	K.EWVLTAAHC[+57.021]DSENFQM[+15.995]QLGVHSK.K		C[+57], M[+16]	676.56	4	2703.22	2703.23	0	-3.4	711.9	9.89	1014	>sp|Q27J47|VSPPA_LACMU Venom plasminogen activator LV-PA OS=Lachesis muta muta PE=1 SV=1	controllerType=0 controllerNumber=1 scan=9179	57.0921
HCD	1	K.EWVLTAAHC[+57.021]DSENFQM[+15.995]QLGVHSK.K		C[+57], M[+16]	676.562	4	2703.23	2703.23	0	-0.5	716.6	9.89	1014	>sp|Q27J47|VSPPA_LACMU Venom plasminogen activator LV-PA OS=Lachesis muta muta PE=1 SV=1	controllerType=0 controllerNumber=1 scan=5548	31.3102
HCD	1	K.EWVLTAAHC[+57.021]DSENFQM[+15.995]QLGVHSK.K		C[+57], M[+16]	676.561	4	2703.22	2703.23	0	-2.4	719.79	10.12	1014	>sp|Q27J47|VSPPA_LACMU Venom plasminogen activator LV-PA OS=Lachesis muta muta PE=1 SV=1	controllerType=0 controllerNumber=1 scan=8935	55.7497
HCD	1	K.EWVLTAAHC[+57.021]DSENFQM[+15.995]QLGVHSK.K		C[+57], M[+16]	676.561	4	2703.22	2703.23	0	-3.1	727.07	10.12	1014	>sp|Q27J47|VSPPA_LACMU Venom plasminogen activator LV-PA OS=Lachesis muta muta PE=1 SV=1	controllerType=0 controllerNumber=1 scan=8394	52.5142
HCD	1	K.EWVLTAAHC[+57.021]DSENFQM[+15.995]QLGVHSK.K		C[+57], M[+16]	676.561	4	2703.22	2703.23	0	-2.7	734.27	10.12	1014	>sp|Q27J47|VSPPA_LACMU Venom plasminogen activator LV-PA OS=Lachesis muta muta PE=1 SV=1	controllerType=0 controllerNumber=1 scan=9077	56.5613
HCD	1	K.EWVLTAAHC[+57.021]DSENFQM[+15.995]QLGVHSK.K		C[+57], M[+16]	676.561	4	2703.22	2703.23	0	-3.1	736.49	9.89	1014	>sp|Q27J47|VSPPA_LACMU Venom plasminogen activator LV-PA OS=Lachesis muta muta PE=1 SV=1	controllerType=0 controllerNumber=1 scan=8331	52.0974
HCD	1	K.EWVLTAAHC[+57.021]DSENFQM[+15.995]QLGVHSK.K		C[+57], M[+16]	676.561	4	2703.22	2703.23	0	-3.1	739.16	9.89	1014	>sp|Q27J47|VSPPA_LACMU Venom plasminogen activator LV-PA OS=Lachesis muta muta PE=1 SV=1	controllerType=0 controllerNumber=1 scan=8761	54.7099
HCD	1	K.EWVLTAAHC[+57.021]DSENFQM[+15.995]QLGVHSK.K		C[+57], M[+16]	676.561	4	2703.22	2703.23	0	-3.1	749.37	10.12	1014	>sp|Q27J47|VSPPA_LACMU Venom plasminogen activator LV-PA OS=Lachesis muta muta PE=1 SV=1	controllerType=0 controllerNumber=1 scan=8854	55.2404
HCD	1	K.EWVLTAAHC[+57.021]DSENFQM[+15.995]QLGVHSK.K		C[+57], M[+16]	901.746	3	2703.22	2703.23	0	-2.1	750.47	11.11	1014	>sp|Q27J47|VSPPA_LACMU Venom plasminogen activator LV-PA OS=Lachesis muta muta PE=1 SV=1	controllerType=0 controllerNumber=1 scan=8986	56.0548
HCD	1	K.EWVLTAAHC[+57.021]DSENFQM[+15.995]QLGVHSK.K		C[+57], M[+16]	901.749	3	2703.23	2703.23	0	0.9	758.53	9.63	1014	>sp|Q27J47|VSPPA_LACMU Venom plasminogen activator LV-PA OS=Lachesis muta muta PE=1 SV=1	controllerType=0 controllerNumber=1 scan=5478	30.9171
HCD	1	K.EWVLTAAHC[+57.021]DSENFQM[+15.995]QLGVHSK.K		C[+57], M[+16]	676.56	4	2703.22	2703.23	0	-3.9	761.54	10.74	1014	>sp|Q27J47|VSPPA_LACMU Venom plasminogen activator LV-PA OS=Lachesis muta muta PE=1 SV=1	controllerType=0 controllerNumber=1 scan=8249	51.5887
HCD	1	K.EWVLTAAHC[+57.021]DSENFQM[+15.995]QLGVHSK.K		C[+57], M[+16]	676.56	4	2703.22	2703.23	0	-3.7	763.84	10.89	1014	>sp|Q27J47|VSPPA_LACMU Venom plasminogen activator LV-PA OS=Lachesis muta muta PE=1 SV=1	controllerType=0 controllerNumber=1 scan=8493	53.1305
HCD	1	K.EWVLTAAHC[+57.021]DSENFQM[+15.995]QLGVHSK.K		C[+57], M[+16]	676.561	4	2703.22	2703.23	0	-2.1	769.63	11.12	1014	>sp|Q27J47|VSPPA_LACMU Venom plasminogen activator LV-PA OS=Lachesis muta muta PE=1 SV=1	controllerType=0 controllerNumber=1 scan=8666	54.1661
HCD	1	K.EWVLTAAHC[+57.021]DSENFQM[+15.995]QLGVHSK.K		C[+57], M[+16]	676.561	4	2703.22	2703.23	0	-2.6	771.62	10.89	1014	>sp|Q27J47|VSPPA_LACMU Venom plasminogen activator LV-PA OS=Lachesis muta muta PE=1 SV=1	controllerType=0 controllerNumber=1 scan=8800	54.9265
HCD	1	K.EWVLTAAHC[+57.021]DSENFQM[+15.995]QLGVHSK.K		C[+57], M[+16]	676.561	4	2703.22	2703.23	0	-2.4	772.17	10.89	1014	>sp|Q27J47|VSPPA_LACMU Venom plasminogen activator LV-PA OS=Lachesis muta muta PE=1 SV=1	controllerType=0 controllerNumber=1 scan=8409	52.6082
HCD	1	K.EWVLTAAHC[+57.021]DSEN{-1.008}FQMQLGVHSK.K		C[+57], N{-1}	896.08	3	2686.23	2686.23	0	0	806.06	10.32	1014	>sp|Q27J47|VSPPA_LACMU Venom plasminogen activator LV-PA OS=Lachesis muta muta PE=1 SV=1	controllerType=0 controllerNumber=1 scan=8350	52.2181
HCD	1	K.EWVLTAAHC[+57.021]DSENFQM[+15.995]QLGVHSK.K		C[+57], M[+16]	901.745	3	2703.22	2703.23	0	-3.7	832.97	11.88	1014	>sp|Q27J47|VSPPA_LACMU Venom plasminogen activator LV-PA OS=Lachesis muta muta PE=1 SV=1	controllerType=0 controllerNumber=1 scan=8299	51.8927
HCD	1	K.EWVLTAAHC[+57.021]DSENFQM[+15.995]QLGVHSK.K		C[+57], M[+16]	901.746	3	2703.22	2703.23	0	-2.1	874.66	12.88	1014	>sp|Q27J47|VSPPA_LACMU Venom plasminogen activator LV-PA OS=Lachesis muta muta PE=1 SV=1	controllerType=0 controllerNumber=1 scan=8901	55.5414
HCD	1	K.EWVLTAAHC[+57.021]DSENFQM[+15.995]QLGVHSK.K		C[+57], M[+16]	901.745	3	2703.22	2703.23	0	-2.7	898.05	12.88	1014	>sp|Q27J47|VSPPA_LACMU Venom plasminogen activator LV-PA OS=Lachesis muta muta PE=1 SV=1	controllerType=0 controllerNumber=1 scan=8818	55.0278
HCD	1	K.EWVLTAAHC[+57.021]DSENFQM[+15.995]QLGVHSK.K		C[+57], M[+16]	901.745	3	2703.22	2703.23	0	-2.6	938.43	13.88	1014	>sp|Q27J47|VSPPA_LACMU Venom plasminogen activator LV-PA OS=Lachesis muta muta PE=1 SV=1	controllerType=0 controllerNumber=1 scan=8379	52.4073
HCD	1	K.EWVLTAAHC[+57.021]DSENFQM[+15.995]QLGVHSK.K		C[+57], M[+16]	901.747	3	2703.23	2703.23	0	-1	961.04	15.11	1014	>sp|Q27J47|VSPPA_LACMU Venom plasminogen activator LV-PA OS=Lachesis muta muta PE=1 SV=1	controllerType=0 controllerNumber=1 scan=8639	53.9974
HCD	1	K.EWVLTAAHC[+57.021]DSENFQM[+15.995]QLGVHSK.K		C[+57], M[+16]	901.745	3	2703.22	2703.23	0	-3	979.49	14.88	1014	>sp|Q27J47|VSPPA_LACMU Venom plasminogen activator LV-PA OS=Lachesis muta muta PE=1 SV=1	controllerType=0 controllerNumber=1 scan=8548	53.4629
HCD	1	K.EWVLTAAHC[+57.021]DSENFQM[+15.995]QLGVHSK.K		C[+57], M[+16]	901.746	3	2703.22	2703.23	0	-2.2	985.33	14.88	1014	>sp|Q27J47|VSPPA_LACMU Venom plasminogen activator LV-PA OS=Lachesis muta muta PE=1 SV=1	controllerType=0 controllerNumber=1 scan=8726	54.5102
HCD	1	K.EWVLTAAHC[+57.021]DSENFQM[+15.995]QLGVHSK.K		C[+57], M[+16]	901.746	3	2703.22	2703.23	0	-2.5	1006.63	16.11	1014	>sp|Q27J47|VSPPA_LACMU Venom plasminogen activator LV-PA OS=Lachesis muta muta PE=1 SV=1	controllerType=0 controllerNumber=1 scan=8463	52.9443
HCD	1	K.EWVLTAAHC[+57.021]DSENF{+14.996}QM[+15.995]QLGVHSK.K		C[+57], F{+15}, M[+16]	680.312	4	2718.22	2718.22	0	0	84.7	2.9	1014	>sp|Q27J47|VSPPA_LACMU Venom plasminogen activator LV-PA OS=Lachesis muta muta PE=1 SV=1	controllerType=0 controllerNumber=1 scan=8579	53.6392
HCD	1	K.EWVLTAAHC[+57.021]DSENF{+15.001}QM[+15.995]QLGVHSK.K		C[+57], F{+15}, M[+16]	680.313	4	2718.23	2718.23	0	0	89.75	2.9	1014	>sp|Q27J47|VSPPA_LACMU Venom plasminogen activator LV-PA OS=Lachesis muta muta PE=1 SV=1	controllerType=0 controllerNumber=1 scan=8384	52.4414
HCD	1	K.EWVLT{+37.937}AAHC[+57.021]DSENFQM[+15.995]QLGVHSK.K		C[+57], M[+16], T{+38}	686.047	4	2741.17	2741.17	0	0	93.59	2.37	1014	>sp|Q27J47|VSPPA_LACMU Venom plasminogen activator LV-PA OS=Lachesis muta muta PE=1 SV=1	controllerType=0 controllerNumber=1 scan=5524	31.1652
HCD	1	K.EWVLTAAHC[+57.021]{+14.998}DSENFQM[+15.995]QLGVHSK.K		C{+15}[+57], M[+16]	680.312	4	2718.23	2718.23	0	0	96.57	3.28	1014	>sp|Q27J47|VSPPA_LACMU Venom plasminogen activator LV-PA OS=Lachesis muta muta PE=1 SV=1	controllerType=0 controllerNumber=1 scan=8416	52.6559
HCD	1	K.EWVLTAAHC[+57.021]DS{+15.994}ENFQM[+15.995]QLGVHSK.K		C[+57], M[+16], S{+16}	680.561	4	2719.22	2719.22	0	0	99.17	2.9	1014	>sp|Q27J47|VSPPA_LACMU Venom plasminogen activator LV-PA OS=Lachesis muta muta PE=1 SV=1	controllerType=0 controllerNumber=1 scan=8613	53.8497
HCD	1	K.EW{+31.989}VLTAAHC[+57.021]DSENFQM[+15.995]QLGVHSK.K		C[+57], M[+16], W{+32}	684.56	4	2735.22	2735.22	0	0	101.41	3.33	1014	>sp|Q27J47|VSPPA_LACMU Venom plasminogen activator LV-PA OS=Lachesis muta muta PE=1 SV=1	controllerType=0 controllerNumber=1 scan=5378	30.3293
HCD	1	K.EWVLTAA{+14.998}HC[+57.021]DSENFQM[+15.995]QLGVHSK.K		A{+15}, C[+57], M[+16]	680.312	4	2718.23	2718.23	0	0	114.69	3.33	1014	>sp|Q27J47|VSPPA_LACMU Venom plasminogen activator LV-PA OS=Lachesis muta muta PE=1 SV=1	controllerType=0 controllerNumber=1 scan=8289	51.8339
HCD	1	K.EWVLTAAHC[+57.021]DSENF{+15.994}QM[+15.995]QLGVHSK.K		C[+57], F{+16}, M[+16]	680.561	4	2719.22	2719.22	0	0	116.13	2.9	1014	>sp|Q27J47|VSPPA_LACMU Venom plasminogen activator LV-PA OS=Lachesis muta muta PE=1 SV=1	controllerType=0 controllerNumber=1 scan=8397	52.5306
HCD	1	K.EW{+15.991}VLTAAHC[+57.021]DSENFQM[+15.995]QLGVHSK.K		C[+57], M[+16], W{+16}	680.56	4	2719.22	2719.22	0	0	143.75	3.72	1014	>sp|Q27J47|VSPPA_LACMU Venom plasminogen activator LV-PA OS=Lachesis muta muta PE=1 SV=1	controllerType=0 controllerNumber=1 scan=5328	30.0206
HCD	1	K.EWVLTAAHC[+57.021]DSENF{+14.017}QM[+15.995]QLGVHSK.K		C[+57], F{+14}, M[+16]	906.42	3	2717.25	2717.25	0	0	197.79	3.23	1014	>sp|Q27J47|VSPPA_LACMU Venom plasminogen activator LV-PA OS=Lachesis muta muta PE=1 SV=1	controllerType=0 controllerNumber=1 scan=5702	32.1827
HCD	1	K.EW{+3.996}VLTAAHC[+57.021]DSENFQM[+15.995]QLGVHSK.K		C[+57], M[+16], W{+4}	903.08	3	2707.23	2707.23	0	0	206.63	2.77	1014	>sp|Q27J47|VSPPA_LACMU Venom plasminogen activator LV-PA OS=Lachesis muta muta PE=1 SV=1	controllerType=0 controllerNumber=1 scan=5584	31.5219
HCD	1	K.EWVL{-1.974}TAAHC[+57.021]DSENFQM[+15.995]QLGVHSK.K		C[+57], L{-2}, M[+16]	901.09	3	2701.26	2701.26	0	0	211.77	3.27	1014	>sp|Q27J47|VSPPA_LACMU Venom plasminogen activator LV-PA OS=Lachesis muta muta PE=1 SV=1	controllerType=0 controllerNumber=1 scan=9078	56.5648
HCD	1	K.EWVLTAAHC[+57.021]DSENF{+14.015}QM[+15.995]QLGVHSK.K		C[+57], F{+14}, M[+16]	680.066	4	2717.24	2717.24	0	0	257.75	4.05	1014	>sp|Q27J47|VSPPA_LACMU Venom plasminogen activator LV-PA OS=Lachesis muta muta PE=1 SV=1	controllerType=0 controllerNumber=1 scan=5693	32.1358
HCD	1	K.EWVL{+12.000}TAAHC[+57.021]DSENFQM[+15.995]QLGVHSK.K		C[+57], L{+12}, M[+16]	679.563	4	2715.23	2715.23	0	0	266.82	4.43	1014	>sp|Q27J47|VSPPA_LACMU Venom plasminogen activator LV-PA OS=Lachesis muta muta PE=1 SV=1	controllerType=0 controllerNumber=1 scan=5413	30.5448
HCD	1	K.EWVLTAAHC[+57.021]D{+0.988}SENFQM[+15.995]QLGVHSK.K		C[+57], D{+1}, M[+16]	902.077	3	2704.22	2704.22	0	0	289.93	3.86	1014	>sp|Q27J47|VSPPA_LACMU Venom plasminogen activator LV-PA OS=Lachesis muta muta PE=1 SV=1	controllerType=0 controllerNumber=1 scan=5626	31.756
HCD	1	K.EWVLTAAHC[+57.021]DS{+15.991}ENFQM[+15.995]QLGVHSK.K		C[+57], M[+16], S{+16}	680.56	4	2719.22	2719.22	0	0	333.44	4.32	1014	>sp|Q27J47|VSPPA_LACMU Venom plasminogen activator LV-PA OS=Lachesis muta muta PE=1 SV=1	controllerType=0 controllerNumber=1 scan=5413	30.5448
HCD	1	K.EW{+12.001}VLTAAHC[+57.021]DSENFQM[+15.995]QLGVHSK.K		C[+57], M[+16], W{+12}	679.563	4	2715.23	2715.23	0	0	333.86	4.04	1014	>sp|Q27J47|VSPPA_LACMU Venom plasminogen activator LV-PA OS=Lachesis muta muta PE=1 SV=1	controllerType=0 controllerNumber=1 scan=4742	26.5688
HCD	1	K.EW{+11.999}VLTAAHC[+57.021]DSENFQM[+15.995]QLGVHSK.K		C[+57], M[+16], W{+12}	679.562	4	2715.23	2715.23	0	0	344.39	4.19	1014	>sp|Q27J47|VSPPA_LACMU Venom plasminogen activator LV-PA OS=Lachesis muta muta PE=1 SV=1	controllerType=0 controllerNumber=1 scan=5419	30.5812
HCD	1	K.EW{+15.994}VLTAAHC[+57.021]DSENFQM[+15.995]QLGVHSK.K		C[+57], M[+16], W{+16}	680.561	4	2719.22	2719.22	0	0	395.6	4.58	1014	>sp|Q27J47|VSPPA_LACMU Venom plasminogen activator LV-PA OS=Lachesis muta muta PE=1 SV=1	controllerType=0 controllerNumber=1 scan=5218	29.3801
HCD	1	K.EW{+31.990}VLTAAHC[+57.021]DSENFQM[+15.995]QLGVHSK.K		C[+57], M[+16], W{+32}	684.56	4	2735.22	2735.22	0	0	485.27	4.76	1014	>sp|Q27J47|VSPPA_LACMU Venom plasminogen activator LV-PA OS=Lachesis muta muta PE=1 SV=1	controllerType=0 controllerNumber=1 scan=5075	28.535
HCD	1	K.EWVLTAAHC[+57.021]DSEN{+0.988}FQM[+15.995]QLGVHSK.K		C[+57], M[+16], N{+1}	676.81	4	2704.22	2704.22	0	0	501.01	4.89	1014	>sp|Q27J47|VSPPA_LACMU Venom plasminogen activator LV-PA OS=Lachesis muta muta PE=1 SV=1	controllerType=0 controllerNumber=1 scan=5618	31.7111
HCD	1	K.EW{-18.015}VLTAAHC[+57.021]DSENFQM[+15.995]QLGVHSK.K		C[+57], M[+16], W{-18}	672.059	4	2685.21	2685.21	0	0	533.93	4.94	1014	>sp|Q27J47|VSPPA_LACMU Venom plasminogen activator LV-PA OS=Lachesis muta muta PE=1 SV=1	controllerType=0 controllerNumber=1 scan=5512	31.1005
HCD	1	K.EWVLTAAHC[+57.021]{-91.007}DSENFQM[+15.995]QLGVHSK.K		C{-91}[+57], M[+16]	653.811	4	2612.22	2612.22	0	0	536.11	5.74	1014	>sp|Q27J47|VSPPA_LACMU Venom plasminogen activator LV-PA OS=Lachesis muta muta PE=1 SV=1	controllerType=0 controllerNumber=1 scan=5488	30.9691
HCD	1	K.EWVLT{-36.023}AAHC[+57.021]DSENFQM[+15.995]QLGVHSK.K		C[+57], M[+16], T{-36}	667.557	4	2667.21	2667.21	0	0	580.8	5.24	1014	>sp|Q27J47|VSPPA_LACMU Venom plasminogen activator LV-PA OS=Lachesis muta muta PE=1 SV=1	controllerType=0 controllerNumber=1 scan=5502	31.0459
HCD	1	K.EWVLTAAHC[+57.021]DSENFQM[+15.995]QLGVHSKK.V		C[+57], M[+16]	567.07	5	2831.32	2831.32	0	-1.8	158.45	3.91	1014	>sp|Q27J47|VSPPA_LACMU Venom plasminogen activator LV-PA OS=Lachesis muta muta PE=1 SV=1	controllerType=0 controllerNumber=1 scan=5285	29.78
HCD	1	E.WVLTAAHC[+57.021]DSENFQM[+15.995]QLGVHSK.K		C[+57], M[+16]	644.302	4	2574.19	2574.19	0	-0.4	241.04	2.67	1014	>sp|Q27J47|VSPPA_LACMU Venom plasminogen activator LV-PA OS=Lachesis muta muta PE=1 SV=1	controllerType=0 controllerNumber=1 scan=5238	29.4978
HCD	1	W.VLTAAHC[+57.021]DSENFQMQLGVHSK.K		C[+57]	791.376	3	2372.11	2372.11	0	0.3	114.49	2.02	1014	>sp|Q27J47|VSPPA_LACMU Venom plasminogen activator LV-PA OS=Lachesis muta muta PE=1 SV=1	controllerType=0 controllerNumber=1 scan=4675	26.1797
HCD	1	W.VLTAAHC[+57.021]DSENFQMQLGVHSK.K		C[+57]	593.783	4	2372.11	2372.11	0	-0.9	406.05	5.07	1014	>sp|Q27J47|VSPPA_LACMU Venom plasminogen activator LV-PA OS=Lachesis muta muta PE=1 SV=1	controllerType=0 controllerNumber=1 scan=4671	26.1539
HCD	1	W.VLTAAHC[+57.021]DSENFQM[+15.995]QLGVHSK.K		C[+57], M[+16]	597.781	4	2388.1	2388.11	0	-1.7	456.87	5.2	1014	>sp|Q27J47|VSPPA_LACMU Venom plasminogen activator LV-PA OS=Lachesis muta muta PE=1 SV=1	controllerType=0 controllerNumber=1 scan=4092	23.0276
HCD	1	L.TAAHC[+57.021]DSENFQMQLGVHSK.K		C[+57]	720.657	3	2159.96	2159.96	0	-1.6	761.42	10.15	1014	>sp|Q27J47|VSPPA_LACMU Venom plasminogen activator LV-PA OS=Lachesis muta muta PE=1 SV=1	controllerType=0 controllerNumber=1 scan=4064	22.8786
HCD	1	L.TAAHC[+57.021]DSENFQMQLGVHSK.K		C[+57]	540.744	4	2159.96	2159.96	0	-1.9	928.08	13.16	1014	>sp|Q27J47|VSPPA_LACMU Venom plasminogen activator LV-PA OS=Lachesis muta muta PE=1 SV=1	controllerType=0 controllerNumber=1 scan=4060	22.8587
HCD	1	L.TAAHC[+57.021]DSE{+0.984}NFQMQLGVHSK.K		C[+57], E{+1}	540.991	4	2160.94	2160.94	0	0	247.06	3.02	1014	>sp|Q27J47|VSPPA_LACMU Venom plasminogen activator LV-PA OS=Lachesis muta muta PE=1 SV=1	controllerType=0 controllerNumber=1 scan=4191	23.568
HCD	1	L.T{-143.869}AAHC[+57.021]DSENFQMQLGVHSK.K		C[+57], T{-144}	672.702	3	2016.09	2016.09	0	0	255.63	3	1014	>sp|Q27J47|VSPPA_LACMU Venom plasminogen activator LV-PA OS=Lachesis muta muta PE=1 SV=1	controllerType=0 controllerNumber=1 scan=5875	33.1174
HCD	1	L.TAAHC[+57.021]DSENFQM[+15.995]QLGVHSK.K		C[+57], M[+16]	544.743	4	2175.95	2175.95	0	-1.3	442.79	5.09	1014	>sp|Q27J47|VSPPA_LACMU Venom plasminogen activator LV-PA OS=Lachesis muta muta PE=1 SV=1	controllerType=0 controllerNumber=1 scan=3338	18.9343
HCD	1	L.TAAHC[+57.021]DSENFQM[+15.995]QLGVHSK.K		C[+57], M[+16]	725.989	3	2175.95	2175.95	0	-1	490.59	4.58	1014	>sp|Q27J47|VSPPA_LACMU Venom plasminogen activator LV-PA OS=Lachesis muta muta PE=1 SV=1	controllerType=0 controllerNumber=1 scan=3348	18.9863
HCD	1	L.TAAHC[+57.021]D{+0.976}SENFQMQLGVHSK.K		C[+57], D{+1}	540.99	4	2160.94	2160.94	0	0	501.78	3.84	1014	>sp|Q27J47|VSPPA_LACMU Venom plasminogen activator LV-PA OS=Lachesis muta muta PE=1 SV=1	controllerType=0 controllerNumber=1 scan=4201	23.6249
HCD	1	L.TAAHC[+57.021]DSENFQM[+15.995]QLGVHSK.K		C[+57], M[+16]	544.743	4	2175.95	2175.95	0	-2.1	827.95	10.92	1014	>sp|Q27J47|VSPPA_LACMU Venom plasminogen activator LV-PA OS=Lachesis muta muta PE=1 SV=1	controllerType=0 controllerNumber=1 scan=3353	19.0154
HCD	1	L.TAA{-124.964}HC[+57.021]DSENFQM[+15.995]QLGVHSK.K		A{-125}, C[+57], M[+16]	684.335	3	2050.99	2050.99	0	0	124.07	2.14	1014	>sp|Q27J47|VSPPA_LACMU Venom plasminogen activator LV-PA OS=Lachesis muta muta PE=1 SV=1	controllerType=0 controllerNumber=1 scan=5075	28.535
HCD	1	T.AAHC[+57.021]DSENFQMQLGVHSK.K		C[+57]	686.975	3	2058.91	2058.91	0	-0.9	454.69	4.42	1014	>sp|Q27J47|VSPPA_LACMU Venom plasminogen activator LV-PA OS=Lachesis muta muta PE=1 SV=1	controllerType=0 controllerNumber=1 scan=4015	22.6164
HCD	1	T.AAHC[+57.021]DSENFQMQLGVHSK.K		C[+57]	515.483	4	2058.91	2058.91	0	-1.1	534.43	5.27	1014	>sp|Q27J47|VSPPA_LACMU Venom plasminogen activator LV-PA OS=Lachesis muta muta PE=1 SV=1	controllerType=0 controllerNumber=1 scan=4010	22.5904
HCD	1	T.AAHC[+57.021]DSENFQMQLGVHSK.K		C[+57]	686.971	3	2058.9	2058.91	0	-6	543.43	5.37	1014	>sp|Q27J47|VSPPA_LACMU Venom plasminogen activator LV-PA OS=Lachesis muta muta PE=1 SV=1	controllerType=0 controllerNumber=1 scan=8781	54.8181
HCD	1	T.AAHC[+57.021]DSENFQM{+15.965}QLGVHSK.K		C[+57], M{+16}	692.297	3	2074.88	2074.88	0	0	87.76	2.02	1014	>sp|Q27J47|VSPPA_LACMU Venom plasminogen activator LV-PA OS=Lachesis muta muta PE=1 SV=1	controllerType=0 controllerNumber=1 scan=8346	52.1909
HCD	1	T.AAHC[+57.021]DSENFQM{+15.964}QLGVHSK.K		C[+57], M{+16}	692.297	3	2074.88	2074.88	0	0	164.79	2.14	1014	>sp|Q27J47|VSPPA_LACMU Venom plasminogen activator LV-PA OS=Lachesis muta muta PE=1 SV=1	controllerType=0 controllerNumber=1 scan=8737	54.573
HCD	1	T.AAHC[+57.021]DSENFQ{+0.981}MQLGVHSK.K		C[+57], Q{+1}	515.729	4	2059.89	2059.89	0	0	183.28	2.46	1014	>sp|Q27J47|VSPPA_LACMU Venom plasminogen activator LV-PA OS=Lachesis muta muta PE=1 SV=1	controllerType=0 controllerNumber=1 scan=4179	23.5022
HCD	1	T.AAHC[+57.021]DSENF{+3.133}QMQLGVHSK.K		C[+57], F{+3}	688.02	3	2062.05	2062.05	0	0	259.14	3.88	1014	>sp|Q27J47|VSPPA_LACMU Venom plasminogen activator LV-PA OS=Lachesis muta muta PE=1 SV=1	controllerType=0 controllerNumber=1 scan=8781	54.8181
HCD	1	T.AAHC[+57.021]DSENFQM[+15.995]QLGVHSK.K		C[+57], M[+16]	692.309	3	2074.91	2074.91	0	2.4	952.96	12.68	1014	>sp|Q27J47|VSPPA_LACMU Venom plasminogen activator LV-PA OS=Lachesis muta muta PE=1 SV=1	controllerType=0 controllerNumber=1 scan=5528	31.186
HCD	1	A.AHC[+57.021]DSENFQMQLGVHSK.K		C[+57]	663.295	3	1987.87	1987.87	0	-1.9	629.98	6.35	1014	>sp|Q27J47|VSPPA_LACMU Venom plasminogen activator LV-PA OS=Lachesis muta muta PE=1 SV=1	controllerType=0 controllerNumber=1 scan=3976	22.3971
HCD	1	A.AHC[+57.021]DSENFQMQLGVHSK.K		C[+57]	497.724	4	1987.88	1987.87	0	0.4	705.78	7.32	1014	>sp|Q27J47|VSPPA_LACMU Venom plasminogen activator LV-PA OS=Lachesis muta muta PE=1 SV=1	controllerType=0 controllerNumber=1 scan=3980	22.42
HCD	1	A.AHC[+57.021]DSENFQ{+0.981}MQLGVHSK.K		C[+57], Q{+1}	663.624	3	1988.86	1988.86	0	0	339.96	2.57	1014	>sp|Q27J47|VSPPA_LACMU Venom plasminogen activator LV-PA OS=Lachesis muta muta PE=1 SV=1	controllerType=0 controllerNumber=1 scan=4150	23.3444
HCD	1	A.AHC[+57.021]DSENFQM[+15.995]QLGVHSK.K		C[+57], M[+16]	668.627	3	2003.87	2003.87	0	-2.1	851.02	11.35	1014	>sp|Q27J47|VSPPA_LACMU Venom plasminogen activator LV-PA OS=Lachesis muta muta PE=1 SV=1	controllerType=0 controllerNumber=1 scan=3197	18.1826
HCD	1	A.HC[+57.021]DSENFQMQLGVHSK.K		C[+57]	479.964	4	1916.83	1916.84	0	-1.8	372.54	4.16	1014	>sp|Q27J47|VSPPA_LACMU Venom plasminogen activator LV-PA OS=Lachesis muta muta PE=1 SV=1	controllerType=0 controllerNumber=1 scan=3972	22.3763
HCD	1	A.HC[+57.021]DSENFQMQLGVHSK.K		C[+57]	639.617	3	1916.84	1916.84	0	-1	552.91	4.47	1014	>sp|Q27J47|VSPPA_LACMU Venom plasminogen activator LV-PA OS=Lachesis muta muta PE=1 SV=1	controllerType=0 controllerNumber=1 scan=3962	22.3195
HCD	1	A.HC[+57.021]DSENFQM[+15.995]QLGVHSK.K		C[+57], M[+16]	644.949	3	1932.83	1932.83	0	0.6	320.71	2.49	1014	>sp|Q27J47|VSPPA_LACMU Venom plasminogen activator LV-PA OS=Lachesis muta muta PE=1 SV=1	controllerType=0 controllerNumber=1 scan=5519	31.1356
HCD	1	A.HC[+57.021]DSENFQ{+0.982}MQLGVHSK.K		C[+57], Q{+1}	639.945	3	1917.82	1917.82	0	0	610.67	5.1	1014	>sp|Q27J47|VSPPA_LACMU Venom plasminogen activator LV-PA OS=Lachesis muta muta PE=1 SV=1	controllerType=0 controllerNumber=1 scan=4145	23.3183
HCD	1	A.HC[+57.021]DSENFQM[+15.995]QLGVHSK.K		C[+57], M[+16]	483.962	4	1932.83	1932.83	0	-3.2	658.37	7.13	1014	>sp|Q27J47|VSPPA_LACMU Venom plasminogen activator LV-PA OS=Lachesis muta muta PE=1 SV=1	controllerType=0 controllerNumber=1 scan=3177	18.0767
HCD	1	A.HC[+57.021]DSENFQM[+15.995]QLGVHSK.K		C[+57], M[+16]	644.948	3	1932.83	1932.83	0	-1.9	692.3	7.35	1014	>sp|Q27J47|VSPPA_LACMU Venom plasminogen activator LV-PA OS=Lachesis muta muta PE=1 SV=1	controllerType=0 controllerNumber=1 scan=3157	17.9744
HCD	1	A.HC[+57.021]DSENFQM[+15.995]QLGVHSK.K		C[+57], M[+16]	644.947	3	1932.83	1932.83	0	-2.6	839.13	10.35	1014	>sp|Q27J47|VSPPA_LACMU Venom plasminogen activator LV-PA OS=Lachesis muta muta PE=1 SV=1	controllerType=0 controllerNumber=1 scan=3166	18.0186
HCD	1	H.C[+57.021]DSENFQMQLGVHSK.K		C[+57]	890.392	2	1779.78	1779.78	0	-1.2	665.99	6.84	1014	>sp|Q27J47|VSPPA_LACMU Venom plasminogen activator LV-PA OS=Lachesis muta muta PE=1 SV=1	controllerType=0 controllerNumber=1 scan=4257	23.9206
HCD	1	H.C[+57.021]DSENFQMQLGVHSK.K		C[+57]	593.93	3	1779.78	1779.78	0	-1.8	995.74	13.25	1014	>sp|Q27J47|VSPPA_LACMU Venom plasminogen activator LV-PA OS=Lachesis muta muta PE=1 SV=1	controllerType=0 controllerNumber=1 scan=4247	23.8696
HCD	1	H.C[+57.021]DSENFQ{+0.981}MQLGVHSK.K		C[+57], Q{+1}	594.258	3	1780.76	1780.76	0	0	394.21	2.59	1014	>sp|Q27J47|VSPPA_LACMU Venom plasminogen activator LV-PA OS=Lachesis muta muta PE=1 SV=1	controllerType=0 controllerNumber=1 scan=4412	24.7604
HCD	1	H.C[+57.021]DSENFQM[+15.995]QLGVHSK.K		C[+57], M[+16]	599.261	3	1795.77	1795.77	0	-2.6	584.85	4.88	1014	>sp|Q27J47|VSPPA_LACMU Venom plasminogen activator LV-PA OS=Lachesis muta muta PE=1 SV=1	controllerType=0 controllerNumber=1 scan=3470	19.6497
HCD	1	C.DSENFQMQLGVHSK.K			810.377	2	1619.75	1619.75	0	-0.6	742.99	9.23	1014	>sp|Q27J47|VSPPA_LACMU Venom plasminogen activator LV-PA OS=Lachesis muta muta PE=1 SV=1	controllerType=0 controllerNumber=1 scan=4204	23.6405
HCD	1	C.DSENFQMQLGVHSK.K			540.587	3	1619.75	1619.75	0	-1	900.25	13.35	1014	>sp|Q27J47|VSPPA_LACMU Venom plasminogen activator LV-PA OS=Lachesis muta muta PE=1 SV=1	controllerType=0 controllerNumber=1 scan=4201	23.6249
HCD	1	C.DSENFQ{+0.985}MQLGVHSK.K		Q{+1}	810.87	2	1620.73	1620.73	0	0	95.15	2.05	1014	>sp|Q27J47|VSPPA_LACMU Venom plasminogen activator LV-PA OS=Lachesis muta muta PE=1 SV=1	controllerType=0 controllerNumber=1 scan=4382	24.5967
HCD	1	C.DS{+139.204}ENFQMQLGVHSK.K		S{+139}	586.989	3	1758.95	1758.95	0	0	153.08	2.66	1014	>sp|Q27J47|VSPPA_LACMU Venom plasminogen activator LV-PA OS=Lachesis muta muta PE=1 SV=1	controllerType=0 controllerNumber=1 scan=3745	21.1332
HCD	1	C.D{+128.001}SENFQMQLGVHSK.K		D{+128}	583.255	3	1747.75	1747.75	0	0	293.76	3.16	1014	>sp|Q27J47|VSPPA_LACMU Venom plasminogen activator LV-PA OS=Lachesis muta muta PE=1 SV=1	controllerType=0 controllerNumber=1 scan=4310	24.2086
HCD	1	C.DSENFQ{+0.984}MQLGVHSK.K		Q{+1}	540.916	3	1620.73	1620.73	0	0	332.56	4.03	1014	>sp|Q27J47|VSPPA_LACMU Venom plasminogen activator LV-PA OS=Lachesis muta muta PE=1 SV=1	controllerType=0 controllerNumber=1 scan=4389	24.6377
HCD	1	C.DSENFQM[+15.995]QLGVHSK.K		M[+16]	818.375	2	1635.74	1635.74	0	0.1	386.35	3.57	1014	>sp|Q27J47|VSPPA_LACMU Venom plasminogen activator LV-PA OS=Lachesis muta muta PE=1 SV=1	controllerType=0 controllerNumber=1 scan=3342	18.955
HCD	1	C.D{+143.003}SENFQMQLGVHSK.K		D{+143}	881.879	2	1762.75	1762.75	0	0	531.44	4.09	1014	>sp|Q27J47|VSPPA_LACMU Venom plasminogen activator LV-PA OS=Lachesis muta muta PE=1 SV=1	controllerType=0 controllerNumber=1 scan=4956	27.8205
HCD	1	C.DSENFQM[+15.995]QLGVHSK.K		M[+16]	545.919	3	1635.74	1635.74	0	-0.9	628.05	7.24	1014	>sp|Q27J47|VSPPA_LACMU Venom plasminogen activator LV-PA OS=Lachesis muta muta PE=1 SV=1	controllerType=0 controllerNumber=1 scan=3338	18.9343
HCD	1	C.D{-117.979}SENFQM[+15.995]QLGVHSK.K		D{-118}, M[+16]	759.386	2	1517.76	1517.76	0	0	149.7	2.65	1014	>sp|Q27J47|VSPPA_LACMU Venom plasminogen activator LV-PA OS=Lachesis muta muta PE=1 SV=1	controllerType=0 controllerNumber=1 scan=3088	17.6134
HCD	1	C.D{+143.002}SENFQM[+15.995]QLGVHSK.K		D{+143}, M[+16]	889.876	2	1778.75	1778.75	0	0	458.78	3.39	1014	>sp|Q27J47|VSPPA_LACMU Venom plasminogen activator LV-PA OS=Lachesis muta muta PE=1 SV=1	controllerType=0 controllerNumber=1 scan=4291	24.1013
HCD	1	D.SENFQMQLGVHSK.K			752.864	2	1504.72	1504.72	0	-0.6	683.2	8.23	1014	>sp|Q27J47|VSPPA_LACMU Venom plasminogen activator LV-PA OS=Lachesis muta muta PE=1 SV=1	controllerType=0 controllerNumber=1 scan=4076	22.9427
HCD	1	D.SENFQMQLGVHSK.K			502.244	3	1504.72	1504.72	0	-1.8	847.43	11.35	1014	>sp|Q27J47|VSPPA_LACMU Venom plasminogen activator LV-PA OS=Lachesis muta muta PE=1 SV=1	controllerType=0 controllerNumber=1 scan=4085	22.9939
HCD	1	D.S{+15.088}ENFQMQLGVHSK.K		S{+15}	507.275	3	1519.81	1519.81	0	0	145.87	2.61	1014	>sp|Q27J47|VSPPA_LACMU Venom plasminogen activator LV-PA OS=Lachesis muta muta PE=1 SV=1	controllerType=0 controllerNumber=1 scan=4590	25.7091
HCD	1	D.S{+14.014}ENFQMQLGVHSK.K		S{+14}	506.917	3	1518.74	1518.74	0	0	380.53	3.78	1014	>sp|Q27J47|VSPPA_LACMU Venom plasminogen activator LV-PA OS=Lachesis muta muta PE=1 SV=1	controllerType=0 controllerNumber=1 scan=4590	25.7091
HCD	1	D.SENFQM[+15.995]QLGVHSK.K		M[+16]	760.86	2	1520.71	1520.72	0	-1.7	596.2	6.23	1014	>sp|Q27J47|VSPPA_LACMU Venom plasminogen activator LV-PA OS=Lachesis muta muta PE=1 SV=1	controllerType=0 controllerNumber=1 scan=3088	17.6134
HCD	1	D.SENFQ{+0.982}MQLGVHSK.K		Q{+1}	502.572	3	1505.7	1505.7	0	0	667.61	7.09	1014	>sp|Q27J47|VSPPA_LACMU Venom plasminogen activator LV-PA OS=Lachesis muta muta PE=1 SV=1	controllerType=0 controllerNumber=1 scan=4250	23.8841
HCD	1	D.SENFQM[+15.995]QLGVHSK.K		M[+16]	507.576	3	1520.71	1520.72	0	-2	770.57	10.35	1014	>sp|Q27J47|VSPPA_LACMU Venom plasminogen activator LV-PA OS=Lachesis muta muta PE=1 SV=1	controllerType=0 controllerNumber=1 scan=3101	17.6791
HCD	1	S.ENFQMQLGVHSK.K			709.346	2	1417.69	1417.69	0	-2.7	244.16	4.35	1014	>sp|Q27J47|VSPPA_LACMU Venom plasminogen activator LV-PA OS=Lachesis muta muta PE=1 SV=1	controllerType=0 controllerNumber=1 scan=4215	23.7003
HCD	1	S.ENFQMQLGVHSK.K			709.348	2	1417.69	1417.69	0	0	650.6	7.41	1014	>sp|Q27J47|VSPPA_LACMU Venom plasminogen activator LV-PA OS=Lachesis muta muta PE=1 SV=1	controllerType=0 controllerNumber=1 scan=4051	22.8087
HCD	1	S.ENFQMQLGVHSK.K			473.234	3	1417.69	1417.69	0	-1.9	705.32	9.24	1014	>sp|Q27J47|VSPPA_LACMU Venom plasminogen activator LV-PA OS=Lachesis muta muta PE=1 SV=1	controllerType=0 controllerNumber=1 scan=4047	22.7879
HCD	1	S.ENFQMQ{+0.994}LGVHSK.K		Q{+1}	709.845	2	1418.68	1418.68	0	0	147.65	2.47	1014	>sp|Q27J47|VSPPA_LACMU Venom plasminogen activator LV-PA OS=Lachesis muta muta PE=1 SV=1	controllerType=0 controllerNumber=1 scan=4215	23.7003
HCD	1	S.E{+72.080}NFQMQLGVHSK.K		E{+72}	497.261	3	1489.77	1489.77	0	0	296.44	3.11	1014	>sp|Q27J47|VSPPA_LACMU Venom plasminogen activator LV-PA OS=Lachesis muta muta PE=1 SV=1	controllerType=0 controllerNumber=1 scan=3980	22.42
HCD	1	S.ENFQMQ{+0.981}LGVHSK.K		Q{+1}	473.562	3	1418.67	1418.67	0	0	376.25	4.09	1014	>sp|Q27J47|VSPPA_LACMU Venom plasminogen activator LV-PA OS=Lachesis muta muta PE=1 SV=1	controllerType=0 controllerNumber=1 scan=4213	23.6899
HCD	1	S.E{-1.935}NFQM[+15.995]QLGVHSK.K		E{-2}, M[+16]	477.921	3	1431.75	1431.75	0	0	214.78	2.57	1014	>sp|Q27J47|VSPPA_LACMU Venom plasminogen activator LV-PA OS=Lachesis muta muta PE=1 SV=1	controllerType=0 controllerNumber=1 scan=2856	16.5455
HCD	1	E.NFQMQLGVHSK.K			644.827	2	1288.65	1288.65	0	0.1	298.66	4.25	1014	>sp|Q27J47|VSPPA_LACMU Venom plasminogen activator LV-PA OS=Lachesis muta muta PE=1 SV=1	controllerType=0 controllerNumber=1 scan=4112	23.1391
HCD	1	E.NFQMQLGVHSK.K			430.22	3	1288.65	1288.65	0	-0.9	545.68	5.46	1014	>sp|Q27J47|VSPPA_LACMU Venom plasminogen activator LV-PA OS=Lachesis muta muta PE=1 SV=1	controllerType=0 controllerNumber=1 scan=3949	22.2449
HCD	1	E.NFQMQLGVHSK.K			644.827	2	1288.65	1288.65	0	0.1	591.79	5.41	1014	>sp|Q27J47|VSPPA_LACMU Venom plasminogen activator LV-PA OS=Lachesis muta muta PE=1 SV=1	controllerType=0 controllerNumber=1 scan=3945	22.2188
HCD	1	E.NF{+83.244}QMQLGVHSK.K		F{+83}	686.449	2	1371.89	1371.89	0	0	100.77	2.56	1014	>sp|Q27J47|VSPPA_LACMU Venom plasminogen activator LV-PA OS=Lachesis muta muta PE=1 SV=1	controllerType=0 controllerNumber=1 scan=9157	57
HCD	1	E.NF{+83.306}QMQLGVHSK.K		F{+83}	686.48	2	1371.95	1371.95	0	0	100.77	2.56	1014	>sp|Q27J47|VSPPA_LACMU Venom plasminogen activator LV-PA OS=Lachesis muta muta PE=1 SV=1	controllerType=0 controllerNumber=1 scan=9157	57
HCD	1	E.NFQ{+0.981}MQLGVHSK.K		Q{+1}	645.317	2	1289.63	1289.63	0	0	321.14	3.77	1014	>sp|Q27J47|VSPPA_LACMU Venom plasminogen activator LV-PA OS=Lachesis muta muta PE=1 SV=1	controllerType=0 controllerNumber=1 scan=4112	23.1391
HCD	1	E.NF{+111.031}QMQLGVHSK.K		F{+111}	700.342	2	1399.68	1399.68	0	0	353.35	3.19	1014	>sp|Q27J47|VSPPA_LACMU Venom plasminogen activator LV-PA OS=Lachesis muta muta PE=1 SV=1	controllerType=0 controllerNumber=1 scan=4689	26.2629
HCD	1	N.FQMQLGVHSK.K			587.805	2	1174.6	1174.6	0	-1.1	464.19	4.64	1014	>sp|Q27J47|VSPPA_LACMU Venom plasminogen activator LV-PA OS=Lachesis muta muta PE=1 SV=1	controllerType=0 controllerNumber=1 scan=3745	21.1332
HCD	1	N.FQMQLGVHSK.K			392.205	3	1174.6	1174.6	0	-2	699.19	7.49	1014	>sp|Q27J47|VSPPA_LACMU Venom plasminogen activator LV-PA OS=Lachesis muta muta PE=1 SV=1	controllerType=0 controllerNumber=1 scan=3739	21.102
HCD	1	N.FQ{+0.981}MQLGVHSK.K		Q{+1}	392.533	3	1175.58	1175.58	0	0	293.66	2.57	1014	>sp|Q27J47|VSPPA_LACMU Venom plasminogen activator LV-PA OS=Lachesis muta muta PE=1 SV=1	controllerType=0 controllerNumber=1 scan=3907	22.0139
HCD	1	N.FQM[+15.995]QLGVHSK.K		M[+16]	397.537	3	1190.6	1190.6	0	-2.1	471.24	3.61	1014	>sp|Q27J47|VSPPA_LACMU Venom plasminogen activator LV-PA OS=Lachesis muta muta PE=1 SV=1	controllerType=0 controllerNumber=1 scan=1665	10.7234
HCD	1	N.FQM[+15.995]QLGVHSK.K		M[+16]	397.537	3	1190.6	1190.6	0	-0.9	609.81	6.09	1014	>sp|Q27J47|VSPPA_LACMU Venom plasminogen activator LV-PA OS=Lachesis muta muta PE=1 SV=1	controllerType=0 controllerNumber=1 scan=1554	10.0959
HCD	1	N.F{-103.075}QM[+15.995]QLGVHSK.K		F{-103}, M[+16]	544.266	2	1087.52	1087.52	0	0	232.35	2.1	1014	>sp|Q27J47|VSPPA_LACMU Venom plasminogen activator LV-PA OS=Lachesis muta muta PE=1 SV=1	controllerType=0 controllerNumber=1 scan=3353	19.0154
HCD	1	F.QM[+15.995]QLGVHSK.K		M[+16]	348.515	3	1043.53	1043.53	0	-1	5.6	2.09	1014	>sp|Q27J47|VSPPA_LACMU Venom plasminogen activator LV-PA OS=Lachesis muta muta PE=1 SV=1	controllerType=0 controllerNumber=1 scan=113	0.678
HCD	1	F.QM[+15.995]QLGVHSK.K		M[+16]	348.515	3	1043.53	1043.53	0	-0.7	116.2	2.34	1014	>sp|Q27J47|VSPPA_LACMU Venom plasminogen activator LV-PA OS=Lachesis muta muta PE=1 SV=1	controllerType=0 controllerNumber=1 scan=116	0.698
HCD	1	F.Q[-17.027]MQLGVHSK.K		Q[-17]	505.757	2	1010.51	1010.51	0	-2.9	693.47	7.6	1014	>sp|Q27J47|VSPPA_LACMU Venom plasminogen activator LV-PA OS=Lachesis muta muta PE=1 SV=1	controllerType=0 controllerNumber=1 scan=2583	15.204
HCD	1	Q.MQLGVHSK.K			450.241	2	899.475	899.477	0	-2	139.28	3.1	1014	>sp|Q27J47|VSPPA_LACMU Venom plasminogen activator LV-PA OS=Lachesis muta muta PE=1 SV=1	controllerType=0 controllerNumber=1 scan=3759	21.2088
HCD	1	M.Q[-17.027]LGVHSK.K		Q[-17]	376.208	2	751.409	751.41	0	-1.4	287.57	3.38	1014	>sp|Q27J47|VSPPA_LACMU Venom plasminogen activator LV-PA OS=Lachesis muta muta PE=1 SV=1	controllerType=0 controllerNumber=1 scan=566	3.862
HCD	1	K.KVPNKDEETR.D			405.881	3	1215.63	1215.63	0	-2.8	347.74	3.88	1014	>sp|Q27J47|VSPPA_LACMU Venom plasminogen activator LV-PA OS=Lachesis muta muta PE=1 SV=1	controllerType=0 controllerNumber=1 scan=49	0.2532
HCD	1	K.KVPNKDEET{+28.030}R.D		T{+28}	622.335	2	1243.66	1243.66	0	0	98.94	1.99	1014	>sp|Q27J47|VSPPA_LACMU Venom plasminogen activator LV-PA OS=Lachesis muta muta PE=1 SV=1	controllerType=0 controllerNumber=1 scan=373	2.4893
HCD	1	K.KVPNKDEET{+28.031}R.D		T{+28}	622.336	2	1243.66	1243.66	0	0	161.35	2.07	1014	>sp|Q27J47|VSPPA_LACMU Venom plasminogen activator LV-PA OS=Lachesis muta muta PE=1 SV=1	controllerType=0 controllerNumber=1 scan=442	3.001
HCD	1	K.KVP{-3.013}NKDEETR.D		P{-3}	404.878	3	1212.62	1212.62	0	0	161.95	2.03	1014	>sp|Q27J47|VSPPA_LACMU Venom plasminogen activator LV-PA OS=Lachesis muta muta PE=1 SV=1	controllerType=0 controllerNumber=1 scan=49	0.2532
HCD	1	K.KVPNKDEET{+111.031}R.D		T{+111}	442.893	3	1326.66	1326.66	0	0	162.48	2.16	1014	>sp|Q27J47|VSPPA_LACMU Venom plasminogen activator LV-PA OS=Lachesis muta muta PE=1 SV=1	controllerType=0 controllerNumber=1 scan=151	0.9326
HCD	1	K.KVPN{+14.996}KDEETR.D		N{+15}	410.881	3	1230.63	1230.63	0	0	175.86	2.02	1014	>sp|Q27J47|VSPPA_LACMU Venom plasminogen activator LV-PA OS=Lachesis muta muta PE=1 SV=1	controllerType=0 controllerNumber=1 scan=216	1.3772
HCD	1	K.KVPNKDEET{+97.015}R.D		T{+97}	438.221	3	1312.65	1312.65	0	0	208.17	2.31	1014	>sp|Q27J47|VSPPA_LACMU Venom plasminogen activator LV-PA OS=Lachesis muta muta PE=1 SV=1	controllerType=0 controllerNumber=1 scan=105	0.6288
HCD	1	K.KVPNKDE{+14.994}ETR.D		E{+15}	410.88	3	1230.63	1230.63	0	0	230.62	2.08	1014	>sp|Q27J47|VSPPA_LACMU Venom plasminogen activator LV-PA OS=Lachesis muta muta PE=1 SV=1	controllerType=0 controllerNumber=1 scan=138	0.8454
HCD	1	K.KVPNKDEET{+111.030}R.D		T{+111}	442.892	3	1326.66	1326.66	0	0	230.64	2.31	1014	>sp|Q27J47|VSPPA_LACMU Venom plasminogen activator LV-PA OS=Lachesis muta muta PE=1 SV=1	controllerType=0 controllerNumber=1 scan=225	1.4385
HCD	1	K.KVPNKDEET{+97.014}R.D		T{+97}	438.221	3	1312.65	1312.65	0	0	233.34	2.31	1014	>sp|Q27J47|VSPPA_LACMU Venom plasminogen activator LV-PA OS=Lachesis muta muta PE=1 SV=1	controllerType=0 controllerNumber=1 scan=93	0.5558
HCD	1	K.KVPNKDE{+111.031}ETR.D		E{+111}	442.893	3	1326.66	1326.66	0	0	237.63	2.12	1014	>sp|Q27J47|VSPPA_LACMU Venom plasminogen activator LV-PA OS=Lachesis muta muta PE=1 SV=1	controllerType=0 controllerNumber=1 scan=599	4.1141
HCD	1	K.KVPNKDEET{+111.029}R.D		T{+111}	442.892	3	1326.66	1326.66	0	0	240.3	2.39	1014	>sp|Q27J47|VSPPA_LACMU Venom plasminogen activator LV-PA OS=Lachesis muta muta PE=1 SV=1	controllerType=0 controllerNumber=1 scan=299	1.9481
HCD	1	K.KVPNKDE{+14.014}ETR.D		E{+14}	410.554	3	1229.65	1229.65	0	0	246.67	2.58	1014	>sp|Q27J47|VSPPA_LACMU Venom plasminogen activator LV-PA OS=Lachesis muta muta PE=1 SV=1	controllerType=0 controllerNumber=1 scan=216	1.3772
HCD	1	K.KVPNKDEET{+111.031}R.D		T{+111}	442.893	3	1326.66	1326.66	0	0	252.46	2.3	1014	>sp|Q27J47|VSPPA_LACMU Venom plasminogen activator LV-PA OS=Lachesis muta muta PE=1 SV=1	controllerType=0 controllerNumber=1 scan=529	3.6063
HCD	1	K.KVPNKDE{+14.012}ETR.D		E{+14}	615.326	2	1229.65	1229.65	0	0	307.97	2.37	1014	>sp|Q27J47|VSPPA_LACMU Venom plasminogen activator LV-PA OS=Lachesis muta muta PE=1 SV=1	controllerType=0 controllerNumber=1 scan=11	0.0496
HCD	1	K.KVPNKDEET{+97.013}R.D		T{+97}	438.22	3	1312.65	1312.65	0	0	340.21	2.89	1014	>sp|Q27J47|VSPPA_LACMU Venom plasminogen activator LV-PA OS=Lachesis muta muta PE=1 SV=1	controllerType=0 controllerNumber=1 scan=7	0.0288
HCD	1	K.KVPNKDE{+14.014}ETR.D		E{+14}	410.554	3	1229.65	1229.65	0	0	344.95	2.81	1014	>sp|Q27J47|VSPPA_LACMU Venom plasminogen activator LV-PA OS=Lachesis muta muta PE=1 SV=1	controllerType=0 controllerNumber=1 scan=138	0.8454
HCD	1	K.KVPNKDE{+14.013}ETR.D		E{+14}	410.554	3	1229.65	1229.65	0	0	426.58	3.54	1014	>sp|Q27J47|VSPPA_LACMU Venom plasminogen activator LV-PA OS=Lachesis muta muta PE=1 SV=1	controllerType=0 controllerNumber=1 scan=87	0.5251
HCD	1	K.KVPNKDE{+14.011}ETR.D		E{+14}	410.553	3	1229.64	1229.64	0	0	431.66	3.54	1014	>sp|Q27J47|VSPPA_LACMU Venom plasminogen activator LV-PA OS=Lachesis muta muta PE=1 SV=1	controllerType=0 controllerNumber=1 scan=2	0.0125
HCD	1	K.KVP{+29.013}NKDEETR.[-0.984].D		;[-1], P{+29}	622.335	2	1243.66	1243.66	0	0	144.44	2.04	1014	>sp|Q27J47|VSPPA_LACMU Venom plasminogen activator LV-PA OS=Lachesis muta muta PE=1 SV=1	controllerType=0 controllerNumber=1 scan=517	3.5203
HCD	1	K.KVPN{+29.014}KDEETR.[-0.984].D		;[-1], N{+29}	415.226	3	1243.66	1243.66	0	0	226.5	2.08	1014	>sp|Q27J47|VSPPA_LACMU Venom plasminogen activator LV-PA OS=Lachesis muta muta PE=1 SV=1	controllerType=0 controllerNumber=1 scan=324	2.1296
HCD	1	K.KVPN{+29.014}KDEETR.[-0.984].D		;[-1], N{+29}	415.226	3	1243.66	1243.66	0	0	227.64	2.08	1014	>sp|Q27J47|VSPPA_LACMU Venom plasminogen activator LV-PA OS=Lachesis muta muta PE=1 SV=1	controllerType=0 controllerNumber=1 scan=464	3.152
HCD	1	K.KVPN{+29.012}KDEETR.[-0.984].D		;[-1], N{+29}	415.225	3	1243.66	1243.66	0	0	237.48	2.08	1014	>sp|Q27J47|VSPPA_LACMU Venom plasminogen activator LV-PA OS=Lachesis muta muta PE=1 SV=1	controllerType=0 controllerNumber=1 scan=539	3.6669
HCD	1	K.KVPN{+29.013}KDEETR.[-0.984].D		;[-1], N{+29}	415.225	3	1243.66	1243.66	0	0	239.22	2.39	1014	>sp|Q27J47|VSPPA_LACMU Venom plasminogen activator LV-PA OS=Lachesis muta muta PE=1 SV=1	controllerType=0 controllerNumber=1 scan=395	2.6437
HCD	1	K.VPNKDEE{+14.013}TR.D		E{+14}	367.855	3	1101.55	1101.55	0	0	87.72	2.05	1014	>sp|Q27J47|VSPPA_LACMU Venom plasminogen activator LV-PA OS=Lachesis muta muta PE=1 SV=1	controllerType=0 controllerNumber=1 scan=45	0.2293
HCD	1	K.VP{+16.028}NKDEETR.D		P{+16}	368.527	3	1103.57	1103.57	0	0	100.59	2.05	1014	>sp|Q27J47|VSPPA_LACMU Venom plasminogen activator LV-PA OS=Lachesis muta muta PE=1 SV=1	controllerType=0 controllerNumber=1 scan=18	0.0861
HCD	1	K.VPNKDEETRDPK.E			476.575	3	1427.71	1427.71	0	-1	37.06	2.65	1014	>sp|Q27J47|VSPPA_LACMU Venom plasminogen activator LV-PA OS=Lachesis muta muta PE=1 SV=1	controllerType=0 controllerNumber=1 scan=96	0.5714
HCD	1	K.VPNKDEETRDPK.E			476.574	3	1427.71	1427.71	0	-3.1	146.19	4.33	1014	>sp|Q27J47|VSPPA_LACMU Venom plasminogen activator LV-PA OS=Lachesis muta muta PE=1 SV=1	controllerType=0 controllerNumber=1 scan=13	0.0601
HCD	1	K.V{+140.091}PNKDEETRDPK.E		V{+140}	523.273	3	1567.8	1567.8	0	0	101.7	3.04	1014	>sp|Q27J47|VSPPA_LACMU Venom plasminogen activator LV-PA OS=Lachesis muta muta PE=1 SV=1	controllerType=0 controllerNumber=1 scan=9	0.0393
HCD	1	K.V{+128.090}PNKDEETRDPK.E		V{+128}	519.272	3	1555.8	1555.8	0	0	163.2	3.52	1014	>sp|Q27J47|VSPPA_LACMU Venom plasminogen activator LV-PA OS=Lachesis muta muta PE=1 SV=1	controllerType=0 controllerNumber=1 scan=4	0.0176
HCD	1	K.EKFIC[+57.021]PN.R		C[+57]	454.219	2	907.432	907.434	0	-2.6	149.44	2.1	1014	>sp|Q27J47|VSPPA_LACMU Venom plasminogen activator LV-PA OS=Lachesis muta muta PE=1 SV=1	controllerType=0 controllerNumber=1 scan=2167	13.3448
HCD	1	K.EKFIC[+57.021]PN.R		C[+57]	454.22	2	907.432	907.434	0	-2.3	431.17	3	1014	>sp|Q27J47|VSPPA_LACMU Venom plasminogen activator LV-PA OS=Lachesis muta muta PE=1 SV=1	controllerType=0 controllerNumber=1 scan=2124	13.1297
HCD	1	K.EK{+26.014}FIC[+57.021]PN.R		C[+57], K{+26}	467.228	2	933.449	933.449	0	0	186.32	2	1014	>sp|Q27J47|VSPPA_LACMU Venom plasminogen activator LV-PA OS=Lachesis muta muta PE=1 SV=1	controllerType=0 controllerNumber=1 scan=3649	20.6135
HCD	1	K.EKFIC[+57.021]PNR.K		C[+57]	532.271	2	1063.53	1063.54	0	-1	484.11	4.03	1014	>sp|Q27J47|VSPPA_LACMU Venom plasminogen activator LV-PA OS=Lachesis muta muta PE=1 SV=1	controllerType=0 controllerNumber=1 scan=1857	11.7459
HCD	1	K.EKFIC[+57.021]PNR.K		C[+57]	532.27	2	1063.53	1063.54	0	-2.7	594.59	4.95	1014	>sp|Q27J47|VSPPA_LACMU Venom plasminogen activator LV-PA OS=Lachesis muta muta PE=1 SV=1	controllerType=0 controllerNumber=1 scan=1633	10.554
HCD	1	K.EKFIC[+57.021]PNR.K		C[+57]	532.27	2	1063.53	1063.54	0	-1.6	599.73	4.95	1014	>sp|Q27J47|VSPPA_LACMU Venom plasminogen activator LV-PA OS=Lachesis muta muta PE=1 SV=1	controllerType=0 controllerNumber=1 scan=1537	10.0192
HCD	1	K.EK{+23.936}FIC[+57.021]PNR.K		C[+57], K{+24}	544.24	2	1087.47	1087.47	0	0	201.44	2.06	1014	>sp|Q27J47|VSPPA_LACMU Venom plasminogen activator LV-PA OS=Lachesis muta muta PE=1 SV=1	controllerType=0 controllerNumber=1 scan=3697	20.8724
HCD	1	K.EK{+27.997}FIC[+57.021]PNR.K		C[+57], K{+28}	546.27	2	1091.53	1091.53	0	0	218.66	2.02	1014	>sp|Q27J47|VSPPA_LACMU Venom plasminogen activator LV-PA OS=Lachesis muta muta PE=1 SV=1	controllerType=0 controllerNumber=1 scan=3126	17.8101
HCD	1	K.EK{+63.009}FIC[+57.021]PNR.K		C[+57], K{+63}	376.186	3	1126.54	1126.54	0	0	219.46	2.06	1014	>sp|Q27J47|VSPPA_LACMU Venom plasminogen activator LV-PA OS=Lachesis muta muta PE=1 SV=1	controllerType=0 controllerNumber=1 scan=1752	11.1799
HCD	1	K.EK{+26.012}FIC[+57.021]PNR.K		C[+57], K{+26}	545.278	2	1089.55	1089.55	0	0	241.26	2.03	1014	>sp|Q27J47|VSPPA_LACMU Venom plasminogen activator LV-PA OS=Lachesis muta muta PE=1 SV=1	controllerType=0 controllerNumber=1 scan=3176	18.0716
HCD	1	K.EKFIC[+57.021]{-18.011}PNR.K		C{-18}[+57]	523.266	2	1045.52	1045.52	0	0	246.08	2.02	1014	>sp|Q27J47|VSPPA_LACMU Venom plasminogen activator LV-PA OS=Lachesis muta muta PE=1 SV=1	controllerType=0 controllerNumber=1 scan=1545	10.0491
HCD	1	K.EK{-18.013}FIC[+57.021]PNR.K		C[+57], K{-18}	349.179	3	1045.52	1045.52	0	0	263.63	2.52	1014	>sp|Q27J47|VSPPA_LACMU Venom plasminogen activator LV-PA OS=Lachesis muta muta PE=1 SV=1	controllerType=0 controllerNumber=1 scan=1634	10.5562
HCD	1	K.EK{-18.012}FIC[+57.021]PNR.K		C[+57], K{-18}	349.179	3	1045.52	1045.52	0	0	277.23	2.6	1014	>sp|Q27J47|VSPPA_LACMU Venom plasminogen activator LV-PA OS=Lachesis muta muta PE=1 SV=1	controllerType=0 controllerNumber=1 scan=1539	10.0236
HCD	1	K.EK{+42.003}FIC[+57.021]PNR.K		C[+57], K{+42}	553.273	2	1105.54	1105.54	0	0	308.95	2.19	1014	>sp|Q27J47|VSPPA_LACMU Venom plasminogen activator LV-PA OS=Lachesis muta muta PE=1 SV=1	controllerType=0 controllerNumber=1 scan=3168	18.0282
HCD	1	K.EK{+11.998}FIC[+57.021]PNR.K		C[+57], K{+12}	538.27	2	1075.53	1075.53	0	0	327.01	2.62	1014	>sp|Q27J47|VSPPA_LACMU Venom plasminogen activator LV-PA OS=Lachesis muta muta PE=1 SV=1	controllerType=0 controllerNumber=1 scan=1992	12.4541
HCD	1	K.EKFIC[+57.021]{+15.992}PNR.K		C{+16}[+57]	540.268	2	1079.53	1079.53	0	0	365.61	2.25	1014	>sp|Q27J47|VSPPA_LACMU Venom plasminogen activator LV-PA OS=Lachesis muta muta PE=1 SV=1	controllerType=0 controllerNumber=1 scan=1234	8.5063
HCD	1	K.EKFIC[+57.021]PN{+0.980}R.K		C[+57], N{+1}	532.761	2	1064.52	1064.52	0	0	369.84	2.28	1014	>sp|Q27J47|VSPPA_LACMU Venom plasminogen activator LV-PA OS=Lachesis muta muta PE=1 SV=1	controllerType=0 controllerNumber=1 scan=1857	11.7459
HCD	1	K.EKFIC[+57.021]{+0.981}PNR.K		C{+1}[+57]	532.762	2	1064.52	1064.52	0	0	413.61	2.37	1014	>sp|Q27J47|VSPPA_LACMU Venom plasminogen activator LV-PA OS=Lachesis muta muta PE=1 SV=1	controllerType=0 controllerNumber=1 scan=2063	12.8023
HCD	1	K.EK{+26.013}FIC[+57.021]PNR.K		C[+57], K{+26}	545.278	2	1089.55	1089.55	0	0	442.33	2.39	1014	>sp|Q27J47|VSPPA_LACMU Venom plasminogen activator LV-PA OS=Lachesis muta muta PE=1 SV=1	controllerType=0 controllerNumber=1 scan=3296	18.7187
HCD	1	K.EKFIC[+57.021]PN{+0.980}R.K		C[+57], N{+1}	532.761	2	1064.52	1064.52	0	0	454.38	2.67	1014	>sp|Q27J47|VSPPA_LACMU Venom plasminogen activator LV-PA OS=Lachesis muta muta PE=1 SV=1	controllerType=0 controllerNumber=1 scan=1765	11.2449
HCD	1	K.EKFIC[+57.021]PNRK.K		C[+57]	596.319	2	1191.63	1191.63	0	-0.3	707.26	7.58	1014	>sp|Q27J47|VSPPA_LACMU Venom plasminogen activator LV-PA OS=Lachesis muta muta PE=1 SV=1	controllerType=0 controllerNumber=1 scan=1180	8.2943
HCD	1	K.EKFIC[+57.021]PNRK.K		C[+57]	397.881	3	1191.63	1191.63	0	-1	736.75	10	1014	>sp|Q27J47|VSPPA_LACMU Venom plasminogen activator LV-PA OS=Lachesis muta muta PE=1 SV=1	controllerType=0 controllerNumber=1 scan=1170	8.2742
HCD	1	K.EKFIC[+57.021]PN{+100.086}RK.K		C[+57], N{+100}	323.685	4	1291.72	1291.72	0	0	81.1	2.53	1014	>sp|Q27J47|VSPPA_LACMU Venom plasminogen activator LV-PA OS=Lachesis muta muta PE=1 SV=1	controllerType=0 controllerNumber=1 scan=457	3.1045
HCD	1	K.EKFIC[+57.021]P{+100.087}NRK.K		C[+57], P{+100}	323.685	4	1291.72	1291.72	0	0	125.32	3.25	1014	>sp|Q27J47|VSPPA_LACMU Venom plasminogen activator LV-PA OS=Lachesis muta muta PE=1 SV=1	controllerType=0 controllerNumber=1 scan=505	3.4377
HCD	1	K.EKFIC[+57.021]{+0.982}PNRK.K		C{+1}[+57]	596.81	2	1192.61	1192.61	0	0	162.46	2.18	1014	>sp|Q27J47|VSPPA_LACMU Venom plasminogen activator LV-PA OS=Lachesis muta muta PE=1 SV=1	controllerType=0 controllerNumber=1 scan=1307	8.8665
HCD	1	K.E{+54.019}KFIC[+57.021]PNRK.K		C[+57], E{+54}	312.168	4	1245.65	1245.65	0	0	203.01	2.64	1014	>sp|Q27J47|VSPPA_LACMU Venom plasminogen activator LV-PA OS=Lachesis muta muta PE=1 SV=1	controllerType=0 controllerNumber=1 scan=1411	9.3696
HCD	1	K.EKFI{-46.066}C[+57.021]PNRK.K		C[+57], I{-46}	573.286	2	1145.56	1145.56	0	0	320.22	2.3	1014	>sp|Q27J47|VSPPA_LACMU Venom plasminogen activator LV-PA OS=Lachesis muta muta PE=1 SV=1	controllerType=0 controllerNumber=1 scan=4022	22.6571
HCD	1	K.EKFIC[+57.021]PNR{+23.001}K.K		C[+57], R{+23}	405.549	3	1214.63	1214.63	0	0	331.8	3.5	1014	>sp|Q27J47|VSPPA_LACMU Venom plasminogen activator LV-PA OS=Lachesis muta muta PE=1 SV=1	controllerType=0 controllerNumber=1 scan=1225	8.4723
HCD	1	K.EKFIC[+57.021]{+15.993}PNRK.K		C{+16}[+57]	403.213	3	1207.62	1207.62	0	0	346.8	3.53	1014	>sp|Q27J47|VSPPA_LACMU Venom plasminogen activator LV-PA OS=Lachesis muta muta PE=1 SV=1	controllerType=0 controllerNumber=1 scan=1160	8.2359
HCD	1	K.EKFIC[+57.021]PNR{-27.030}K.K		C[+57], R{-27}	388.872	3	1164.6	1164.6	0	0	382.16	3.51	1014	>sp|Q27J47|VSPPA_LACMU Venom plasminogen activator LV-PA OS=Lachesis muta muta PE=1 SV=1	controllerType=0 controllerNumber=1 scan=1187	8.3179
HCD	1	K.EKFIC[+57.021]P{-27.027}NRK.K		C[+57], P{-27}	582.805	2	1164.6	1164.6	0	0	382.19	2.7	1014	>sp|Q27J47|VSPPA_LACMU Venom plasminogen activator LV-PA OS=Lachesis muta muta PE=1 SV=1	controllerType=0 controllerNumber=1 scan=1190	8.3259
HCD	1	K.EKFIC[+57.021]PNR{-28.008}K.K		C[+57], R{-28}	582.315	2	1163.62	1163.62	0	0	397.13	3.07	1014	>sp|Q27J47|VSPPA_LACMU Venom plasminogen activator LV-PA OS=Lachesis muta muta PE=1 SV=1	controllerType=0 controllerNumber=1 scan=1190	8.3259
HCD	1	K.EKFIC[+57.021]PNR{-28.007}K.K		C[+57], R{-28}	582.315	2	1163.62	1163.62	0	0	442.67	3.25	1014	>sp|Q27J47|VSPPA_LACMU Venom plasminogen activator LV-PA OS=Lachesis muta muta PE=1 SV=1	controllerType=0 controllerNumber=1 scan=1176	8.286
HCD	1	K.EKFIC[+57.021]PNR{-28.009}K.K		C[+57], R{-28}	388.545	3	1163.62	1163.62	0	0	498.06	4.29	1014	>sp|Q27J47|VSPPA_LACMU Venom plasminogen activator LV-PA OS=Lachesis muta muta PE=1 SV=1	controllerType=0 controllerNumber=1 scan=1187	8.3179
HCD	1	K.EKFIC[+57.021]PNR{-28.007}K.K		C[+57], R{-28}	388.546	3	1163.62	1163.62	0	0	504.48	4.11	1014	>sp|Q27J47|VSPPA_LACMU Venom plasminogen activator LV-PA OS=Lachesis muta muta PE=1 SV=1	controllerType=0 controllerNumber=1 scan=1168	8.2703
HCD	1	K.EKFIC[+57.021]PN{+0.981}RK.K		C[+57], N{+1}	398.209	3	1192.61	1192.61	0	0	562.54	4.93	1014	>sp|Q27J47|VSPPA_LACMU Venom plasminogen activator LV-PA OS=Lachesis muta muta PE=1 SV=1	controllerType=0 controllerNumber=1 scan=1230	8.4959
HCD	1	K.EK{-18.012}FIC[+57.021]PNRK.K		C[+57], K{-18}	391.877	3	1173.62	1173.62	0	0	621.5	5.7	1014	>sp|Q27J47|VSPPA_LACMU Venom plasminogen activator LV-PA OS=Lachesis muta muta PE=1 SV=1	controllerType=0 controllerNumber=1 scan=1189	8.3232
HCD	1	E.KFIC[+57.021]PNR.K		C[+57]	467.749	2	934.491	934.493	0	-1.8	417.48	2.97	1014	>sp|Q27J47|VSPPA_LACMU Venom plasminogen activator LV-PA OS=Lachesis muta muta PE=1 SV=1	controllerType=0 controllerNumber=1 scan=1553	10.0929
HCD	1	K.FIC[+57.021]PN.R		C[+57]	325.651	2	650.295	650.297	0	-1.7	295	3.61	1014	>sp|Q27J47|VSPPA_LACMU Venom plasminogen activator LV-PA OS=Lachesis muta muta PE=1 SV=1	controllerType=0 controllerNumber=1 scan=1771	11.2764
HCD	1	K.FIC[+57.021]PNR.K		C[+57]	403.701	2	806.395	806.398	0	-3.4	183.88	3.61	1014	>sp|Q27J47|VSPPA_LACMU Venom plasminogen activator LV-PA OS=Lachesis muta muta PE=1 SV=1	controllerType=0 controllerNumber=1 scan=946	6.7753
HCD	1	K.FIC[+57.021]PNR.K		C[+57]	403.702	2	806.396	806.398	0	-2.3	324.9	4.32	1014	>sp|Q27J47|VSPPA_LACMU Venom plasminogen activator LV-PA OS=Lachesis muta muta PE=1 SV=1	controllerType=0 controllerNumber=1 scan=928	6.6601
HCD	1	K.FIC[+57.021]PNR.K		C[+57]	403.702	2	806.396	806.398	0	-1.5	339.5	3.87	1014	>sp|Q27J47|VSPPA_LACMU Venom plasminogen activator LV-PA OS=Lachesis muta muta PE=1 SV=1	controllerType=0 controllerNumber=1 scan=1836	11.6296
HCD	1	K.FIC[+57.021]PNR.K		C[+57]	403.702	2	806.396	806.398	0	-2.3	365.78	3.78	1014	>sp|Q27J47|VSPPA_LACMU Venom plasminogen activator LV-PA OS=Lachesis muta muta PE=1 SV=1	controllerType=0 controllerNumber=1 scan=1742	11.1309
HCD	1	K.FIC[+57.021]PNR.K		C[+57]	403.702	2	806.397	806.398	0	-1.2	393.95	4.17	1014	>sp|Q27J47|VSPPA_LACMU Venom plasminogen activator LV-PA OS=Lachesis muta muta PE=1 SV=1	controllerType=0 controllerNumber=1 scan=1538	10.0212
HCD	1	K.FIC[+57.021]PNR.K		C[+57]	403.701	2	806.396	806.398	0	-2.7	394.17	3.83	1014	>sp|Q27J47|VSPPA_LACMU Venom plasminogen activator LV-PA OS=Lachesis muta muta PE=1 SV=1	controllerType=0 controllerNumber=1 scan=1870	11.817
HCD	1	K.FIC[+57.021]PNR.K		C[+57]	403.701	2	806.395	806.398	0	-2.8	401.04	4	1014	>sp|Q27J47|VSPPA_LACMU Venom plasminogen activator LV-PA OS=Lachesis muta muta PE=1 SV=1	controllerType=0 controllerNumber=1 scan=1324	8.9287
HCD	1	K.FIC[+57.021]PNR.K		C[+57]	403.702	2	806.396	806.398	0	-1.8	432.79	4	1014	>sp|Q27J47|VSPPA_LACMU Venom plasminogen activator LV-PA OS=Lachesis muta muta PE=1 SV=1	controllerType=0 controllerNumber=1 scan=1524	9.9525
HCD	1	K.FIC[+57.021]PNR.K		C[+57]	403.702	2	806.396	806.398	0	-2.4	432.99	4	1014	>sp|Q27J47|VSPPA_LACMU Venom plasminogen activator LV-PA OS=Lachesis muta muta PE=1 SV=1	controllerType=0 controllerNumber=1 scan=1635	10.5592
HCD	1	K.FIC[+57.021]PNR.K		C[+57]	403.701	2	806.396	806.398	0	-2.7	448.4	4.01	1014	>sp|Q27J47|VSPPA_LACMU Venom plasminogen activator LV-PA OS=Lachesis muta muta PE=1 SV=1	controllerType=0 controllerNumber=1 scan=1418	9.412
HCD	1	K.FIC[+57.021]P{-146.083}NR.K		C[+57], P{-146}	330.661	2	660.315	660.315	0	0	90.65	2	1014	>sp|Q27J47|VSPPA_LACMU Venom plasminogen activator LV-PA OS=Lachesis muta muta PE=1 SV=1	controllerType=0 controllerNumber=1 scan=1316	8.8992
HCD	1	K.FIC[+57.021]{-146.083}PNR.K		C{-146}[+57]	330.661	2	660.314	660.314	0	0	115.49	2	1014	>sp|Q27J47|VSPPA_LACMU Venom plasminogen activator LV-PA OS=Lachesis muta muta PE=1 SV=1	controllerType=0 controllerNumber=1 scan=1799	11.4243
HCD	1	K.FIC[+57.021]{-146.081}PNR.K		C{-146}[+57]	330.662	2	660.317	660.317	0	0	133.1	2.28	1014	>sp|Q27J47|VSPPA_LACMU Venom plasminogen activator LV-PA OS=Lachesis muta muta PE=1 SV=1	controllerType=0 controllerNumber=1 scan=1787	11.3616
HCD	1	K.FIC[+57.021]{+21.979}PNR.K		C{+22}[+57]	414.692	2	828.376	828.376	0	0	163.65	0.76	1014	>sp|Q27J47|VSPPA_LACMU Venom plasminogen activator LV-PA OS=Lachesis muta muta PE=1 SV=1	controllerType=0 controllerNumber=1 scan=1354	9.0591
HCD	1	K.FIC[+57.021]{+0.982}PNR.K		C{+1}[+57]	404.194	2	807.38	807.38	0	0	203.32	2.1	1014	>sp|Q27J47|VSPPA_LACMU Venom plasminogen activator LV-PA OS=Lachesis muta muta PE=1 SV=1	controllerType=0 controllerNumber=1 scan=1870	11.817
HCD	1	K.FIC[+57.021]{+15.994}PNR.K		C{+16}[+57]	411.7	2	822.392	822.392	0	0	208.61	1.35	1014	>sp|Q27J47|VSPPA_LACMU Venom plasminogen activator LV-PA OS=Lachesis muta muta PE=1 SV=1	controllerType=0 controllerNumber=1 scan=1183	8.3012
HCD	1	K.FIC[+57.021]{+0.982}PNR.K		C{+1}[+57]	404.194	2	807.38	807.38	0	0	220.15	2.12	1014	>sp|Q27J47|VSPPA_LACMU Venom plasminogen activator LV-PA OS=Lachesis muta muta PE=1 SV=1	controllerType=0 controllerNumber=1 scan=1836	11.6296
HCD	1	K.F{+42.009}IC[+57.021]PNR.K		C[+57], F{+42}	424.707	2	848.407	848.407	0	0	238.49	2.43	1014	>sp|Q27J47|VSPPA_LACMU Venom plasminogen activator LV-PA OS=Lachesis muta muta PE=1 SV=1	controllerType=0 controllerNumber=1 scan=4335	24.3444
HCD	1	K.FIC[+57.021]{+0.982}PNR.K		C{+1}[+57]	404.193	2	807.38	807.38	0	0	274.25	2.48	1014	>sp|Q27J47|VSPPA_LACMU Venom plasminogen activator LV-PA OS=Lachesis muta muta PE=1 SV=1	controllerType=0 controllerNumber=1 scan=1742	11.1309
HCD	1	K.F{+26.015}IC[+57.021]PNR.K		C[+57], F{+26}	416.71	2	832.413	832.413	0	0	275.29	2.81	1014	>sp|Q27J47|VSPPA_LACMU Venom plasminogen activator LV-PA OS=Lachesis muta muta PE=1 SV=1	controllerType=0 controllerNumber=1 scan=4944	27.7545
HCD	1	K.F{+42.009}IC[+57.021]PNR.K		C[+57], F{+42}	424.707	2	848.407	848.407	0	0	283.8	2.92	1014	>sp|Q27J47|VSPPA_LACMU Venom plasminogen activator LV-PA OS=Lachesis muta muta PE=1 SV=1	controllerType=0 controllerNumber=1 scan=4235	23.8057
HCD	1	K.F{+26.014}IC[+57.021]PNR.K		C[+57], F{+26}	416.709	2	832.412	832.412	0	0	308.32	2.88	1014	>sp|Q27J47|VSPPA_LACMU Venom plasminogen activator LV-PA OS=Lachesis muta muta PE=1 SV=1	controllerType=0 controllerNumber=1 scan=4316	24.2439
HCD	1	K.FIC[+57.021]PNRK.K		C[+57]	312.168	3	934.489	934.493	0	-3.9	232.65	2.82	1014	>sp|Q27J47|VSPPA_LACMU Venom plasminogen activator LV-PA OS=Lachesis muta muta PE=1 SV=1	controllerType=0 controllerNumber=1 scan=1295	8.8072
HCD	1	K.FIC[+57.021]PNRK.K		C[+57]	312.168	3	934.489	934.493	0	-3.8	328.89	3.59	1014	>sp|Q27J47|VSPPA_LACMU Venom plasminogen activator LV-PA OS=Lachesis muta muta PE=1 SV=1	controllerType=0 controllerNumber=1 scan=1585	10.2745
HCD	1	K.FIC[+57.021]PNRK.K		C[+57]	312.168	3	934.489	934.493	0	-4.3	392.91	3.5	1014	>sp|Q27J47|VSPPA_LACMU Venom plasminogen activator LV-PA OS=Lachesis muta muta PE=1 SV=1	controllerType=0 controllerNumber=1 scan=1411	9.3696
HCD	1	K.FIC[+57.021]PNRK.K		C[+57]	467.749	2	934.49	934.493	0	-2.5	394.79	3.06	1014	>sp|Q27J47|VSPPA_LACMU Venom plasminogen activator LV-PA OS=Lachesis muta muta PE=1 SV=1	controllerType=0 controllerNumber=1 scan=1209	8.4144
HCD	1	K.FIC[+57.021]PNRK.K		C[+57]	312.168	3	934.49	934.493	0	-3	445.88	3.74	1014	>sp|Q27J47|VSPPA_LACMU Venom plasminogen activator LV-PA OS=Lachesis muta muta PE=1 SV=1	controllerType=0 controllerNumber=1 scan=1388	9.2442
HCD	1	K.FIC[+57.021]PNRK.K		C[+57]	312.169	3	934.492	934.493	0	-0.3	521.35	3.01	1014	>sp|Q27J47|VSPPA_LACMU Venom plasminogen activator LV-PA OS=Lachesis muta muta PE=1 SV=1	controllerType=0 controllerNumber=1 scan=1165	8.2647
HCD	1	K.FIC[+57.021]PNRK.K		C[+57]	467.75	2	934.492	934.493	0	-1	537.25	3.64	1014	>sp|Q27J47|VSPPA_LACMU Venom plasminogen activator LV-PA OS=Lachesis muta muta PE=1 SV=1	controllerType=0 controllerNumber=1 scan=1166	8.2665
HCD	1	K.FIC[+57.021]{+15.993}PNRK.K		C{+16}[+57]	317.5	3	950.486	950.486	0	0	112.43	1.64	1014	>sp|Q27J47|VSPPA_LACMU Venom plasminogen activator LV-PA OS=Lachesis muta muta PE=1 SV=1	controllerType=0 controllerNumber=1 scan=849	6.0622
HCD	1	K.FIC[+57.021]P{+112.087}NRK.K		C[+57], P{+112}	349.531	3	1046.58	1046.58	0	0	113.34	1.44	1014	>sp|Q27J47|VSPPA_LACMU Venom plasminogen activator LV-PA OS=Lachesis muta muta PE=1 SV=1	controllerType=0 controllerNumber=1 scan=448	3.0432
HCD	1	K.FIC[+57.021]PNRK{-127.114}.K		C[+57], K{-127}	404.193	2	807.378	807.378	0	0	117.48	0.6	1014	>sp|Q27J47|VSPPA_LACMU Venom plasminogen activator LV-PA OS=Lachesis muta muta PE=1 SV=1	controllerType=0 controllerNumber=1 scan=1635	10.5592
HCD	1	K.FI{+26.015}C[+57.021]PNRK.K		C[+57], I{+26}	480.758	2	960.508	960.508	0	0	148.13	2.05	1014	>sp|Q27J47|VSPPA_LACMU Venom plasminogen activator LV-PA OS=Lachesis muta muta PE=1 SV=1	controllerType=0 controllerNumber=1 scan=4647	26.0164
HCD	1	K.F{+42.010}IC[+57.021]PNRK.K		C[+57], F{+42}	326.172	3	976.502	976.502	0	0	206.71	2.05	1014	>sp|Q27J47|VSPPA_LACMU Venom plasminogen activator LV-PA OS=Lachesis muta muta PE=1 SV=1	controllerType=0 controllerNumber=1 scan=3869	21.8081
HCD	1	K.FIC[+57.021]{+15.993}PNRK.K		C{+16}[+57]	317.5	3	950.486	950.486	0	0	214.14	1.64	1014	>sp|Q27J47|VSPPA_LACMU Venom plasminogen activator LV-PA OS=Lachesis muta muta PE=1 SV=1	controllerType=0 controllerNumber=1 scan=709	4.9637
HCD	1	K.FIC[+57.021]{+15.993}PNRK.K		C{+16}[+57]	317.5	3	950.486	950.486	0	0	222.57	1.98	1014	>sp|Q27J47|VSPPA_LACMU Venom plasminogen activator LV-PA OS=Lachesis muta muta PE=1 SV=1	controllerType=0 controllerNumber=1 scan=577	3.9472
HCD	1	K.FIC[+57.021]{+15.992}PNRK.K		C{+16}[+57]	317.5	3	950.484	950.484	0	0	231.73	1.64	1014	>sp|Q27J47|VSPPA_LACMU Venom plasminogen activator LV-PA OS=Lachesis muta muta PE=1 SV=1	controllerType=0 controllerNumber=1 scan=979	7.0105
HCD	1	K.FIC[+57.021]{+15.994}PNRK.K		C{+16}[+57]	317.5	3	950.486	950.486	0	0	236.99	1.64	1014	>sp|Q27J47|VSPPA_LACMU Venom plasminogen activator LV-PA OS=Lachesis muta muta PE=1 SV=1	controllerType=0 controllerNumber=1 scan=645	4.4567
HCD	1	K.FIC[+57.021]{+15.993}PNRK.K		C{+16}[+57]	317.5	3	950.486	950.486	0	0	238.19	1.64	1014	>sp|Q27J47|VSPPA_LACMU Venom plasminogen activator LV-PA OS=Lachesis muta muta PE=1 SV=1	controllerType=0 controllerNumber=1 scan=905	6.4996
HCD	1	K.FIC[+57.021]PNR{+23.002}K.K		C[+57], R{+23}	319.837	3	957.495	957.495	0	0	253.23	2.24	1014	>sp|Q27J47|VSPPA_LACMU Venom plasminogen activator LV-PA OS=Lachesis muta muta PE=1 SV=1	controllerType=0 controllerNumber=1 scan=1240	8.5312
HCD	1	K.F{+26.016}IC[+57.021]PNRK.K		C[+57], F{+26}	320.841	3	960.509	960.509	0	0	253.69	2.08	1014	>sp|Q27J47|VSPPA_LACMU Venom plasminogen activator LV-PA OS=Lachesis muta muta PE=1 SV=1	controllerType=0 controllerNumber=1 scan=3989	22.4721
HCD	1	K.FIC[+57.021]PNR{-28.009}K.K		C[+57], R{-28}	302.833	3	906.484	906.484	0	0	277.04	2.09	1014	>sp|Q27J47|VSPPA_LACMU Venom plasminogen activator LV-PA OS=Lachesis muta muta PE=1 SV=1	controllerType=0 controllerNumber=1 scan=1244	8.5521
HCD	1	K.FIC[+57.021]PNR{-28.006}K.K		C[+57], R{-28}	302.834	3	906.486	906.486	0	0	288.42	2.12	1014	>sp|Q27J47|VSPPA_LACMU Venom plasminogen activator LV-PA OS=Lachesis muta muta PE=1 SV=1	controllerType=0 controllerNumber=1 scan=1175	8.2841
HCD	1	K.F{+26.012}IC[+57.021]PNRK.K		C[+57], F{+26}	320.84	3	960.505	960.505	0	0	296.46	2.13	1014	>sp|Q27J47|VSPPA_LACMU Venom plasminogen activator LV-PA OS=Lachesis muta muta PE=1 SV=1	controllerType=0 controllerNumber=1 scan=4632	25.9347
HCD	1	K.FIC[+57.021]PNRK{-127.112}.K		C[+57], K{-127}	404.194	2	807.38	807.38	0	0	316.91	2.1	1014	>sp|Q27J47|VSPPA_LACMU Venom plasminogen activator LV-PA OS=Lachesis muta muta PE=1 SV=1	controllerType=0 controllerNumber=1 scan=1538	10.0212
HCD	1	K.FIC[+57.021]PNR{-28.008}K.K		C[+57], R{-28}	302.833	3	906.485	906.485	0	0	317.8	2.56	1014	>sp|Q27J47|VSPPA_LACMU Venom plasminogen activator LV-PA OS=Lachesis muta muta PE=1 SV=1	controllerType=0 controllerNumber=1 scan=874	6.2595
HCD	1	K.FIC[+57.021]PNRK{-145.123}.K		C[+57], K{-145}	395.188	2	789.369	789.369	0	0	321.16	2.41	1014	>sp|Q27J47|VSPPA_LACMU Venom plasminogen activator LV-PA OS=Lachesis muta muta PE=1 SV=1	controllerType=0 controllerNumber=1 scan=2182	13.4271
HCD	1	K.FIC[+57.021]PNR{-28.008}K.K		C[+57], R{-28}	302.833	3	906.485	906.485	0	0	328.48	2.35	1014	>sp|Q27J47|VSPPA_LACMU Venom plasminogen activator LV-PA OS=Lachesis muta muta PE=1 SV=1	controllerType=0 controllerNumber=1 scan=1265	8.6624
HCD	1	K.FIC[+57.021]{+14.997}PNRK.K		C{+15}[+57]	317.168	3	949.49	949.49	0	0	328.54	2.38	1014	>sp|Q27J47|VSPPA_LACMU Venom plasminogen activator LV-PA OS=Lachesis muta muta PE=1 SV=1	controllerType=0 controllerNumber=1 scan=2132	13.1672
HCD	1	K.FIC[+57.021]PNR{-28.008}K.K		C[+57], R{-28}	302.833	3	906.484	906.484	0	0	339.89	2.69	1014	>sp|Q27J47|VSPPA_LACMU Venom plasminogen activator LV-PA OS=Lachesis muta muta PE=1 SV=1	controllerType=0 controllerNumber=1 scan=2153	13.2709
HCD	1	K.FIC[+57.021]PN{-27.023}RK.K		C[+57], N{-27}	303.162	3	907.47	907.47	0	0	344.05	2.35	1014	>sp|Q27J47|VSPPA_LACMU Venom plasminogen activator LV-PA OS=Lachesis muta muta PE=1 SV=1	controllerType=0 controllerNumber=1 scan=1175	8.2841
HCD	1	K.FIC[+57.021]PNR{-28.009}K.K		C[+57], R{-28}	453.746	2	906.484	906.484	0	0	362.16	2.1	1014	>sp|Q27J47|VSPPA_LACMU Venom plasminogen activator LV-PA OS=Lachesis muta muta PE=1 SV=1	controllerType=0 controllerNumber=1 scan=924	6.641
HCD	1	K.FIC[+57.021]PN{+0.981}RK.K		C[+57], N{+1}	312.496	3	935.474	935.474	0	0	363.3	2.31	1014	>sp|Q27J47|VSPPA_LACMU Venom plasminogen activator LV-PA OS=Lachesis muta muta PE=1 SV=1	controllerType=0 controllerNumber=1 scan=1207	8.4104
HCD	1	K.FIC[+57.021]PN{+0.980}RK.K		C[+57], N{+1}	468.24	2	935.473	935.473	0	0	363.85	2.08	1014	>sp|Q27J47|VSPPA_LACMU Venom plasminogen activator LV-PA OS=Lachesis muta muta PE=1 SV=1	controllerType=0 controllerNumber=1 scan=1209	8.4144
HCD	1	K.FIC[+57.021]PNR{-28.009}K.K		C[+57], R{-28}	453.746	2	906.484	906.484	0	0	367.97	2.35	1014	>sp|Q27J47|VSPPA_LACMU Venom plasminogen activator LV-PA OS=Lachesis muta muta PE=1 SV=1	controllerType=0 controllerNumber=1 scan=999	7.1491
HCD	1	K.FIC[+57.021]PNR{-28.009}K.K		C[+57], R{-28}	453.746	2	906.484	906.484	0	0	369.37	2.1	1014	>sp|Q27J47|VSPPA_LACMU Venom plasminogen activator LV-PA OS=Lachesis muta muta PE=1 SV=1	controllerType=0 controllerNumber=1 scan=1078	7.6567
HCD	1	K.FIC[+57.021]PNR{-28.008}K.K		C[+57], R{-28}	453.746	2	906.484	906.484	0	0	379.01	2.15	1014	>sp|Q27J47|VSPPA_LACMU Venom plasminogen activator LV-PA OS=Lachesis muta muta PE=1 SV=1	controllerType=0 controllerNumber=1 scan=1152	8.1801
HCD	1	K.FIC[+57.021]PNR{-28.008}K.K		C[+57], R{-28}	302.833	3	906.485	906.485	0	0	394.62	2.61	1014	>sp|Q27J47|VSPPA_LACMU Venom plasminogen activator LV-PA OS=Lachesis muta muta PE=1 SV=1	controllerType=0 controllerNumber=1 scan=944	6.7646
HCD	1	K.FIC[+57.021]PNR{-28.008}K.K		C[+57], R{-28}	302.833	3	906.485	906.485	0	0	395.6	2.7	1014	>sp|Q27J47|VSPPA_LACMU Venom plasminogen activator LV-PA OS=Lachesis muta muta PE=1 SV=1	controllerType=0 controllerNumber=1 scan=1019	7.2741
HCD	1	K.FIC[+57.021]PNR{-28.007}K.K		C[+57], R{-28}	302.833	3	906.485	906.485	0	0	409.55	2.8	1014	>sp|Q27J47|VSPPA_LACMU Venom plasminogen activator LV-PA OS=Lachesis muta muta PE=1 SV=1	controllerType=0 controllerNumber=1 scan=1096	7.7812
HCD	1	K.FIC[+57.021]PNRK{-144.139}.[-0.984].K		;[-1], C[+57], K{-144}	395.189	2	789.37	789.37	0	0	233.95	1.99	1014	>sp|Q27J47|VSPPA_LACMU Venom plasminogen activator LV-PA OS=Lachesis muta muta PE=1 SV=1	controllerType=0 controllerNumber=1 scan=1373	9.1597
HCD	1	K.FIC[+57.021]PNR{-140.107}KK.N		C[+57], R{-140}	308.165	3	922.48	922.48	0	0	82.52	1.98	1014	>sp|Q27J47|VSPPA_LACMU Venom plasminogen activator LV-PA OS=Lachesis muta muta PE=1 SV=1	controllerType=0 controllerNumber=1 scan=596	4.0908
HCD	1	K.FIC[+57.021]PNR{-140.107}KK.N		C[+57], R{-140}	308.165	3	922.481	922.481	0	0	84.5	1.98	1014	>sp|Q27J47|VSPPA_LACMU Venom plasminogen activator LV-PA OS=Lachesis muta muta PE=1 SV=1	controllerType=0 controllerNumber=1 scan=452	3.0715
HCD	1	K.FIC[+57.021]P{-141.102}NRKK.N		C[+57], P{-141}	307.833	3	921.485	921.485	0	0	115.53	2.05	1014	>sp|Q27J47|VSPPA_LACMU Venom plasminogen activator LV-PA OS=Lachesis muta muta PE=1 SV=1	controllerType=0 controllerNumber=1 scan=1791	11.3826
HCD	1	K.FIC[+57.021]P{-141.104}NRKK.N		C[+57], P{-141}	307.833	3	921.484	921.484	0	0	137.28	1.85	1014	>sp|Q27J47|VSPPA_LACMU Venom plasminogen activator LV-PA OS=Lachesis muta muta PE=1 SV=1	controllerType=0 controllerNumber=1 scan=1796	11.4086
HCD	1	K.FIC[+57.021]PNR{-114.092}KK.N		C[+57], R{-114}	474.752	2	948.496	948.496	0	0	178.64	1.99	1014	>sp|Q27J47|VSPPA_LACMU Venom plasminogen activator LV-PA OS=Lachesis muta muta PE=1 SV=1	controllerType=0 controllerNumber=1 scan=3666	20.705
HCD	1	K.FIC[+57.021]PN{-27.024}RKK.N		C[+57], N{-27}	345.859	3	1035.56	1035.56	0	0	257.45	2.83	1014	>sp|Q27J47|VSPPA_LACMU Venom plasminogen activator LV-PA OS=Lachesis muta muta PE=1 SV=1	controllerType=0 controllerNumber=1 scan=789	5.5963
HCD	1	K.FIC[+57.021]PNR{-130.088}KK.N		C[+57], R{-130}	466.754	2	932.5	932.5	0	0	267.22	2.48	1014	>sp|Q27J47|VSPPA_LACMU Venom plasminogen activator LV-PA OS=Lachesis muta muta PE=1 SV=1	controllerType=0 controllerNumber=1 scan=4513	25.2991
HCD	1	K.FIC[+57.021]PN{-27.027}RKK.N		C[+57], N{-27}	345.858	3	1035.56	1035.56	0	0	272.56	2.83	1014	>sp|Q27J47|VSPPA_LACMU Venom plasminogen activator LV-PA OS=Lachesis muta muta PE=1 SV=1	controllerType=0 controllerNumber=1 scan=380	2.5424
HCD	1	K.FIC[+57.021]PN{-27.023}RKK.N		C[+57], N{-27}	345.86	3	1035.56	1035.56	0	0	274.21	2.83	1014	>sp|Q27J47|VSPPA_LACMU Venom plasminogen activator LV-PA OS=Lachesis muta muta PE=1 SV=1	controllerType=0 controllerNumber=1 scan=726	5.0921
HCD	1	K.FIC[+57.021]PN{-27.024}RKK.N		C[+57], N{-27}	345.86	3	1035.56	1035.56	0	0	280.07	2.96	1014	>sp|Q27J47|VSPPA_LACMU Venom plasminogen activator LV-PA OS=Lachesis muta muta PE=1 SV=1	controllerType=0 controllerNumber=1 scan=661	4.5846
HCD	1	K.FIC[+57.021]PNR{-28.008}KK.N		C[+57], R{-28}	345.531	3	1034.58	1034.58	0	0	298.55	3.02	1014	>sp|Q27J47|VSPPA_LACMU Venom plasminogen activator LV-PA OS=Lachesis muta muta PE=1 SV=1	controllerType=0 controllerNumber=1 scan=380	2.5424
HCD	1	K.FIC[+57.021]PNR{+114.019}KK.N		C[+57], R{+114}	588.807	2	1176.61	1176.61	0	0	329.19	3.75	1014	>sp|Q27J47|VSPPA_LACMU Venom plasminogen activator LV-PA OS=Lachesis muta muta PE=1 SV=1	controllerType=0 controllerNumber=1 scan=4181	23.5125
HCD	1	K.FIC[+57.021]PN{-27.024}RKK.N		C[+57], N{-27}	345.859	3	1035.56	1035.56	0	0	329.62	3.11	1014	>sp|Q27J47|VSPPA_LACMU Venom plasminogen activator LV-PA OS=Lachesis muta muta PE=1 SV=1	controllerType=0 controllerNumber=1 scan=594	4.0771
HCD	1	K.FIC[+57.021]PNR{-128.108}KK.N		C[+57], R{-128}	467.744	2	934.48	934.48	0	0	333.6	2.73	1014	>sp|Q27J47|VSPPA_LACMU Venom plasminogen activator LV-PA OS=Lachesis muta muta PE=1 SV=1	controllerType=0 controllerNumber=1 scan=2114	13.0773
HCD	1	K.FIC[+57.021]PN{-27.023}RKK.N		C[+57], N{-27}	345.86	3	1035.56	1035.56	0	0	338.73	2.99	1014	>sp|Q27J47|VSPPA_LACMU Venom plasminogen activator LV-PA OS=Lachesis muta muta PE=1 SV=1	controllerType=0 controllerNumber=1 scan=523	3.5675
HCD	1	K.FIC[+57.021]PN{-27.025}RKK.N		C[+57], N{-27}	345.859	3	1035.56	1035.56	0	0	344.64	3.11	1014	>sp|Q27J47|VSPPA_LACMU Venom plasminogen activator LV-PA OS=Lachesis muta muta PE=1 SV=1	controllerType=0 controllerNumber=1 scan=450	3.0576
HCD	1	K.FIC[+57.021]PNR{-144.103}KK.N		C[+57], R{-144}	459.746	2	918.485	918.485	0	0	360.07	2.59	1014	>sp|Q27J47|VSPPA_LACMU Venom plasminogen activator LV-PA OS=Lachesis muta muta PE=1 SV=1	controllerType=0 controllerNumber=1 scan=1218	8.4393
HCD	1	K.FIC[+57.021]PNR{-28.008}KK.N		C[+57], R{-28}	345.531	3	1034.58	1034.58	0	0	373.85	3.47	1014	>sp|Q27J47|VSPPA_LACMU Venom plasminogen activator LV-PA OS=Lachesis muta muta PE=1 SV=1	controllerType=0 controllerNumber=1 scan=338	2.2329
HCD	1	K.FIC[+57.021]PNR{-28.008}KK.N		C[+57], R{-28}	345.531	3	1034.58	1034.58	0	0	373.91	3.53	1014	>sp|Q27J47|VSPPA_LACMU Venom plasminogen activator LV-PA OS=Lachesis muta muta PE=1 SV=1	controllerType=0 controllerNumber=1 scan=40	0.2033
HCD	1	K.FIC[+57.021]PNR{-28.009}KK.N		C[+57], R{-28}	345.531	3	1034.58	1034.58	0	0	379.4	3.47	1014	>sp|Q27J47|VSPPA_LACMU Venom plasminogen activator LV-PA OS=Lachesis muta muta PE=1 SV=1	controllerType=0 controllerNumber=1 scan=192	1.2172
HCD	1	K.FIC[+57.021]PNR{-28.008}KK.N		C[+57], R{-28}	345.531	3	1034.58	1034.58	0	0	381.68	3.08	1014	>sp|Q27J47|VSPPA_LACMU Venom plasminogen activator LV-PA OS=Lachesis muta muta PE=1 SV=1	controllerType=0 controllerNumber=1 scan=267	1.7282
HCD	1	K.FIC[+57.021]PNR{-28.009}KK.N		C[+57], R{-28}	345.531	3	1034.58	1034.58	0	0	385.33	3.47	1014	>sp|Q27J47|VSPPA_LACMU Venom plasminogen activator LV-PA OS=Lachesis muta muta PE=1 SV=1	controllerType=0 controllerNumber=1 scan=118	0.7128
HCD	1	F.IC[+57.021]PNR.K		C[+57]	330.167	2	659.327	659.329	0	-2.8	317.32	3.39	1014	>sp|Q27J47|VSPPA_LACMU Venom plasminogen activator LV-PA OS=Lachesis muta muta PE=1 SV=1	controllerType=0 controllerNumber=1 scan=1368	9.1322
HCD	1	F.IC[+57.021]PNRK.K		C[+57]	394.215	2	787.423	787.424	0	-1.1	356.69	2.79	1014	>sp|Q27J47|VSPPA_LACMU Venom plasminogen activator LV-PA OS=Lachesis muta muta PE=1 SV=1	controllerType=0 controllerNumber=1 scan=1172	8.2782
HCD	1	K.KNDEKDK{-18.012}.D		K{-18}	429.719	2	858.43	858.43	0	0	218.73	0.83	1014	>sp|Q27J47|VSPPA_LACMU Venom plasminogen activator LV-PA OS=Lachesis muta muta PE=1 SV=1	controllerType=0 controllerNumber=1 scan=2915	16.7769
HCD	1	K.NDEKDKDI{-46.007}.M		I{-46}	465.729	2	930.451	930.451	0	0	215.42	1.99	1014	>sp|Q27J47|VSPPA_LACMU Venom plasminogen activator LV-PA OS=Lachesis muta muta PE=1 SV=1	controllerType=0 controllerNumber=1 scan=3552	20.0772
HCD	1	K.NDEKDKDI{-46.007}.M		I{-46}	465.729	2	930.451	930.451	0	0	335.78	2.65	1014	>sp|Q27J47|VSPPA_LACMU Venom plasminogen activator LV-PA OS=Lachesis muta muta PE=1 SV=1	controllerType=0 controllerNumber=1 scan=3448	19.5376
HCD	1	K.NDEKDKDIM.L			554.252	2	1107.5	1107.5	0	-1.7	148.36	2.74	1014	>sp|Q27J47|VSPPA_LACMU Venom plasminogen activator LV-PA OS=Lachesis muta muta PE=1 SV=1	controllerType=0 controllerNumber=1 scan=653	4.5191
HCD	1	K.NDEKDKDIM.L			554.252	2	1107.5	1107.5	0	-1.9	218.19	3.11	1014	>sp|Q27J47|VSPPA_LACMU Venom plasminogen activator LV-PA OS=Lachesis muta muta PE=1 SV=1	controllerType=0 controllerNumber=1 scan=585	4.0079
HCD	1	K.NDEK{+84.056}DKDIM.L		K{+84}	596.281	2	1191.55	1191.55	0	0	148.14	2.57	1014	>sp|Q27J47|VSPPA_LACMU Venom plasminogen activator LV-PA OS=Lachesis muta muta PE=1 SV=1	controllerType=0 controllerNumber=1 scan=4012	22.6008
HCD	1	K.NDEKDKDIML{-99.065}.I		L{-99}	561.263	2	1121.52	1121.52	0	0	149.06	1.99	1014	>sp|Q27J47|VSPPA_LACMU Venom plasminogen activator LV-PA OS=Lachesis muta muta PE=1 SV=1	controllerType=0 controllerNumber=1 scan=1503	9.8399
HCD	1	K.NDEKDKDI{-130.112}ML.[-0.984].I		;[-1], I{-130}	545.247	2	1089.49	1089.49	0	0	116.99	2	1014	>sp|Q27J47|VSPPA_LACMU Venom plasminogen activator LV-PA OS=Lachesis muta muta PE=1 SV=1	controllerType=0 controllerNumber=1 scan=3565	20.1463
HCD	1	K.NDEKD{-17.029}KDIML.[-0.984].I		;[-1], D{-17}	601.789	2	1202.57	1202.57	0	0	126.76	2.19	1014	>sp|Q27J47|VSPPA_LACMU Venom plasminogen activator LV-PA OS=Lachesis muta muta PE=1 SV=1	controllerType=0 controllerNumber=1 scan=3466	19.629
HCD	1	K.NDEKDKDIM{-130.114}L.[-0.984].I		;[-1], M{-130}	545.246	2	1089.48	1089.48	0	0	316.73	3.12	1014	>sp|Q27J47|VSPPA_LACMU Venom plasminogen activator LV-PA OS=Lachesis muta muta PE=1 SV=1	controllerType=0 controllerNumber=1 scan=3463	19.6158
HCD	1	K.NDEKDKDIMLIR.L			497.26	3	1489.77	1489.77	0	-1.5	138.09	4.33	1014	>sp|Q27J47|VSPPA_LACMU Venom plasminogen activator LV-PA OS=Lachesis muta muta PE=1 SV=1	controllerType=0 controllerNumber=1 scan=3006	17.2231
HCD	1	K.NDEKDKDIMLIR.L			497.26	3	1489.77	1489.77	0	-0.8	140.5	4.47	1014	>sp|Q27J47|VSPPA_LACMU Venom plasminogen activator LV-PA OS=Lachesis muta muta PE=1 SV=1	controllerType=0 controllerNumber=1 scan=4683	26.2266
HCD	1	K.NDEKDKDIMLIR.L			497.26	3	1489.77	1489.77	0	-0.7	148.68	4.33	1014	>sp|Q27J47|VSPPA_LACMU Venom plasminogen activator LV-PA OS=Lachesis muta muta PE=1 SV=1	controllerType=0 controllerNumber=1 scan=4781	26.782
HCD	1	K.NDEKDKDIMLIR.L			497.26	3	1489.76	1489.77	0	-2.5	165.34	4.44	1014	>sp|Q27J47|VSPPA_LACMU Venom plasminogen activator LV-PA OS=Lachesis muta muta PE=1 SV=1	controllerType=0 controllerNumber=1 scan=2892	16.7008
HCD	1	K.NDEKDKDIMLIR.L			497.26	3	1489.77	1489.77	0	-1.9	198.47	5	1014	>sp|Q27J47|VSPPA_LACMU Venom plasminogen activator LV-PA OS=Lachesis muta muta PE=1 SV=1	controllerType=0 controllerNumber=1 scan=4602	25.7718
HCD	1	K.NDEKDKDIMLIR.L			373.197	4	1489.76	1489.77	0	-2.3	319.28	6.27	1014	>sp|Q27J47|VSPPA_LACMU Venom plasminogen activator LV-PA OS=Lachesis muta muta PE=1 SV=1	controllerType=0 controllerNumber=1 scan=3663	20.6898
HCD	1	K.NDEKDKDIMLIR.L			497.26	3	1489.77	1489.77	0	-0.6	357.13	5.44	1014	>sp|Q27J47|VSPPA_LACMU Venom plasminogen activator LV-PA OS=Lachesis muta muta PE=1 SV=1	controllerType=0 controllerNumber=1 scan=4013	22.606
HCD	1	K.NDEKDKDIMLIR.L			373.196	4	1489.76	1489.77	0	-3.4	360.82	6.33	1014	>sp|Q27J47|VSPPA_LACMU Venom plasminogen activator LV-PA OS=Lachesis muta muta PE=1 SV=1	controllerType=0 controllerNumber=1 scan=3462	19.6139
HCD	1	K.NDEKDKDIMLIR.L			373.197	4	1489.76	1489.77	0	-2.4	363.12	6.09	1014	>sp|Q27J47|VSPPA_LACMU Venom plasminogen activator LV-PA OS=Lachesis muta muta PE=1 SV=1	controllerType=0 controllerNumber=1 scan=3564	20.1439
HCD	1	K.NDEKDKDIMLIR.L			497.262	3	1489.77	1489.77	0	2.4	370.95	4.37	1014	>sp|Q27J47|VSPPA_LACMU Venom plasminogen activator LV-PA OS=Lachesis muta muta PE=1 SV=1	controllerType=0 controllerNumber=1 scan=4399	24.6898
HCD	1	K.NDEKDKDIMLIR.L			497.261	3	1489.77	1489.77	0	0.1	373.45	5.71	1014	>sp|Q27J47|VSPPA_LACMU Venom plasminogen activator LV-PA OS=Lachesis muta muta PE=1 SV=1	controllerType=0 controllerNumber=1 scan=4500	25.2278
HCD	1	K.NDEKDKDIMLIR.L			497.26	3	1489.77	1489.77	0	-0.6	405.26	6.23	1014	>sp|Q27J47|VSPPA_LACMU Venom plasminogen activator LV-PA OS=Lachesis muta muta PE=1 SV=1	controllerType=0 controllerNumber=1 scan=4255	23.9102
HCD	1	K.NDEKDKDIMLIR.L			745.387	2	1489.77	1489.77	0	-1	421.89	5.37	1014	>sp|Q27J47|VSPPA_LACMU Venom plasminogen activator LV-PA OS=Lachesis muta muta PE=1 SV=1	controllerType=0 controllerNumber=1 scan=3592	20.2915
HCD	1	K.NDEKDKDIMLIR.L			373.197	4	1489.76	1489.77	0	-2.4	422.7	6.21	1014	>sp|Q27J47|VSPPA_LACMU Venom plasminogen activator LV-PA OS=Lachesis muta muta PE=1 SV=1	controllerType=0 controllerNumber=1 scan=3366	19.0833
HCD	1	K.NDEKDKDIMLIR.L			497.26	3	1489.77	1489.77	0	-0.9	422.79	6.28	1014	>sp|Q27J47|VSPPA_LACMU Venom plasminogen activator LV-PA OS=Lachesis muta muta PE=1 SV=1	controllerType=0 controllerNumber=1 scan=4355	24.4524
HCD	1	K.NDEKDKDIMLIR.L			497.262	3	1489.77	1489.77	0	1.6	464.1	4.46	1014	>sp|Q27J47|VSPPA_LACMU Venom plasminogen activator LV-PA OS=Lachesis muta muta PE=1 SV=1	controllerType=0 controllerNumber=1 scan=4154	23.3652
HCD	1	K.NDEKDKDIMLIR.L			497.261	3	1489.77	1489.77	0	-0.3	617.67	7.79	1014	>sp|Q27J47|VSPPA_LACMU Venom plasminogen activator LV-PA OS=Lachesis muta muta PE=1 SV=1	controllerType=0 controllerNumber=1 scan=3923	22.1007
HCD	1	K.NDEKDKDIMLIR.L			497.26	3	1489.77	1489.77	0	-1.2	708.65	10.74	1014	>sp|Q27J47|VSPPA_LACMU Venom plasminogen activator LV-PA OS=Lachesis muta muta PE=1 SV=1	controllerType=0 controllerNumber=1 scan=3786	21.3584
HCD	1	K.NDEKDKDIMLIR.L			497.26	3	1489.77	1489.77	0	-1.9	710.6	10.74	1014	>sp|Q27J47|VSPPA_LACMU Venom plasminogen activator LV-PA OS=Lachesis muta muta PE=1 SV=1	controllerType=0 controllerNumber=1 scan=3685	20.8111
HCD	1	K.NDEKDKDIMLIR.L			497.26	3	1489.76	1489.77	0	-2.1	752.36	11.74	1014	>sp|Q27J47|VSPPA_LACMU Venom plasminogen activator LV-PA OS=Lachesis muta muta PE=1 SV=1	controllerType=0 controllerNumber=1 scan=3352	19.0103
HCD	1	K.NDEKDKDIMLIR.L			497.26	3	1489.76	1489.77	0	-2	757.67	11.74	1014	>sp|Q27J47|VSPPA_LACMU Venom plasminogen activator LV-PA OS=Lachesis muta muta PE=1 SV=1	controllerType=0 controllerNumber=1 scan=3590	20.2839
HCD	1	K.NDEKDKDIMLIR.L			497.26	3	1489.76	1489.77	0	-2	772.21	11.74	1014	>sp|Q27J47|VSPPA_LACMU Venom plasminogen activator LV-PA OS=Lachesis muta muta PE=1 SV=1	controllerType=0 controllerNumber=1 scan=3483	19.7202
HCD	1	K.NDEKDKDIMLIR.L			745.386	2	1489.76	1489.77	0	-2.5	789.11	10.45	1014	>sp|Q27J47|VSPPA_LACMU Venom plasminogen activator LV-PA OS=Lachesis muta muta PE=1 SV=1	controllerType=0 controllerNumber=1 scan=3484	19.722
HCD	1	K.NDEKDKDIM[+15.995]LIR.L		M[+16]	377.196	4	1505.76	1505.76	0	-0.8	80.49	4.12	1014	>sp|Q27J47|VSPPA_LACMU Venom plasminogen activator LV-PA OS=Lachesis muta muta PE=1 SV=1	controllerType=0 controllerNumber=1 scan=3500	19.8002
HCD	1	K.ND{+110.084}EKDKDIMLIR.L		D{+110}	800.43	2	1599.85	1599.85	0	0	81.58	2.15	1014	>sp|Q27J47|VSPPA_LACMU Venom plasminogen activator LV-PA OS=Lachesis muta muta PE=1 SV=1	controllerType=0 controllerNumber=1 scan=2982	17.1089
HCD	1	K.NDEKDKDIM{+78.073}LIR.L		M{+78}	392.716	4	1567.84	1567.84	0	0	85.59	2.38	1014	>sp|Q27J47|VSPPA_LACMU Venom plasminogen activator LV-PA OS=Lachesis muta muta PE=1 SV=1	controllerType=0 controllerNumber=1 scan=2192	13.4737
HCD	1	K.N{-130.078}DEKDKDIMLIR.L		N{-130}	453.901	3	1359.69	1359.69	0	0	85.94	2.58	1014	>sp|Q27J47|VSPPA_LACMU Venom plasminogen activator LV-PA OS=Lachesis muta muta PE=1 SV=1	controllerType=0 controllerNumber=1 scan=2858	16.5559
HCD	1	K.NDEKDK{-17.032}DIMLIR.L		K{-17}	491.584	3	1472.74	1472.74	0	0	86.55	2.58	1014	>sp|Q27J47|VSPPA_LACMU Venom plasminogen activator LV-PA OS=Lachesis muta muta PE=1 SV=1	controllerType=0 controllerNumber=1 scan=3794	21.4
HCD	1	K.NDEK{+150.074}DKDIMLIR.L		K{+150}	820.425	2	1639.84	1639.84	0	0	88.2	2.02	1014	>sp|Q27J47|VSPPA_LACMU Venom plasminogen activator LV-PA OS=Lachesis muta muta PE=1 SV=1	controllerType=0 controllerNumber=1 scan=2923	16.8159
HCD	1	K.NDEKDKDIM[+15.995]LIR.L		M[+16]	753.385	2	1505.76	1505.76	0	0	88.43	2.02	1014	>sp|Q27J47|VSPPA_LACMU Venom plasminogen activator LV-PA OS=Lachesis muta muta PE=1 SV=1	controllerType=0 controllerNumber=1 scan=3286	18.664
HCD	1	K.NDEKDKDIM{+80.090}LIR.L		M{+80}	393.22	4	1569.86	1569.86	0	0	90.44	2.59	1014	>sp|Q27J47|VSPPA_LACMU Venom plasminogen activator LV-PA OS=Lachesis muta muta PE=1 SV=1	controllerType=0 controllerNumber=1 scan=1924	12.0948
HCD	1	K.NDEK{+98.914}DKDIMLIR.L		K{+99}	794.845	2	1588.68	1588.68	0	0	93.06	2.66	1014	>sp|Q27J47|VSPPA_LACMU Venom plasminogen activator LV-PA OS=Lachesis muta muta PE=1 SV=1	controllerType=0 controllerNumber=1 scan=3451	19.5533
HCD	1	K.NDEKDKDI{+63.061}MLIR.L		I{+63}	388.963	4	1552.83	1552.83	0	0	94.25	2.38	1014	>sp|Q27J47|VSPPA_LACMU Venom plasminogen activator LV-PA OS=Lachesis muta muta PE=1 SV=1	controllerType=0 controllerNumber=1 scan=2003	12.5101
HCD	1	K.ND{+142.103}EKDKDIMLIR.L		D{+142}	408.723	4	1631.87	1631.87	0	0	97.06	3.17	1014	>sp|Q27J47|VSPPA_LACMU Venom plasminogen activator LV-PA OS=Lachesis muta muta PE=1 SV=1	controllerType=0 controllerNumber=1 scan=3377	19.1405
HCD	1	K.ND{+142.109}EKDKDIMLIR.L		D{+142}	408.725	4	1631.88	1631.88	0	0	97.85	3.04	1014	>sp|Q27J47|VSPPA_LACMU Venom plasminogen activator LV-PA OS=Lachesis muta muta PE=1 SV=1	controllerType=0 controllerNumber=1 scan=3628	20.4982
HCD	1	K.N{-17.025}DEKDKDIMLIR.L		N{-17}	491.586	3	1472.74	1472.74	0	0	100.04	2.35	1014	>sp|Q27J47|VSPPA_LACMU Venom plasminogen activator LV-PA OS=Lachesis muta muta PE=1 SV=1	controllerType=0 controllerNumber=1 scan=3633	20.5242
HCD	1	K.NDE{+88.048}KDKDIMLIR.L		E{+88}	526.61	3	1577.82	1577.82	0	0	100.06	2.58	1014	>sp|Q27J47|VSPPA_LACMU Venom plasminogen activator LV-PA OS=Lachesis muta muta PE=1 SV=1	controllerType=0 controllerNumber=1 scan=3857	21.7354
HCD	1	K.NDEKDKDIM{-48.006}LIR.L		M{-48}	481.259	3	1441.76	1441.76	0	0	104.65	2.58	1014	>sp|Q27J47|VSPPA_LACMU Venom plasminogen activator LV-PA OS=Lachesis muta muta PE=1 SV=1	controllerType=0 controllerNumber=1 scan=2913	16.7697
HCD	1	K.N{-17.028}DEKDKDIMLIR.L		N{-17}	736.874	2	1472.74	1472.74	0	0	107.2	2.02	1014	>sp|Q27J47|VSPPA_LACMU Venom plasminogen activator LV-PA OS=Lachesis muta muta PE=1 SV=1	controllerType=0 controllerNumber=1 scan=3833	21.6054
HCD	1	K.NDEK{-18.012}DKDIMLIR.L		K{-18}	491.257	3	1471.76	1471.76	0	0	109.35	2.58	1014	>sp|Q27J47|VSPPA_LACMU Venom plasminogen activator LV-PA OS=Lachesis muta muta PE=1 SV=1	controllerType=0 controllerNumber=1 scan=3633	20.5242
HCD	1	K.N{+125.083}DEKDKDIMLIR.L		N{+125}	404.468	4	1614.85	1614.85	0	0	112.05	3.14	1014	>sp|Q27J47|VSPPA_LACMU Venom plasminogen activator LV-PA OS=Lachesis muta muta PE=1 SV=1	controllerType=0 controllerNumber=1 scan=3951	22.2546
HCD	1	K.ND{+143.091}EKDKDIMLIR.L		D{+143}	408.97	4	1632.86	1632.86	0	0	113.46	3.01	1014	>sp|Q27J47|VSPPA_LACMU Venom plasminogen activator LV-PA OS=Lachesis muta muta PE=1 SV=1	controllerType=0 controllerNumber=1 scan=3680	20.7815
HCD	1	K.NDE{-1.035}KDKDIMLIR.L		E{-1}	496.916	3	1488.73	1488.73	0	0	116.1	3.57	1014	>sp|Q27J47|VSPPA_LACMU Venom plasminogen activator LV-PA OS=Lachesis muta muta PE=1 SV=1	controllerType=0 controllerNumber=1 scan=4399	24.6898
HCD	1	K.ND{+111.063}EKDKDIMLIR.L		D{+111}	400.963	4	1600.83	1600.83	0	0	116.17	3.01	1014	>sp|Q27J47|VSPPA_LACMU Venom plasminogen activator LV-PA OS=Lachesis muta muta PE=1 SV=1	controllerType=0 controllerNumber=1 scan=3227	18.3419
HCD	1	K.ND{+140.096}EKDKDIMLIR.L		D{+140}	408.221	4	1629.86	1629.86	0	0	123.33	3.55	1014	>sp|Q27J47|VSPPA_LACMU Venom plasminogen activator LV-PA OS=Lachesis muta muta PE=1 SV=1	controllerType=0 controllerNumber=1 scan=3377	19.1405
HCD	1	K.N{-16.022}DEKDKDIMLIR.L		N{-16}	737.376	2	1473.75	1473.75	0	0	124.01	2.63	1014	>sp|Q27J47|VSPPA_LACMU Venom plasminogen activator LV-PA OS=Lachesis muta muta PE=1 SV=1	controllerType=0 controllerNumber=1 scan=3514	19.8716
HCD	1	K.N{-2.075}DEKDKDIMLIR.L		N{-2}	496.569	3	1487.69	1487.69	0	0	124.12	4.02	1014	>sp|Q27J47|VSPPA_LACMU Venom plasminogen activator LV-PA OS=Lachesis muta muta PE=1 SV=1	controllerType=0 controllerNumber=1 scan=4255	23.9102
HCD	1	K.N{+23.997}DEKDKDIMLIR.L		N{+24}	505.26	3	1513.76	1513.76	0	0	127.83	2.55	1014	>sp|Q27J47|VSPPA_LACMU Venom plasminogen activator LV-PA OS=Lachesis muta muta PE=1 SV=1	controllerType=0 controllerNumber=1 scan=4249	23.8789
HCD	1	K.NDE{+142.108}KDKDIMLIR.L		E{+142}	816.442	2	1631.88	1631.88	0	0	128.37	2.14	1014	>sp|Q27J47|VSPPA_LACMU Venom plasminogen activator LV-PA OS=Lachesis muta muta PE=1 SV=1	controllerType=0 controllerNumber=1 scan=3409	19.32
HCD	1	K.NDE{+21.980}KDKDIMLIR.L		E{+22}	756.378	2	1511.75	1511.75	0	0	130.55	2.12	1014	>sp|Q27J47|VSPPA_LACMU Venom plasminogen activator LV-PA OS=Lachesis muta muta PE=1 SV=1	controllerType=0 controllerNumber=1 scan=3458	19.5897
HCD	1	K.N{-17.024}DEKDKDIMLIR.L		N{-17}	491.586	3	1472.74	1472.74	0	0	131.08	2.55	1014	>sp|Q27J47|VSPPA_LACMU Venom plasminogen activator LV-PA OS=Lachesis muta muta PE=1 SV=1	controllerType=0 controllerNumber=1 scan=3384	19.1815
HCD	1	K.NDEK{+27.991}DKDIMLIR.L		K{+28}	506.591	3	1517.76	1517.76	0	0	131.49	3.96	1014	>sp|Q27J47|VSPPA_LACMU Venom plasminogen activator LV-PA OS=Lachesis muta muta PE=1 SV=1	controllerType=0 controllerNumber=1 scan=4390	24.6429
HCD	1	K.NDEKDKDIM{+49.945}LIR.L		M{+50}	513.909	3	1539.71	1539.71	0	0	133.12	2.66	1014	>sp|Q27J47|VSPPA_LACMU Venom plasminogen activator LV-PA OS=Lachesis muta muta PE=1 SV=1	controllerType=0 controllerNumber=1 scan=3329	18.8832
HCD	1	K.N{-1.034}DEKDKDIMLIR.L		N{-1}	496.916	3	1488.73	1488.73	0	0	133.18	3.01	1014	>sp|Q27J47|VSPPA_LACMU Venom plasminogen activator LV-PA OS=Lachesis muta muta PE=1 SV=1	controllerType=0 controllerNumber=1 scan=4109	23.1235
HCD	1	K.N{-17.032}DEKDKDIMLIR.L		N{-17}	368.94	4	1472.74	1472.74	0	0	133.61	3.6	1014	>sp|Q27J47|VSPPA_LACMU Venom plasminogen activator LV-PA OS=Lachesis muta muta PE=1 SV=1	controllerType=0 controllerNumber=1 scan=3507	19.835
HCD	1	K.NDEKDK{+37.943}DIMLIR.L		K{+38}	509.908	3	1527.71	1527.71	0	0	135.43	2.66	1014	>sp|Q27J47|VSPPA_LACMU Venom plasminogen activator LV-PA OS=Lachesis muta muta PE=1 SV=1	controllerType=0 controllerNumber=1 scan=3475	19.6759
HCD	1	K.NDEK{+77.026}DKDIMLIR.L		K{+77}	522.936	3	1566.79	1566.79	0	0	139.78	2.4	1014	>sp|Q27J47|VSPPA_LACMU Venom plasminogen activator LV-PA OS=Lachesis muta muta PE=1 SV=1	controllerType=0 controllerNumber=1 scan=3877	21.8531
HCD	1	K.N{+23.997}DEKDKDIMLIR.L		N{+24}	505.26	3	1513.77	1513.77	0	0	141.52	2.55	1014	>sp|Q27J47|VSPPA_LACMU Venom plasminogen activator LV-PA OS=Lachesis muta muta PE=1 SV=1	controllerType=0 controllerNumber=1 scan=4406	24.7305
HCD	1	K.ND{+35.998}EKDKDIMLIR.L		D{+36}	509.26	3	1525.77	1525.77	0	0	144.89	2.55	1014	>sp|Q27J47|VSPPA_LACMU Venom plasminogen activator LV-PA OS=Lachesis muta muta PE=1 SV=1	controllerType=0 controllerNumber=1 scan=4166	23.4314
HCD	1	K.N{-17.030}DEKDKDIMLIR.L		N{-17}	491.584	3	1472.74	1472.74	0	0	146.25	3.13	1014	>sp|Q27J47|VSPPA_LACMU Venom plasminogen activator LV-PA OS=Lachesis muta muta PE=1 SV=1	controllerType=0 controllerNumber=1 scan=3966	22.3403
HCD	1	K.NDE{+28.028}KDKDIMLIR.L		E{+28}	506.604	3	1517.8	1517.8	0	0	148.13	2.66	1014	>sp|Q27J47|VSPPA_LACMU Venom plasminogen activator LV-PA OS=Lachesis muta muta PE=1 SV=1	controllerType=0 controllerNumber=1 scan=4123	23.1993
HCD	1	K.NDE{+26.014}KDKDIMLIR.L		E{+26}	505.932	3	1515.78	1515.78	0	0	148.15	2.35	1014	>sp|Q27J47|VSPPA_LACMU Venom plasminogen activator LV-PA OS=Lachesis muta muta PE=1 SV=1	controllerType=0 controllerNumber=1 scan=3884	21.8944
HCD	1	K.ND{+128.091}EKDKDIMLIR.L		D{+128}	405.22	4	1617.86	1617.86	0	0	161.91	3.14	1014	>sp|Q27J47|VSPPA_LACMU Venom plasminogen activator LV-PA OS=Lachesis muta muta PE=1 SV=1	controllerType=0 controllerNumber=1 scan=3526	19.9366
HCD	1	K.NDEKDKDIM[+15.995]LIR.L		M[+16]	502.591	3	1505.76	1505.76	0	-2.1	164.31	4.47	1014	>sp|Q27J47|VSPPA_LACMU Venom plasminogen activator LV-PA OS=Lachesis muta muta PE=1 SV=1	controllerType=0 controllerNumber=1 scan=1912	12.0459
HCD	1	K.NDEKDKDIM{-48.007}LIR.L		M{-48}	361.196	4	1441.76	1441.76	0	0	170.68	4.08	1014	>sp|Q27J47|VSPPA_LACMU Venom plasminogen activator LV-PA OS=Lachesis muta muta PE=1 SV=1	controllerType=0 controllerNumber=1 scan=1740	11.1254
HCD	1	K.ND{+128.094}EKDKDIMLIR.L		D{+128}	405.221	4	1617.86	1617.86	0	0	172.84	3.55	1014	>sp|Q27J47|VSPPA_LACMU Venom plasminogen activator LV-PA OS=Lachesis muta muta PE=1 SV=1	controllerType=0 controllerNumber=1 scan=3648	20.6084
HCD	1	K.NDE{+140.094}KDKDIMLIR.L		E{+140}	408.221	4	1629.86	1629.86	0	0	173.35	3.14	1014	>sp|Q27J47|VSPPA_LACMU Venom plasminogen activator LV-PA OS=Lachesis muta muta PE=1 SV=1	controllerType=0 controllerNumber=1 scan=3389	19.2126
HCD	1	K.NDE{+11.999}KDKDIMLIR.L		E{+12}	501.26	3	1501.77	1501.77	0	0	182.76	3.2	1014	>sp|Q27J47|VSPPA_LACMU Venom plasminogen activator LV-PA OS=Lachesis muta muta PE=1 SV=1	controllerType=0 controllerNumber=1 scan=3887	21.9101
HCD	1	K.NDEKDKDIM{-50.022}LIR.L		M{-50}	360.692	4	1439.75	1439.75	0	0	189.15	4.08	1014	>sp|Q27J47|VSPPA_LACMU Venom plasminogen activator LV-PA OS=Lachesis muta muta PE=1 SV=1	controllerType=0 controllerNumber=1 scan=2753	16.052
HCD	1	K.ND{+143.089}EKDKDIMLIR.L		D{+143}	408.97	4	1632.86	1632.86	0	0	190.06	3.14	1014	>sp|Q27J47|VSPPA_LACMU Venom plasminogen activator LV-PA OS=Lachesis muta muta PE=1 SV=1	controllerType=0 controllerNumber=1 scan=3808	21.4762
HCD	1	K.NDEK{+135.068}DKDIMLIR.L		K{+135}	542.284	3	1624.84	1624.84	0	0	191.13	3.04	1014	>sp|Q27J47|VSPPA_LACMU Venom plasminogen activator LV-PA OS=Lachesis muta muta PE=1 SV=1	controllerType=0 controllerNumber=1 scan=4931	27.6771
HCD	1	K.NDEKDKDIM[+15.995]LIR.L		M[+16]	377.195	4	1505.76	1505.76	0	-2.2	194.4	4.6	1014	>sp|Q27J47|VSPPA_LACMU Venom plasminogen activator LV-PA OS=Lachesis muta muta PE=1 SV=1	controllerType=0 controllerNumber=1 scan=2783	16.2151
HCD	1	K.NDEKDKDIM{-48.005}LIR.L		M{-48}	481.259	3	1441.76	1441.76	0	0	199.68	3.66	1014	>sp|Q27J47|VSPPA_LACMU Venom plasminogen activator LV-PA OS=Lachesis muta muta PE=1 SV=1	controllerType=0 controllerNumber=1 scan=3027	17.3279
HCD	1	K.N{+128.092}DEKDKDIMLIR.L		N{+128}	539.958	3	1617.86	1617.86	0	0	200.75	2.55	1014	>sp|Q27J47|VSPPA_LACMU Venom plasminogen activator LV-PA OS=Lachesis muta muta PE=1 SV=1	controllerType=0 controllerNumber=1 scan=3213	18.2653
HCD	1	K.ND{-18.011}EKDKDIMLIR.L		D{-18}	736.382	2	1471.76	1471.76	0	0	202.76	2.14	1014	>sp|Q27J47|VSPPA_LACMU Venom plasminogen activator LV-PA OS=Lachesis muta muta PE=1 SV=1	controllerType=0 controllerNumber=1 scan=3455	19.574
HCD	1	K.NDEKDKDIM{+31.988}LIR.L		M{+32}	507.923	3	1521.76	1521.76	0	0	210.21	2.58	1014	>sp|Q27J47|VSPPA_LACMU Venom plasminogen activator LV-PA OS=Lachesis muta muta PE=1 SV=1	controllerType=0 controllerNumber=1 scan=2645	15.5231
HCD	1	K.NDEK{+11.999}DKDIMLIR.L		K{+12}	751.387	2	1501.77	1501.77	0	0	210.78	2.17	1014	>sp|Q27J47|VSPPA_LACMU Venom plasminogen activator LV-PA OS=Lachesis muta muta PE=1 SV=1	controllerType=0 controllerNumber=1 scan=3952	22.2598
HCD	1	K.NDEKDKDIM{-48.006}LIR.L		M{-48}	481.259	3	1441.76	1441.76	0	0	226.82	3.62	1014	>sp|Q27J47|VSPPA_LACMU Venom plasminogen activator LV-PA OS=Lachesis muta muta PE=1 SV=1	controllerType=0 controllerNumber=1 scan=2798	16.2871
HCD	1	K.NDEKDKDIM{-49.020}LIR.L		M{-49}	480.921	3	1440.75	1440.75	0	0	231.7	3.43	1014	>sp|Q27J47|VSPPA_LACMU Venom plasminogen activator LV-PA OS=Lachesis muta muta PE=1 SV=1	controllerType=0 controllerNumber=1 scan=2749	16.0311
HCD	1	K.NDE{+127.062}KDKDIMLIR.L		E{+127}	404.963	4	1616.83	1616.83	0	0	235.22	3.14	1014	>sp|Q27J47|VSPPA_LACMU Venom plasminogen activator LV-PA OS=Lachesis muta muta PE=1 SV=1	controllerType=0 controllerNumber=1 scan=2837	16.4582
HCD	1	K.N{+128.095}DEKDKDIMLIR.L		N{+128}	405.221	4	1617.86	1617.86	0	0	244.21	4.08	1014	>sp|Q27J47|VSPPA_LACMU Venom plasminogen activator LV-PA OS=Lachesis muta muta PE=1 SV=1	controllerType=0 controllerNumber=1 scan=3423	19.3977
HCD	1	K.ND{+128.091}EKDKDIMLIR.L		D{+128}	405.22	4	1617.86	1617.86	0	0	250.19	4.13	1014	>sp|Q27J47|VSPPA_LACMU Venom plasminogen activator LV-PA OS=Lachesis muta muta PE=1 SV=1	controllerType=0 controllerNumber=1 scan=3185	18.1211
HCD	1	K.N{-34.057}DEKDKDIMLIR.L		N{-34}	485.908	3	1455.71	1455.71	0	0	253.04	3.68	1014	>sp|Q27J47|VSPPA_LACMU Venom plasminogen activator LV-PA OS=Lachesis muta muta PE=1 SV=1	controllerType=0 controllerNumber=1 scan=3476	19.681
HCD	1	K.ND{+111.067}EKDKDIMLIR.L		D{+111}	800.921	2	1600.84	1600.84	0	0	267.91	3.11	1014	>sp|Q27J47|VSPPA_LACMU Venom plasminogen activator LV-PA OS=Lachesis muta muta PE=1 SV=1	controllerType=0 controllerNumber=1 scan=3672	20.7362
HCD	1	K.NDEKDKDIM[+15.995]LIR.L		M[+16]	377.196	4	1505.76	1505.76	0	-1.4	272.53	6.19	1014	>sp|Q27J47|VSPPA_LACMU Venom plasminogen activator LV-PA OS=Lachesis muta muta PE=1 SV=1	controllerType=0 controllerNumber=1 scan=3380	19.1606
HCD	1	K.NDE{+14.011}KDKDIMLIR.L		E{+14}	376.7	4	1503.78	1503.78	0	0	279.59	4.75	1014	>sp|Q27J47|VSPPA_LACMU Venom plasminogen activator LV-PA OS=Lachesis muta muta PE=1 SV=1	controllerType=0 controllerNumber=1 scan=3814	21.5074
HCD	1	K.N{+0.982}DEKDKDIMLIR.L		N{+1}	373.443	4	1490.75	1490.75	0	0	280.75	4.26	1014	>sp|Q27J47|VSPPA_LACMU Venom plasminogen activator LV-PA OS=Lachesis muta muta PE=1 SV=1	controllerType=0 controllerNumber=1 scan=3874	21.8393
HCD	1	K.NDEK{-18.012}DKDIMLIR.L		K{-18}	491.257	3	1471.76	1471.76	0	0	282.96	4.58	1014	>sp|Q27J47|VSPPA_LACMU Venom plasminogen activator LV-PA OS=Lachesis muta muta PE=1 SV=1	controllerType=0 controllerNumber=1 scan=3595	20.3072
HCD	1	K.NDEK{+11.998}DKDIMLIR.L		K{+12}	501.26	3	1501.77	1501.77	0	0	283.99	4.18	1014	>sp|Q27J47|VSPPA_LACMU Venom plasminogen activator LV-PA OS=Lachesis muta muta PE=1 SV=1	controllerType=0 controllerNumber=1 scan=4025	22.6726
HCD	1	K.NDEKDKDIM[+15.995]LIR.L		M[+16]	377.195	4	1505.76	1505.76	0	-3.5	304.07	6.27	1014	>sp|Q27J47|VSPPA_LACMU Venom plasminogen activator LV-PA OS=Lachesis muta muta PE=1 SV=1	controllerType=0 controllerNumber=1 scan=2954	16.9646
HCD	1	K.NDE{-3.998}KDKDIMLIR.L		E{-4}	495.928	3	1485.77	1485.77	0	0	304.87	4.2	1014	>sp|Q27J47|VSPPA_LACMU Venom plasminogen activator LV-PA OS=Lachesis muta muta PE=1 SV=1	controllerType=0 controllerNumber=1 scan=4214	23.6951
HCD	1	K.NDEKDKDIM[+15.995]LIR.L		M[+16]	377.195	4	1505.76	1505.76	0	-2.7	305.15	6.27	1014	>sp|Q27J47|VSPPA_LACMU Venom plasminogen activator LV-PA OS=Lachesis muta muta PE=1 SV=1	controllerType=0 controllerNumber=1 scan=3065	17.5032
HCD	1	K.N{-35.044}DEKDKDIMLIR.L		N{-35}	485.58	3	1454.72	1454.72	0	0	315.3	4.15	1014	>sp|Q27J47|VSPPA_LACMU Venom plasminogen activator LV-PA OS=Lachesis muta muta PE=1 SV=1	controllerType=0 controllerNumber=1 scan=3476	19.681
HCD	1	K.NDEKDKDIM[+15.995]LIR.L		M[+16]	377.195	4	1505.76	1505.76	0	-3.5	318.03	6.27	1014	>sp|Q27J47|VSPPA_LACMU Venom plasminogen activator LV-PA OS=Lachesis muta muta PE=1 SV=1	controllerType=0 controllerNumber=1 scan=2584	15.2093
HCD	1	K.NDEKDKDIM[+15.995]LIR.L		M[+16]	377.195	4	1505.76	1505.76	0	-2.4	322.66	6.37	1014	>sp|Q27J47|VSPPA_LACMU Venom plasminogen activator LV-PA OS=Lachesis muta muta PE=1 SV=1	controllerType=0 controllerNumber=1 scan=3282	18.6432
HCD	1	K.NDE{+142.108}KDKDIMLIR.L		E{+142}	408.724	4	1631.88	1631.88	0	0	322.94	4.38	1014	>sp|Q27J47|VSPPA_LACMU Venom plasminogen activator LV-PA OS=Lachesis muta muta PE=1 SV=1	controllerType=0 controllerNumber=1 scan=3389	19.2126
HCD	1	K.NDEK{+11.997}DKDIMLIR.L		K{+12}	751.386	2	1501.77	1501.77	0	0	328.05	3.7	1014	>sp|Q27J47|VSPPA_LACMU Venom plasminogen activator LV-PA OS=Lachesis muta muta PE=1 SV=1	controllerType=0 controllerNumber=1 scan=3810	21.4865
HCD	1	K.N{-18.013}DEKDKDIMLIR.L		N{-18}	736.381	2	1471.76	1471.76	0	0	329.92	2.79	1014	>sp|Q27J47|VSPPA_LACMU Venom plasminogen activator LV-PA OS=Lachesis muta muta PE=1 SV=1	controllerType=0 controllerNumber=1 scan=3904	21.9982
HCD	1	K.N{+128.091}DEKDKDIMLIR.L		N{+128}	405.22	4	1617.86	1617.86	0	0	336.02	4.31	1014	>sp|Q27J47|VSPPA_LACMU Venom plasminogen activator LV-PA OS=Lachesis muta muta PE=1 SV=1	controllerType=0 controllerNumber=1 scan=2965	17.0251
HCD	1	K.N{+128.092}DEKDKDIMLIR.L		N{+128}	405.22	4	1617.86	1617.86	0	0	338	4.31	1014	>sp|Q27J47|VSPPA_LACMU Venom plasminogen activator LV-PA OS=Lachesis muta muta PE=1 SV=1	controllerType=0 controllerNumber=1 scan=3078	17.5685
HCD	1	K.NDEKDKDIM[+15.995]LIR.L		M[+16]	377.195	4	1505.76	1505.76	0	-2.4	346.87	6.37	1014	>sp|Q27J47|VSPPA_LACMU Venom plasminogen activator LV-PA OS=Lachesis muta muta PE=1 SV=1	controllerType=0 controllerNumber=1 scan=2993	17.1687
HCD	1	K.NDEKDKDIM[+15.995]LIR.L		M[+16]	377.195	4	1505.76	1505.76	0	-3.9	347.1	6.37	1014	>sp|Q27J47|VSPPA_LACMU Venom plasminogen activator LV-PA OS=Lachesis muta muta PE=1 SV=1	controllerType=0 controllerNumber=1 scan=2467	14.6435
HCD	1	K.NDEKDKDIM[+15.995]LIR.L		M[+16]	377.195	4	1505.76	1505.76	0	-3.4	359.31	6.37	1014	>sp|Q27J47|VSPPA_LACMU Venom plasminogen activator LV-PA OS=Lachesis muta muta PE=1 SV=1	controllerType=0 controllerNumber=1 scan=2193	13.4789
HCD	1	K.N{+111.067}DEKDKDIMLIR.L		N{+111}	400.964	4	1600.84	1600.84	0	0	361.7	4.32	1014	>sp|Q27J47|VSPPA_LACMU Venom plasminogen activator LV-PA OS=Lachesis muta muta PE=1 SV=1	controllerType=0 controllerNumber=1 scan=3612	20.4058
HCD	1	K.N{+128.092}DEKDKDIMLIR.L		N{+128}	405.22	4	1617.86	1617.86	0	0	363.16	4.32	1014	>sp|Q27J47|VSPPA_LACMU Venom plasminogen activator LV-PA OS=Lachesis muta muta PE=1 SV=1	controllerType=0 controllerNumber=1 scan=3279	18.6277
HCD	1	K.NDEKDKDIM[+15.995]LIR.L		M[+16]	377.195	4	1505.76	1505.76	0	-2.2	371.45	6.33	1014	>sp|Q27J47|VSPPA_LACMU Venom plasminogen activator LV-PA OS=Lachesis muta muta PE=1 SV=1	controllerType=0 controllerNumber=1 scan=3080	17.5735
HCD	1	K.NDEK{-18.011}DKDIMLIR.L		K{-18}	491.257	3	1471.76	1471.76	0	0	375.41	4.35	1014	>sp|Q27J47|VSPPA_LACMU Venom plasminogen activator LV-PA OS=Lachesis muta muta PE=1 SV=1	controllerType=0 controllerNumber=1 scan=3485	19.7242
HCD	1	K.NDEKDKDIM[+15.995]LIR.L		M[+16]	377.195	4	1505.76	1505.76	0	-2	397.94	6.33	1014	>sp|Q27J47|VSPPA_LACMU Venom plasminogen activator LV-PA OS=Lachesis muta muta PE=1 SV=1	controllerType=0 controllerNumber=1 scan=2838	16.4624
HCD	1	K.NDEKDKDI{-18.012}MLIR.L		I{-18}	491.257	3	1471.76	1471.76	0	0	398.06	4.37	1014	>sp|Q27J47|VSPPA_LACMU Venom plasminogen activator LV-PA OS=Lachesis muta muta PE=1 SV=1	controllerType=0 controllerNumber=1 scan=4449	24.9545
HCD	1	K.NDEKDKDIM{-32.010}LIR.L		M{-32}	486.591	3	1457.76	1457.76	0	0	398.35	4.75	1014	>sp|Q27J47|VSPPA_LACMU Venom plasminogen activator LV-PA OS=Lachesis muta muta PE=1 SV=1	controllerType=0 controllerNumber=1 scan=2732	15.9496
HCD	1	K.NDEKDKDIM[+15.995]LIR.L		M[+16]	377.195	4	1505.76	1505.76	0	-2.8	404.59	6.45	1014	>sp|Q27J47|VSPPA_LACMU Venom plasminogen activator LV-PA OS=Lachesis muta muta PE=1 SV=1	controllerType=0 controllerNumber=1 scan=3188	18.1324
HCD	1	K.NDEKDKDIM{-50.024}LIR.L		M{-50}	480.586	3	1439.74	1439.74	0	0	406.78	4.97	1014	>sp|Q27J47|VSPPA_LACMU Venom plasminogen activator LV-PA OS=Lachesis muta muta PE=1 SV=1	controllerType=0 controllerNumber=1 scan=2913	16.7697
HCD	1	K.NDEKDKDIM[+15.995]LIR.L		M[+16]	377.195	4	1505.76	1505.76	0	-2.7	407.02	6.45	1014	>sp|Q27J47|VSPPA_LACMU Venom plasminogen activator LV-PA OS=Lachesis muta muta PE=1 SV=1	controllerType=0 controllerNumber=1 scan=2704	15.8208
HCD	1	K.N{+111.063}DEKDKDIMLIR.L		N{+111}	400.963	4	1600.83	1600.83	0	0	409.5	4.97	1014	>sp|Q27J47|VSPPA_LACMU Venom plasminogen activator LV-PA OS=Lachesis muta muta PE=1 SV=1	controllerType=0 controllerNumber=1 scan=3062	17.4946
HCD	1	K.NDEKDKDIM[+15.995]LIR.L		M[+16]	377.196	4	1505.76	1505.76	0	-1.3	424.03	6.45	1014	>sp|Q27J47|VSPPA_LACMU Venom plasminogen activator LV-PA OS=Lachesis muta muta PE=1 SV=1	controllerType=0 controllerNumber=1 scan=2359	14.1399
HCD	1	K.NDEKDKDIM[+15.995]LIR.L		M[+16]	753.384	2	1505.76	1505.76	0	-1.5	428.7	4.71	1014	>sp|Q27J47|VSPPA_LACMU Venom plasminogen activator LV-PA OS=Lachesis muta muta PE=1 SV=1	controllerType=0 controllerNumber=1 scan=2587	15.2249
HCD	1	K.N{-18.014}DEKDKDIMLIR.L		N{-18}	491.256	3	1471.75	1471.75	0	0	438.87	4.32	1014	>sp|Q27J47|VSPPA_LACMU Venom plasminogen activator LV-PA OS=Lachesis muta muta PE=1 SV=1	controllerType=0 controllerNumber=1 scan=3813	21.5022
HCD	1	K.ND{+54.009}EKDKDIMLIR.L		D{+54}	515.264	3	1543.78	1543.78	0	0	441.58	4.35	1014	>sp|Q27J47|VSPPA_LACMU Venom plasminogen activator LV-PA OS=Lachesis muta muta PE=1 SV=1	controllerType=0 controllerNumber=1 scan=4189	23.5576
HCD	1	K.N{+128.095}DEKDKDIMLIR.L		N{+128}	809.435	2	1617.86	1617.86	0	0	450.39	3.92	1014	>sp|Q27J47|VSPPA_LACMU Venom plasminogen activator LV-PA OS=Lachesis muta muta PE=1 SV=1	controllerType=0 controllerNumber=1 scan=3108	17.7126
HCD	1	K.N{+27.993}DEKDKDIMLIR.L		N{+28}	506.592	3	1517.76	1517.76	0	0	488.92	4.49	1014	>sp|Q27J47|VSPPA_LACMU Venom plasminogen activator LV-PA OS=Lachesis muta muta PE=1 SV=1	controllerType=0 controllerNumber=1 scan=4044	22.7723
HCD	1	K.NDEKDKDIM{-48.007}LIR.L		M{-48}	481.259	3	1441.76	1441.76	0	0	496.8	4.65	1014	>sp|Q27J47|VSPPA_LACMU Venom plasminogen activator LV-PA OS=Lachesis muta muta PE=1 SV=1	controllerType=0 controllerNumber=1 scan=1759	11.2167
HCD	1	K.N{+128.092}DEKDKDIMLIR.L		N{+128}	809.434	2	1617.86	1617.86	0	0	504.37	3.95	1014	>sp|Q27J47|VSPPA_LACMU Venom plasminogen activator LV-PA OS=Lachesis muta muta PE=1 SV=1	controllerType=0 controllerNumber=1 scan=2985	17.1256
HCD	1	K.NDEKDKD{+14.012}IMLIR.L		D{+14}	501.932	3	1503.78	1503.78	0	0	504.54	5.24	1014	>sp|Q27J47|VSPPA_LACMU Venom plasminogen activator LV-PA OS=Lachesis muta muta PE=1 SV=1	controllerType=0 controllerNumber=1 scan=4025	22.6726
HCD	1	K.N{+111.064}DEKDKDIMLIR.L		N{+111}	534.282	3	1600.83	1600.83	0	0	504.75	4.43	1014	>sp|Q27J47|VSPPA_LACMU Venom plasminogen activator LV-PA OS=Lachesis muta muta PE=1 SV=1	controllerType=0 controllerNumber=1 scan=3063	17.4969
HCD	1	K.NDEKDKDIM[+15.995]LIR.L		M[+16]	753.383	2	1505.76	1505.76	0	-2.5	507.44	5.47	1014	>sp|Q27J47|VSPPA_LACMU Venom plasminogen activator LV-PA OS=Lachesis muta muta PE=1 SV=1	controllerType=0 controllerNumber=1 scan=3189	18.1368
HCD	1	K.NDEKDKDIM[+15.995]LIR.L		M[+16]	502.591	3	1505.76	1505.76	0	-2.4	512.45	5.72	1014	>sp|Q27J47|VSPPA_LACMU Venom plasminogen activator LV-PA OS=Lachesis muta muta PE=1 SV=1	controllerType=0 controllerNumber=1 scan=3471	19.6549
HCD	1	K.N{+128.091}DEKDKDIMLIR.L		N{+128}	539.958	3	1617.86	1617.86	0	0	515.65	4.49	1014	>sp|Q27J47|VSPPA_LACMU Venom plasminogen activator LV-PA OS=Lachesis muta muta PE=1 SV=1	controllerType=0 controllerNumber=1 scan=3100	17.6767
HCD	1	K.N{+42.006}DEKDKDIMLIR.L		N{+42}	511.263	3	1531.77	1531.77	0	0	524.1	4.64	1014	>sp|Q27J47|VSPPA_LACMU Venom plasminogen activator LV-PA OS=Lachesis muta muta PE=1 SV=1	controllerType=0 controllerNumber=1 scan=3959	22.2999
HCD	1	K.NDEKDKDIM{-50.023}LIR.L		M{-50}	480.587	3	1439.74	1439.74	0	0	526.27	5	1014	>sp|Q27J47|VSPPA_LACMU Venom plasminogen activator LV-PA OS=Lachesis muta muta PE=1 SV=1	controllerType=0 controllerNumber=1 scan=2749	16.0311
HCD	1	K.N{-18.014}DEKDKDIMLIR.L		N{-18}	491.256	3	1471.75	1471.75	0	0	530.1	4.64	1014	>sp|Q27J47|VSPPA_LACMU Venom plasminogen activator LV-PA OS=Lachesis muta muta PE=1 SV=1	controllerType=0 controllerNumber=1 scan=3901	21.9876
HCD	1	K.NDEKDKDIM[+15.995]LIR.L		M[+16]	502.591	3	1505.76	1505.76	0	-3.1	552.65	6.11	1014	>sp|Q27J47|VSPPA_LACMU Venom plasminogen activator LV-PA OS=Lachesis muta muta PE=1 SV=1	controllerType=0 controllerNumber=1 scan=3263	18.5397
HCD	1	K.NDEKDKDIM[+15.995]LIR.L		M[+16]	753.382	2	1505.76	1505.76	0	-3.5	553.46	5.57	1014	>sp|Q27J47|VSPPA_LACMU Venom plasminogen activator LV-PA OS=Lachesis muta muta PE=1 SV=1	controllerType=0 controllerNumber=1 scan=2356	14.1241
HCD	1	K.NDE{-18.013}KDKDIMLIR.L		E{-18}	491.257	3	1471.75	1471.75	0	0	559.87	4.72	1014	>sp|Q27J47|VSPPA_LACMU Venom plasminogen activator LV-PA OS=Lachesis muta muta PE=1 SV=1	controllerType=0 controllerNumber=1 scan=3434	19.4603
HCD	1	K.NDEKDKDIM[+15.995]LIR.L		M[+16]	753.384	2	1505.76	1505.76	0	-1.2	561.5	6.35	1014	>sp|Q27J47|VSPPA_LACMU Venom plasminogen activator LV-PA OS=Lachesis muta muta PE=1 SV=1	controllerType=0 controllerNumber=1 scan=3084	17.5926
HCD	1	K.N{+128.093}DEKDKDIMLIR.L		N{+128}	809.434	2	1617.86	1617.86	0	0	563.93	4.98	1014	>sp|Q27J47|VSPPA_LACMU Venom plasminogen activator LV-PA OS=Lachesis muta muta PE=1 SV=1	controllerType=0 controllerNumber=1 scan=2885	16.6748
HCD	1	K.NDEKDKDIM[+15.995]LIR.L		M[+16]	753.382	2	1505.76	1505.76	0	-3.6	571.45	6.35	1014	>sp|Q27J47|VSPPA_LACMU Venom plasminogen activator LV-PA OS=Lachesis muta muta PE=1 SV=1	controllerType=0 controllerNumber=1 scan=2938	16.8865
HCD	1	K.NDE{+14.011}KDKDIMLIR.L		E{+14}	501.931	3	1503.78	1503.78	0	0	576.14	5.9	1014	>sp|Q27J47|VSPPA_LACMU Venom plasminogen activator LV-PA OS=Lachesis muta muta PE=1 SV=1	controllerType=0 controllerNumber=1 scan=3805	21.462
HCD	1	K.NDE{+14.013}KDKDIMLIR.L		E{+14}	752.394	2	1503.78	1503.78	0	0	579.14	5.36	1014	>sp|Q27J47|VSPPA_LACMU Venom plasminogen activator LV-PA OS=Lachesis muta muta PE=1 SV=1	controllerType=0 controllerNumber=1 scan=3827	21.5738
HCD	1	K.NDEKDKDIM[+15.995]LIR.L		M[+16]	753.384	2	1505.76	1505.76	0	-1.6	585.53	6.22	1014	>sp|Q27J47|VSPPA_LACMU Venom plasminogen activator LV-PA OS=Lachesis muta muta PE=1 SV=1	controllerType=0 controllerNumber=1 scan=3023	17.307
HCD	1	K.N{+0.983}DEKDKDIMLIR.L		N{+1}	497.588	3	1490.75	1490.75	0	0	593.65	5.94	1014	>sp|Q27J47|VSPPA_LACMU Venom plasminogen activator LV-PA OS=Lachesis muta muta PE=1 SV=1	controllerType=0 controllerNumber=1 scan=3923	22.1007
HCD	1	K.NDEKDKDIM[+15.995]LIR.L		M[+16]	753.385	2	1505.76	1505.76	0	-0.7	594.46	6.4	1014	>sp|Q27J47|VSPPA_LACMU Venom plasminogen activator LV-PA OS=Lachesis muta muta PE=1 SV=1	controllerType=0 controllerNumber=1 scan=2815	16.3615
HCD	1	K.NDEKDKDIM[+15.995]LIR.L		M[+16]	502.591	3	1505.76	1505.76	0	-2.9	595.75	6.94	1014	>sp|Q27J47|VSPPA_LACMU Venom plasminogen activator LV-PA OS=Lachesis muta muta PE=1 SV=1	controllerType=0 controllerNumber=1 scan=3036	17.3776
HCD	1	K.NDEKDKDIM[+15.995]LIR.L		M[+16]	502.591	3	1505.76	1505.76	0	-3.1	600.51	7.88	1014	>sp|Q27J47|VSPPA_LACMU Venom plasminogen activator LV-PA OS=Lachesis muta muta PE=1 SV=1	controllerType=0 controllerNumber=1 scan=3163	18.0094
HCD	1	K.NDEKDKDIM{+31.988}LIR.L		M{+32}	507.923	3	1521.76	1521.76	0	0	609.36	7.23	1014	>sp|Q27J47|VSPPA_LACMU Venom plasminogen activator LV-PA OS=Lachesis muta muta PE=1 SV=1	controllerType=0 controllerNumber=1 scan=2809	16.3342
HCD	1	K.NDEKD{+12.001}KDIMLIR.L		D{+12}	501.261	3	1501.77	1501.77	0	0	610.37	6.54	1014	>sp|Q27J47|VSPPA_LACMU Venom plasminogen activator LV-PA OS=Lachesis muta muta PE=1 SV=1	controllerType=0 controllerNumber=1 scan=3978	22.4126
HCD	1	K.NDEKDKDIM[+15.995]LIR.L		M[+16]	502.591	3	1505.76	1505.76	0	-2	612.11	7.83	1014	>sp|Q27J47|VSPPA_LACMU Venom plasminogen activator LV-PA OS=Lachesis muta muta PE=1 SV=1	controllerType=0 controllerNumber=1 scan=3365	19.0798
HCD	1	K.NDEKDKDIM[+15.995]LIR.L		M[+16]	502.591	3	1505.76	1505.76	0	-3.3	612.98	7.88	1014	>sp|Q27J47|VSPPA_LACMU Venom plasminogen activator LV-PA OS=Lachesis muta muta PE=1 SV=1	controllerType=0 controllerNumber=1 scan=3058	17.4853
HCD	1	K.N{-17.031}DEKDKDIMLIR.L		N{-17}	491.584	3	1472.74	1472.74	0	0	616.14	6.46	1014	>sp|Q27J47|VSPPA_LACMU Venom plasminogen activator LV-PA OS=Lachesis muta muta PE=1 SV=1	controllerType=0 controllerNumber=1 scan=3485	19.7242
HCD	1	K.NDEKDKDIM[+15.995]LIR.L		M[+16]	502.591	3	1505.76	1505.76	0	-3	624.49	7.88	1014	>sp|Q27J47|VSPPA_LACMU Venom plasminogen activator LV-PA OS=Lachesis muta muta PE=1 SV=1	controllerType=0 controllerNumber=1 scan=2930	16.8549
HCD	1	K.NDEKDKDIM[+15.995]LIR.L		M[+16]	753.384	2	1505.76	1505.76	0	-1.7	638.27	7.17	1014	>sp|Q27J47|VSPPA_LACMU Venom plasminogen activator LV-PA OS=Lachesis muta muta PE=1 SV=1	controllerType=0 controllerNumber=1 scan=2705	15.8244
HCD	1	K.N{+0.981}DEKDKDIMLIR.L		N{+1}	497.588	3	1490.75	1490.75	0	0	660.76	7.46	1014	>sp|Q27J47|VSPPA_LACMU Venom plasminogen activator LV-PA OS=Lachesis muta muta PE=1 SV=1	controllerType=0 controllerNumber=1 scan=3825	21.5681
HCD	1	K.NDEKDKDIM[+15.995]LIR.L		M[+16]	502.591	3	1505.76	1505.76	0	-1.8	676.13	8.94	1014	>sp|Q27J47|VSPPA_LACMU Venom plasminogen activator LV-PA OS=Lachesis muta muta PE=1 SV=1	controllerType=0 controllerNumber=1 scan=2804	16.322
HCD	1	K.NDEKDKDIM[+15.995]LIR.L		M[+16]	502.591	3	1505.76	1505.76	0	-2.6	679.12	8.94	1014	>sp|Q27J47|VSPPA_LACMU Venom plasminogen activator LV-PA OS=Lachesis muta muta PE=1 SV=1	controllerType=0 controllerNumber=1 scan=2701	15.8112
HCD	1	K.NDEKDKDIM[+15.995]LIR.L		M[+16]	502.591	3	1505.76	1505.76	0	-2.9	693.6	8.94	1014	>sp|Q27J47|VSPPA_LACMU Venom plasminogen activator LV-PA OS=Lachesis muta muta PE=1 SV=1	controllerType=0 controllerNumber=1 scan=2582	15.2013
HCD	1	K.NDEKDKDIM[+15.995]LIR.L		M[+16]	502.591	3	1505.76	1505.76	0	-3.1	695.72	8.94	1014	>sp|Q27J47|VSPPA_LACMU Venom plasminogen activator LV-PA OS=Lachesis muta muta PE=1 SV=1	controllerType=0 controllerNumber=1 scan=2466	14.6416
HCD	1	K.NDEKDKDIM[+15.995]LIR.L		M[+16]	753.383	2	1505.76	1505.76	0	-2.5	708.27	9.45	1014	>sp|Q27J47|VSPPA_LACMU Venom plasminogen activator LV-PA OS=Lachesis muta muta PE=1 SV=1	controllerType=0 controllerNumber=1 scan=2468	14.6454
HCD	1	K.NDEKDKDIM[+15.995]LIR.L		M[+16]	502.591	3	1505.76	1505.76	0	-2.3	722.41	9.94	1014	>sp|Q27J47|VSPPA_LACMU Venom plasminogen activator LV-PA OS=Lachesis muta muta PE=1 SV=1	controllerType=0 controllerNumber=1 scan=2349	14.1005
HCD	1	K.NDEKDKDIM[+15.995]LIR.L		M[+16]	502.591	3	1505.76	1505.76	0	-2.7	725.54	9.94	1014	>sp|Q27J47|VSPPA_LACMU Venom plasminogen activator LV-PA OS=Lachesis muta muta PE=1 SV=1	controllerType=0 controllerNumber=1 scan=2183	13.4311
HCD	1	K.NDE{+141.093}KDKDIM[+15.995]LIR.L		E{+141}, M[+16]	412.469	4	1646.86	1646.86	0	0	82.88	3.04	1014	>sp|Q27J47|VSPPA_LACMU Venom plasminogen activator LV-PA OS=Lachesis muta muta PE=1 SV=1	controllerType=0 controllerNumber=1 scan=2712	15.8605
HCD	1	K.ND{+128.092}EKDKDIM[+15.995]LIR.L		D{+128}, M[+16]	817.431	2	1633.86	1633.86	0	0	84.83	2.15	1014	>sp|Q27J47|VSPPA_LACMU Venom plasminogen activator LV-PA OS=Lachesis muta muta PE=1 SV=1	controllerType=0 controllerNumber=1 scan=2460	14.6094
HCD	1	K.N{-16.030}DEKDKDIM[+15.995]LIR.L		M[+16], N{-16}	497.249	3	1489.73	1489.73	0	0	85.29	2.13	1014	>sp|Q27J47|VSPPA_LACMU Venom plasminogen activator LV-PA OS=Lachesis muta muta PE=1 SV=1	controllerType=0 controllerNumber=1 scan=2853	16.5311
HCD	1	K.NDEK{+22.893}DKDIM[+15.995]LIR.L		K{+23}, M[+16]	510.223	3	1528.66	1528.66	0	0	87.65	2.37	1014	>sp|Q27J47|VSPPA_LACMU Venom plasminogen activator LV-PA OS=Lachesis muta muta PE=1 SV=1	controllerType=0 controllerNumber=1 scan=2416	14.4072
HCD	1	K.NDE{+13.003}KDKDIM[+15.995]LIR.L		E{+13}, M[+16]	759.886	2	1518.77	1518.77	0	0	91.23	2.02	1014	>sp|Q27J47|VSPPA_LACMU Venom plasminogen activator LV-PA OS=Lachesis muta muta PE=1 SV=1	controllerType=0 controllerNumber=1 scan=3053	17.4593
HCD	1	K.NDEK{+24.879}DKDIM[+15.995]LIR.L		K{+25}, M[+16]	510.885	3	1530.64	1530.64	0	0	99.08	2.58	1014	>sp|Q27J47|VSPPA_LACMU Venom plasminogen activator LV-PA OS=Lachesis muta muta PE=1 SV=1	controllerType=0 controllerNumber=1 scan=2403	14.3445
HCD	1	K.NDE{+11.999}KDKDIM[+15.995]LIR.L		E{+12}, M[+16]	506.592	3	1517.76	1517.76	0	0	99.26	2.58	1014	>sp|Q27J47|VSPPA_LACMU Venom plasminogen activator LV-PA OS=Lachesis muta muta PE=1 SV=1	controllerType=0 controllerNumber=1 scan=3394	19.2385
HCD	1	K.NDEK{+12.000}DKDIM[+15.995]LIR.L		K{+12}, M[+16]	506.592	3	1517.76	1517.76	0	0	100.98	2.58	1014	>sp|Q27J47|VSPPA_LACMU Venom plasminogen activator LV-PA OS=Lachesis muta muta PE=1 SV=1	controllerType=0 controllerNumber=1 scan=3692	20.8463
HCD	1	K.NDE{+26.010}KDKDIM[+15.995]LIR.L		E{+26}, M[+16]	511.262	3	1531.77	1531.77	0	0	102.48	2.58	1014	>sp|Q27J47|VSPPA_LACMU Venom plasminogen activator LV-PA OS=Lachesis muta muta PE=1 SV=1	controllerType=0 controllerNumber=1 scan=3226	18.3367
HCD	1	K.N{-17.123}DEKDKDIM[+15.995]LIR.L		M[+16], N{-17}	496.885	3	1488.64	1488.64	0	0	107.45	2.12	1014	>sp|Q27J47|VSPPA_LACMU Venom plasminogen activator LV-PA OS=Lachesis muta muta PE=1 SV=1	controllerType=0 controllerNumber=1 scan=2471	14.6518
HCD	1	K.N{-17.030}DEKDKDIM[+15.995]LIR.L		M[+16], N{-17}	496.916	3	1488.73	1488.73	0	0	107.45	2.12	1014	>sp|Q27J47|VSPPA_LACMU Venom plasminogen activator LV-PA OS=Lachesis muta muta PE=1 SV=1	controllerType=0 controllerNumber=1 scan=2471	14.6518
HCD	1	K.NDEK{+11.996}DKDIM[+15.995]LIR.L		K{+12}, M[+16]	506.591	3	1517.76	1517.76	0	0	125.45	2.91	1014	>sp|Q27J47|VSPPA_LACMU Venom plasminogen activator LV-PA OS=Lachesis muta muta PE=1 SV=1	controllerType=0 controllerNumber=1 scan=3541	20.0155
HCD	1	K.N{+140.088}DEKDKDIM[+15.995]LIR.L		M[+16], N{+140}	549.288	3	1645.85	1645.85	0	0	129.17	2.55	1014	>sp|Q27J47|VSPPA_LACMU Venom plasminogen activator LV-PA OS=Lachesis muta muta PE=1 SV=1	controllerType=0 controllerNumber=1 scan=2457	14.5938
HCD	1	K.NDE{+142.107}KDKDIM[+15.995]LIR.L		E{+142}, M[+16]	412.723	4	1647.87	1647.87	0	0	135.29	2.62	1014	>sp|Q27J47|VSPPA_LACMU Venom plasminogen activator LV-PA OS=Lachesis muta muta PE=1 SV=1	controllerType=0 controllerNumber=1 scan=2712	15.8605
HCD	1	K.NDE{+14.012}KDKDIM[+15.995]LIR.L		E{+14}, M[+16]	380.699	4	1519.77	1519.77	0	0	137.98	4.03	1014	>sp|Q27J47|VSPPA_LACMU Venom plasminogen activator LV-PA OS=Lachesis muta muta PE=1 SV=1	controllerType=0 controllerNumber=1 scan=3031	17.3488
HCD	1	K.N{-16.164}DEKDKDIM[+15.995]LIR.L		M[+16], N{-16}	497.204	3	1489.6	1489.6	0	0	143.25	2.55	1014	>sp|Q27J47|VSPPA_LACMU Venom plasminogen activator LV-PA OS=Lachesis muta muta PE=1 SV=1	controllerType=0 controllerNumber=1 scan=2376	14.2169
HCD	1	K.N{-16.035}DEKDKDIM[+15.995]LIR.L		M[+16], N{-16}	497.247	3	1489.73	1489.73	0	0	143.25	2.35	1014	>sp|Q27J47|VSPPA_LACMU Venom plasminogen activator LV-PA OS=Lachesis muta muta PE=1 SV=1	controllerType=0 controllerNumber=1 scan=2376	14.2169
HCD	1	K.N{-17.124}DEKDKDIM[+15.995]LIR.L		M[+16], N{-17}	496.884	3	1488.64	1488.64	0	0	145.84	2.35	1014	>sp|Q27J47|VSPPA_LACMU Venom plasminogen activator LV-PA OS=Lachesis muta muta PE=1 SV=1	controllerType=0 controllerNumber=1 scan=2519	14.8807
HCD	1	K.N{-17.030}DEKDKDIM[+15.995]LIR.L		M[+16], N{-17}	496.916	3	1488.73	1488.73	0	0	145.84	2.12	1014	>sp|Q27J47|VSPPA_LACMU Venom plasminogen activator LV-PA OS=Lachesis muta muta PE=1 SV=1	controllerType=0 controllerNumber=1 scan=2519	14.8807
HCD	1	K.ND{+130.078}EKDKDIM[+15.995]LIR.L		D{+130}, M[+16]	409.716	4	1635.84	1635.84	0	0	149.69	2.56	1014	>sp|Q27J47|VSPPA_LACMU Venom plasminogen activator LV-PA OS=Lachesis muta muta PE=1 SV=1	controllerType=0 controllerNumber=1 scan=3179	18.0872
HCD	1	K.ND{+111.067}EKDKDIM[+15.995]LIR.L		D{+111}, M[+16]	808.918	2	1616.83	1616.83	0	0	158.69	2.14	1014	>sp|Q27J47|VSPPA_LACMU Venom plasminogen activator LV-PA OS=Lachesis muta muta PE=1 SV=1	controllerType=0 controllerNumber=1 scan=2751	16.0415
HCD	1	K.N{+112.066}DEKDKDIM[+15.995]LIR.L		M[+16], N{+112}	405.213	4	1617.83	1617.83	0	0	161.69	2.56	1014	>sp|Q27J47|VSPPA_LACMU Venom plasminogen activator LV-PA OS=Lachesis muta muta PE=1 SV=1	controllerType=0 controllerNumber=1 scan=2598	15.281
HCD	1	K.NDE{+14.013}KDKDIM[+15.995]LIR.L		E{+14}, M[+16]	507.263	3	1519.78	1519.78	0	0	165.51	3.01	1014	>sp|Q27J47|VSPPA_LACMU Venom plasminogen activator LV-PA OS=Lachesis muta muta PE=1 SV=1	controllerType=0 controllerNumber=1 scan=3594	20.3021
HCD	1	K.NDEK{+142.108}DKDIM[+15.995]LIR.L		K{+142}, M[+16]	549.962	3	1647.87	1647.87	0	0	169.67	2.55	1014	>sp|Q27J47|VSPPA_LACMU Venom plasminogen activator LV-PA OS=Lachesis muta muta PE=1 SV=1	controllerType=0 controllerNumber=1 scan=2438	14.4992
HCD	1	K.N{+112.071}DEKDKDIM[+15.995]LIR.L		M[+16], N{+112}	405.214	4	1617.83	1617.83	0	0	172.23	2.56	1014	>sp|Q27J47|VSPPA_LACMU Venom plasminogen activator LV-PA OS=Lachesis muta muta PE=1 SV=1	controllerType=0 controllerNumber=1 scan=2568	15.1285
HCD	1	K.N{+128.087}DEKDKDIM[+15.995]LIR.L		M[+16], N{+128}	409.218	4	1633.85	1633.85	0	0	174.95	3.14	1014	>sp|Q27J47|VSPPA_LACMU Venom plasminogen activator LV-PA OS=Lachesis muta muta PE=1 SV=1	controllerType=0 controllerNumber=1 scan=2935	16.8737
HCD	1	K.N{+128.091}DEKDKDIM[+15.995]LIR.L		M[+16], N{+128}	409.219	4	1633.85	1633.85	0	0	180.74	3.01	1014	>sp|Q27J47|VSPPA_LACMU Venom plasminogen activator LV-PA OS=Lachesis muta muta PE=1 SV=1	controllerType=0 controllerNumber=1 scan=3046	17.4228
HCD	1	K.N{+128.094}DEKDKDIM[+15.995]LIR.L		M[+16], N{+128}	409.22	4	1633.86	1633.86	0	0	187.49	3.55	1014	>sp|Q27J47|VSPPA_LACMU Venom plasminogen activator LV-PA OS=Lachesis muta muta PE=1 SV=1	controllerType=0 controllerNumber=1 scan=3085	17.5978
HCD	1	K.NDE{+11.997}KDKDIM[+15.995]LIR.L		E{+12}, M[+16]	506.591	3	1517.76	1517.76	0	0	194.68	3.52	1014	>sp|Q27J47|VSPPA_LACMU Venom plasminogen activator LV-PA OS=Lachesis muta muta PE=1 SV=1	controllerType=0 controllerNumber=1 scan=3327	18.8728
HCD	1	K.N{+128.095}DEKDKDIM[+15.995]LIR.L		M[+16], N{+128}	817.432	2	1633.86	1633.86	0	0	196.08	2.27	1014	>sp|Q27J47|VSPPA_LACMU Venom plasminogen activator LV-PA OS=Lachesis muta muta PE=1 SV=1	controllerType=0 controllerNumber=1 scan=2326	14.0226
HCD	1	K.NDE{+142.105}KDKDIM[+15.995]LIR.L		E{+142}, M[+16]	412.722	4	1647.87	1647.87	0	0	200.47	3.21	1014	>sp|Q27J47|VSPPA_LACMU Venom plasminogen activator LV-PA OS=Lachesis muta muta PE=1 SV=1	controllerType=0 controllerNumber=1 scan=2432	14.4751
HCD	1	K.NDE{+14.998}KDKDIM[+15.995]LIR.L		E{+15}, M[+16]	507.592	3	1520.76	1520.76	0	0	202.29	2.58	1014	>sp|Q27J47|VSPPA_LACMU Venom plasminogen activator LV-PA OS=Lachesis muta muta PE=1 SV=1	controllerType=0 controllerNumber=1 scan=3394	19.2385
HCD	1	K.ND{-18.014}EKDKDIM[+15.995]LIR.L		D{-18}, M[+16]	496.588	3	1487.75	1487.75	0	0	207.05	2.61	1014	>sp|Q27J47|VSPPA_LACMU Venom plasminogen activator LV-PA OS=Lachesis muta muta PE=1 SV=1	controllerType=0 controllerNumber=1 scan=2714	15.8713
HCD	1	K.N{+112.067}DEKDKDIM[+15.995]LIR.L		M[+16], N{+112}	405.213	4	1617.83	1617.83	0	0	208.77	3.01	1014	>sp|Q27J47|VSPPA_LACMU Venom plasminogen activator LV-PA OS=Lachesis muta muta PE=1 SV=1	controllerType=0 controllerNumber=1 scan=2017	12.5707
HCD	1	K.NDE{+28.031}KDKDIM[+15.995]LIR.L		E{+28}, M[+16]	511.936	3	1533.79	1533.79	0	0	209.63	3.43	1014	>sp|Q27J47|VSPPA_LACMU Venom plasminogen activator LV-PA OS=Lachesis muta muta PE=1 SV=1	controllerType=0 controllerNumber=1 scan=3435	19.4655
HCD	1	K.N{+112.066}DEKDKDIM[+15.995]LIR.L		M[+16], N{+112}	405.213	4	1617.83	1617.83	0	0	210.52	3.01	1014	>sp|Q27J47|VSPPA_LACMU Venom plasminogen activator LV-PA OS=Lachesis muta muta PE=1 SV=1	controllerType=0 controllerNumber=1 scan=1980	12.3883
HCD	1	K.NDE{+14.012}KDKDIM[+15.995]LIR.L		E{+14}, M[+16]	760.391	2	1519.78	1519.78	0	0	211.41	2.29	1014	>sp|Q27J47|VSPPA_LACMU Venom plasminogen activator LV-PA OS=Lachesis muta muta PE=1 SV=1	controllerType=0 controllerNumber=1 scan=3075	17.5491
HCD	1	K.N{+128.093}DEKDKDIM[+15.995]LIR.L		M[+16], N{+128}	409.219	4	1633.86	1633.86	0	0	211.73	3.55	1014	>sp|Q27J47|VSPPA_LACMU Venom plasminogen activator LV-PA OS=Lachesis muta muta PE=1 SV=1	controllerType=0 controllerNumber=1 scan=3127	17.8153
HCD	1	K.NDEKDKDIM[+15.995]L{+12.035}IR.L		L{+12}, M[+16]	506.604	3	1517.8	1517.8	0	0	214.24	3.43	1014	>sp|Q27J47|VSPPA_LACMU Venom plasminogen activator LV-PA OS=Lachesis muta muta PE=1 SV=1	controllerType=0 controllerNumber=1 scan=4454	24.9806
HCD	1	K.N{-18.013}DEKDKDIM[+15.995]LIR.L		M[+16], N{-18}	496.588	3	1487.75	1487.75	0	0	222.42	2.55	1014	>sp|Q27J47|VSPPA_LACMU Venom plasminogen activator LV-PA OS=Lachesis muta muta PE=1 SV=1	controllerType=0 controllerNumber=1 scan=3199	18.193
HCD	1	K.NDEK{+11.995}DKDIM[+15.995]LIR.L		K{+12}, M[+16]	506.591	3	1517.76	1517.76	0	0	229.66	3.43	1014	>sp|Q27J47|VSPPA_LACMU Venom plasminogen activator LV-PA OS=Lachesis muta muta PE=1 SV=1	controllerType=0 controllerNumber=1 scan=3264	18.5425
HCD	1	K.NDE{+26.012}KDKDIM[+15.995]LIR.L		E{+26}, M[+16]	511.263	3	1531.77	1531.77	0	0	232.44	2.58	1014	>sp|Q27J47|VSPPA_LACMU Venom plasminogen activator LV-PA OS=Lachesis muta muta PE=1 SV=1	controllerType=0 controllerNumber=1 scan=3637	20.5489
HCD	1	K.N{+128.090}DEKDKDIM[+15.995]LIR.L		M[+16], N{+128}	409.219	4	1633.85	1633.85	0	0	259.5	4.08	1014	>sp|Q27J47|VSPPA_LACMU Venom plasminogen activator LV-PA OS=Lachesis muta muta PE=1 SV=1	controllerType=0 controllerNumber=1 scan=2581	15.1992
HCD	1	K.N{+128.090}DEKDKDIM[+15.995]LIR.L		M[+16], N{+128}	817.43	2	1633.85	1633.85	0	0	263.86	2.64	1014	>sp|Q27J47|VSPPA_LACMU Venom plasminogen activator LV-PA OS=Lachesis muta muta PE=1 SV=1	controllerType=0 controllerNumber=1 scan=2304	13.931
HCD	1	K.N{+128.092}DEKDKDIM[+15.995]LIR.L		M[+16], N{+128}	409.219	4	1633.85	1633.85	0	0	269	4.08	1014	>sp|Q27J47|VSPPA_LACMU Venom plasminogen activator LV-PA OS=Lachesis muta muta PE=1 SV=1	controllerType=0 controllerNumber=1 scan=2223	13.5825
HCD	1	K.N{+128.093}DEKDKDIM[+15.995]LIR.L		M[+16], N{+128}	817.432	2	1633.86	1633.86	0	0	273.03	2.64	1014	>sp|Q27J47|VSPPA_LACMU Venom plasminogen activator LV-PA OS=Lachesis muta muta PE=1 SV=1	controllerType=0 controllerNumber=1 scan=1900	11.987
HCD	1	K.ND{+128.092}EKDKDIM[+15.995]LIR.L		D{+128}, M[+16]	817.431	2	1633.86	1633.86	0	0	280.07	3.18	1014	>sp|Q27J47|VSPPA_LACMU Venom plasminogen activator LV-PA OS=Lachesis muta muta PE=1 SV=1	controllerType=0 controllerNumber=1 scan=2426	14.4519
HCD	1	K.N{+140.092}DEKDKDIM[+15.995]LIR.L		M[+16], N{+140}	549.29	3	1645.85	1645.85	0	0	289.54	3.6	1014	>sp|Q27J47|VSPPA_LACMU Venom plasminogen activator LV-PA OS=Lachesis muta muta PE=1 SV=1	controllerType=0 controllerNumber=1 scan=2185	13.4387
HCD	1	K.NDEK{-18.013}DKDIM[+15.995]LIR.L		K{-18}, M[+16]	496.588	3	1487.75	1487.75	0	0	294.47	4.14	1014	>sp|Q27J47|VSPPA_LACMU Venom plasminogen activator LV-PA OS=Lachesis muta muta PE=1 SV=1	controllerType=0 controllerNumber=1 scan=2642	15.5075
HCD	1	K.N{+128.092}DEKDKDIM[+15.995]LIR.L		M[+16], N{+128}	409.219	4	1633.85	1633.85	0	0	294.61	4.16	1014	>sp|Q27J47|VSPPA_LACMU Venom plasminogen activator LV-PA OS=Lachesis muta muta PE=1 SV=1	controllerType=0 controllerNumber=1 scan=2087	12.933
HCD	1	K.N{+128.092}DEKDKDIM[+15.995]LIR.L		M[+16], N{+128}	409.219	4	1633.86	1633.86	0	0	295.38	4.21	1014	>sp|Q27J47|VSPPA_LACMU Venom plasminogen activator LV-PA OS=Lachesis muta muta PE=1 SV=1	controllerType=0 controllerNumber=1 scan=2213	13.5506
HCD	1	K.NDE{-35.045}KDKDIM[+15.995]LIR.L		E{-35}, M[+16]	490.911	3	1470.72	1470.72	0	0	304.91	3.8	1014	>sp|Q27J47|VSPPA_LACMU Venom plasminogen activator LV-PA OS=Lachesis muta muta PE=1 SV=1	controllerType=0 controllerNumber=1 scan=2476	14.6703
HCD	1	K.N{+128.093}DEKDKDIM[+15.995]LIR.L		M[+16], N{+128}	409.219	4	1633.86	1633.86	0	0	321.83	4.26	1014	>sp|Q27J47|VSPPA_LACMU Venom plasminogen activator LV-PA OS=Lachesis muta muta PE=1 SV=1	controllerType=0 controllerNumber=1 scan=2806	16.3263
HCD	1	K.N{+128.094}DEKDKDIM[+15.995]LIR.L		M[+16], N{+128}	545.29	3	1633.86	1633.86	0	0	327.54	3.83	1014	>sp|Q27J47|VSPPA_LACMU Venom plasminogen activator LV-PA OS=Lachesis muta muta PE=1 SV=1	controllerType=0 controllerNumber=1 scan=2372	14.2034
HCD	1	K.N{+0.979}DEKDKDIM[+15.995]LIR.L		M[+16], N{+1}	377.441	4	1506.74	1506.74	0	0	332.83	4.36	1014	>sp|Q27J47|VSPPA_LACMU Venom plasminogen activator LV-PA OS=Lachesis muta muta PE=1 SV=1	controllerType=0 controllerNumber=1 scan=2993	17.1687
HCD	1	K.NDE{+14.012}KDKDIM[+15.995]LIR.L		E{+14}, M[+16]	507.263	3	1519.78	1519.78	0	0	334.93	4.68	1014	>sp|Q27J47|VSPPA_LACMU Venom plasminogen activator LV-PA OS=Lachesis muta muta PE=1 SV=1	controllerType=0 controllerNumber=1 scan=3139	17.8772
HCD	1	K.N{+128.090}DEKDKDIM[+15.995]LIR.L		M[+16], N{+128}	409.219	4	1633.85	1633.85	0	0	334.98	4.31	1014	>sp|Q27J47|VSPPA_LACMU Venom plasminogen activator LV-PA OS=Lachesis muta muta PE=1 SV=1	controllerType=0 controllerNumber=1 scan=2700	15.809
HCD	1	K.N{+128.091}DEKDKDIM[+15.995]LIR.L		M[+16], N{+128}	545.29	3	1633.85	1633.85	0	0	340.33	3.7	1014	>sp|Q27J47|VSPPA_LACMU Venom plasminogen activator LV-PA OS=Lachesis muta muta PE=1 SV=1	controllerType=0 controllerNumber=1 scan=2702	15.8134
HCD	1	K.N{+42.006}DEKDKDIM[+15.995]LIR.L		M[+16], N{+42}	516.595	3	1547.77	1547.77	0	0	340.63	3.7	1014	>sp|Q27J47|VSPPA_LACMU Venom plasminogen activator LV-PA OS=Lachesis muta muta PE=1 SV=1	controllerType=0 controllerNumber=1 scan=3164	18.0115
HCD	1	K.NDEK{+26.012}DKDIM[+15.995]LIR.L		K{+26}, M[+16]	511.263	3	1531.77	1531.77	0	0	349.75	4.37	1014	>sp|Q27J47|VSPPA_LACMU Venom plasminogen activator LV-PA OS=Lachesis muta muta PE=1 SV=1	controllerType=0 controllerNumber=1 scan=3118	17.7682
HCD	1	K.N{+128.092}DEKDKDIM[+15.995]LIR.L		M[+16], N{+128}	409.219	4	1633.85	1633.85	0	0	356.03	4.26	1014	>sp|Q27J47|VSPPA_LACMU Venom plasminogen activator LV-PA OS=Lachesis muta muta PE=1 SV=1	controllerType=0 controllerNumber=1 scan=1887	11.9152
HCD	1	K.N{+128.094}DEKDKDIM[+15.995]LIR.L		M[+16], N{+128}	817.432	2	1633.86	1633.86	0	0	367.64	3.24	1014	>sp|Q27J47|VSPPA_LACMU Venom plasminogen activator LV-PA OS=Lachesis muta muta PE=1 SV=1	controllerType=0 controllerNumber=1 scan=2112	13.0668
HCD	1	K.NDEKDK{+14.010}DIM[+15.995]LIR.L		K{+14}, M[+16]	507.262	3	1519.77	1519.77	0	0	370.57	3.96	1014	>sp|Q27J47|VSPPA_LACMU Venom plasminogen activator LV-PA OS=Lachesis muta muta PE=1 SV=1	controllerType=0 controllerNumber=1 scan=3264	18.5425
HCD	1	K.NDEK{+11.997}DKDIM[+15.995]LIR.L		K{+12}, M[+16]	759.384	2	1517.76	1517.76	0	0	383.19	3.27	1014	>sp|Q27J47|VSPPA_LACMU Venom plasminogen activator LV-PA OS=Lachesis muta muta PE=1 SV=1	controllerType=0 controllerNumber=1 scan=3167	18.0229
HCD	1	K.N{+111.061}DEKDKDIM[+15.995]LIR.L		M[+16], N{+111}	404.962	4	1616.82	1616.82	0	0	391.22	4.22	1014	>sp|Q27J47|VSPPA_LACMU Venom plasminogen activator LV-PA OS=Lachesis muta muta PE=1 SV=1	controllerType=0 controllerNumber=1 scan=2598	15.281
HCD	1	K.NDEKDKDIMLIR{+114.068}.[-0.984].L		;[-1], R{+114}	534.956	3	1602.85	1602.85	0	0	392.51	5.23	1014	>sp|Q27J47|VSPPA_LACMU Venom plasminogen activator LV-PA OS=Lachesis muta muta PE=1 SV=1	controllerType=0 controllerNumber=1 scan=5327	30.0154
HCD	1	K.N{-18.014}DEKDKDIM[+15.995]LIR.L		M[+16], N{-18}	496.588	3	1487.75	1487.75	0	0	397.98	4.21	1014	>sp|Q27J47|VSPPA_LACMU Venom plasminogen activator LV-PA OS=Lachesis muta muta PE=1 SV=1	controllerType=0 controllerNumber=1 scan=2853	16.5311
HCD	1	K.N{+111.067}DEKDKDIM[+15.995]LIR.L		M[+16], N{+111}	404.963	4	1616.83	1616.83	0	0	409.75	4.33	1014	>sp|Q27J47|VSPPA_LACMU Venom plasminogen activator LV-PA OS=Lachesis muta muta PE=1 SV=1	controllerType=0 controllerNumber=1 scan=2811	16.3428
HCD	1	K.N{+128.090}DEKDKDIM[+15.995]LIR.L		M[+16], N{+128}	545.289	3	1633.85	1633.85	0	0	414.71	4.32	1014	>sp|Q27J47|VSPPA_LACMU Venom plasminogen activator LV-PA OS=Lachesis muta muta PE=1 SV=1	controllerType=0 controllerNumber=1 scan=2012	12.5583
HCD	1	K.NDE{+0.985}KDKDIM[+15.995]LIR.L		E{+1}, M[+16]	753.878	2	1506.75	1506.75	0	0	420.81	3.49	1014	>sp|Q27J47|VSPPA_LACMU Venom plasminogen activator LV-PA OS=Lachesis muta muta PE=1 SV=1	controllerType=0 controllerNumber=1 scan=3023	17.307
HCD	1	K.N{+111.058}DEKDKDIM[+15.995]LIR.L		M[+16], N{+111}	404.961	4	1616.82	1616.82	0	0	430.78	4.39	1014	>sp|Q27J47|VSPPA_LACMU Venom plasminogen activator LV-PA OS=Lachesis muta muta PE=1 SV=1	controllerType=0 controllerNumber=1 scan=2568	15.1285
HCD	1	K.N{+128.092}DEKDKDIM[+15.995]LIR.L		M[+16], N{+128}	817.431	2	1633.86	1633.86	0	0	456.83	3.51	1014	>sp|Q27J47|VSPPA_LACMU Venom plasminogen activator LV-PA OS=Lachesis muta muta PE=1 SV=1	controllerType=0 controllerNumber=1 scan=2002	12.5069
HCD	1	K.ND{-18.015}EKDKDIM[+15.995]LIR.L		D{-18}, M[+16]	496.588	3	1487.75	1487.75	0	0	469.38	4.42	1014	>sp|Q27J47|VSPPA_LACMU Venom plasminogen activator LV-PA OS=Lachesis muta muta PE=1 SV=1	controllerType=0 controllerNumber=1 scan=3037	17.3797
HCD	1	K.NDE{+14.012}KDKDIM[+15.995]LIR.L		E{+14}, M[+16]	507.263	3	1519.77	1519.77	0	0	495.16	4.92	1014	>sp|Q27J47|VSPPA_LACMU Venom plasminogen activator LV-PA OS=Lachesis muta muta PE=1 SV=1	controllerType=0 controllerNumber=1 scan=3007	17.2259
HCD	1	K.NDEK{+11.994}DKDIM[+15.995]LIR.L		K{+12}, M[+16]	506.591	3	1517.76	1517.76	0	0	499.12	4.5	1014	>sp|Q27J47|VSPPA_LACMU Venom plasminogen activator LV-PA OS=Lachesis muta muta PE=1 SV=1	controllerType=0 controllerNumber=1 scan=3154	17.9592
HCD	1	K.N{+0.988}DEKDKDIM[+15.995]LIR.L		M[+16], N{+1}	502.922	3	1506.75	1506.75	0	0	557.45	4.58	1014	>sp|Q27J47|VSPPA_LACMU Venom plasminogen activator LV-PA OS=Lachesis muta muta PE=1 SV=1	controllerType=0 controllerNumber=1 scan=3036	17.3776
HCD	1	K.NDE{+14.011}KDKDIM[+15.995]LIR.L		E{+14}, M[+16]	507.263	3	1519.77	1519.77	0	0	568.2	5.96	1014	>sp|Q27J47|VSPPA_LACMU Venom plasminogen activator LV-PA OS=Lachesis muta muta PE=1 SV=1	controllerType=0 controllerNumber=1 scan=2874	16.6272
HCD	1	N.DEKDKDIMLIR.L			459.245	3	1375.72	1375.72	0	-2.8	142.09	4.15	1014	>sp|Q27J47|VSPPA_LACMU Venom plasminogen activator LV-PA OS=Lachesis muta muta PE=1 SV=1	controllerType=0 controllerNumber=1 scan=2956	16.974
HCD	1	N.DEKDKDIMLIR.L			344.686	4	1375.72	1375.72	0	-2	227.46	4.21	1014	>sp|Q27J47|VSPPA_LACMU Venom plasminogen activator LV-PA OS=Lachesis muta muta PE=1 SV=1	controllerType=0 controllerNumber=1 scan=3690	20.836
HCD	1	N.DEKDKDIMLIR.L			459.246	3	1375.72	1375.72	0	-1	255.12	4.75	1014	>sp|Q27J47|VSPPA_LACMU Venom plasminogen activator LV-PA OS=Lachesis muta muta PE=1 SV=1	controllerType=0 controllerNumber=1 scan=3650	20.6187
HCD	1	N.DEKDKDIMLIR.L			688.365	2	1375.72	1375.72	0	-1	290.03	3.73	1014	>sp|Q27J47|VSPPA_LACMU Venom plasminogen activator LV-PA OS=Lachesis muta muta PE=1 SV=1	controllerType=0 controllerNumber=1 scan=3443	19.5115
HCD	1	N.DEKDKDIMLIR.L			459.247	3	1375.73	1375.72	0	0.3	296	3.9	1014	>sp|Q27J47|VSPPA_LACMU Venom plasminogen activator LV-PA OS=Lachesis muta muta PE=1 SV=1	controllerType=0 controllerNumber=1 scan=3878	21.8584
HCD	1	N.DEKDKDIMLIR.L			459.247	3	1375.73	1375.72	0	1.3	362.82	3.73	1014	>sp|Q27J47|VSPPA_LACMU Venom plasminogen activator LV-PA OS=Lachesis muta muta PE=1 SV=1	controllerType=0 controllerNumber=1 scan=2273	13.7754
HCD	1	N.DEKDKDIMLIR.L			459.246	3	1375.72	1375.72	0	-1.5	493.75	4.65	1014	>sp|Q27J47|VSPPA_LACMU Venom plasminogen activator LV-PA OS=Lachesis muta muta PE=1 SV=1	controllerType=0 controllerNumber=1 scan=3551	20.072
HCD	1	N.DEKDKDIMLIR.L			459.246	3	1375.72	1375.72	0	-1.9	666.74	8.11	1014	>sp|Q27J47|VSPPA_LACMU Venom plasminogen activator LV-PA OS=Lachesis muta muta PE=1 SV=1	controllerType=0 controllerNumber=1 scan=3442	19.5064
HCD	1	N.DEKDKDIM[+15.995]LIR.L		M[+16]	464.577	3	1391.72	1391.72	0	-2.6	14.84	2.17	1014	>sp|Q27J47|VSPPA_LACMU Venom plasminogen activator LV-PA OS=Lachesis muta muta PE=1 SV=1	controllerType=0 controllerNumber=1 scan=1937	12.1558
HCD	1	N.DEKDKDIM[+15.995]LIR.L		M[+16]	464.577	3	1391.72	1391.72	0	-1.8	26.49	2.44	1014	>sp|Q27J47|VSPPA_LACMU Venom plasminogen activator LV-PA OS=Lachesis muta muta PE=1 SV=1	controllerType=0 controllerNumber=1 scan=2064	12.8075
HCD	1	N.DEKDKDIM[+15.995]LIR.L		M[+16]	464.578	3	1391.72	1391.72	0	-0.7	54.04	2.72	1014	>sp|Q27J47|VSPPA_LACMU Venom plasminogen activator LV-PA OS=Lachesis muta muta PE=1 SV=1	controllerType=0 controllerNumber=1 scan=1756	11.2007
HCD	1	N.DEKDKDIM[+15.995]LIR.L		M[+16]	464.577	3	1391.72	1391.72	0	-1.3	128.79	3.04	1014	>sp|Q27J47|VSPPA_LACMU Venom plasminogen activator LV-PA OS=Lachesis muta muta PE=1 SV=1	controllerType=0 controllerNumber=1 scan=1839	11.6444
HCD	1	N.DEK{+96.031}DKDIMLIR.L		K{+96}	491.257	3	1471.76	1471.76	0	0	139.61	2.12	1014	>sp|Q27J47|VSPPA_LACMU Venom plasminogen activator LV-PA OS=Lachesis muta muta PE=1 SV=1	controllerType=0 controllerNumber=1 scan=3794	21.4
HCD	1	N.DEKDKDIM[+15.995]LIR.L		M[+16]	464.577	3	1391.72	1391.72	0	-3.4	157.75	3.04	1014	>sp|Q27J47|VSPPA_LACMU Venom plasminogen activator LV-PA OS=Lachesis muta muta PE=1 SV=1	controllerType=0 controllerNumber=1 scan=3160	17.9901
HCD	1	N.DEKDKDIM[+15.995]LIR.L		M[+16]	696.362	2	1391.72	1391.72	0	-2.5	173.43	2.52	1014	>sp|Q27J47|VSPPA_LACMU Venom plasminogen activator LV-PA OS=Lachesis muta muta PE=1 SV=1	controllerType=0 controllerNumber=1 scan=2392	14.2916
HCD	1	N.DEK{+150.040}DKDIMLIR.L		K{+150}	509.26	3	1525.77	1525.77	0	0	181.64	2.12	1014	>sp|Q27J47|VSPPA_LACMU Venom plasminogen activator LV-PA OS=Lachesis muta muta PE=1 SV=1	controllerType=0 controllerNumber=1 scan=4468	25.0566
HCD	1	N.DEKDKDIM[+15.995]LIR.L		M[+16]	464.577	3	1391.72	1391.72	0	-3.2	204.52	3.7	1014	>sp|Q27J47|VSPPA_LACMU Venom plasminogen activator LV-PA OS=Lachesis muta muta PE=1 SV=1	controllerType=0 controllerNumber=1 scan=3010	17.2375
HCD	1	N.DEKDKDIM[+15.995]LIR.L		M[+16]	348.685	4	1391.72	1391.72	0	-2.3	221.78	4.14	1014	>sp|Q27J47|VSPPA_LACMU Venom plasminogen activator LV-PA OS=Lachesis muta muta PE=1 SV=1	controllerType=0 controllerNumber=1 scan=2733	15.9548
HCD	1	N.DEKDKDIM[+15.995]LIR.L		M[+16]	464.576	3	1391.71	1391.72	0	-3.7	253.53	4.08	1014	>sp|Q27J47|VSPPA_LACMU Venom plasminogen activator LV-PA OS=Lachesis muta muta PE=1 SV=1	controllerType=0 controllerNumber=1 scan=2377	14.2205
HCD	1	N.DEKDKDIM[+15.995]LIR.L		M[+16]	464.577	3	1391.72	1391.72	0	-2.4	405.79	4.95	1014	>sp|Q27J47|VSPPA_LACMU Venom plasminogen activator LV-PA OS=Lachesis muta muta PE=1 SV=1	controllerType=0 controllerNumber=1 scan=3044	17.4123
HCD	1	N.DEKDKDIM[+15.995]LIR.L		M[+16]	696.362	2	1391.72	1391.72	0	-2.1	434.61	4.46	1014	>sp|Q27J47|VSPPA_LACMU Venom plasminogen activator LV-PA OS=Lachesis muta muta PE=1 SV=1	controllerType=0 controllerNumber=1 scan=2708	15.8395
HCD	1	N.DEKDKDIM[+15.995]LIR.L		M[+16]	464.577	3	1391.72	1391.72	0	-2.6	434.66	4.89	1014	>sp|Q27J47|VSPPA_LACMU Venom plasminogen activator LV-PA OS=Lachesis muta muta PE=1 SV=1	controllerType=0 controllerNumber=1 scan=2790	16.2453
HCD	1	N.DEKDKDIM[+15.995]LIR.L		M[+16]	464.577	3	1391.72	1391.72	0	-2.7	495.13	5.06	1014	>sp|Q27J47|VSPPA_LACMU Venom plasminogen activator LV-PA OS=Lachesis muta muta PE=1 SV=1	controllerType=0 controllerNumber=1 scan=2485	14.7175
HCD	1	N.DEKDKDIM[+15.995]LIR.L		M[+16]	464.577	3	1391.72	1391.72	0	-1.5	590.55	6.04	1014	>sp|Q27J47|VSPPA_LACMU Venom plasminogen activator LV-PA OS=Lachesis muta muta PE=1 SV=1	controllerType=0 controllerNumber=1 scan=2686	15.7349
HCD	1	N.D{-132.037}EKDKDIM[+15.995]LIR.L		D{-132}, M[+16]	420.566	3	1259.68	1259.68	0	0	108.69	2.04	1014	>sp|Q27J47|VSPPA_LACMU Venom plasminogen activator LV-PA OS=Lachesis muta muta PE=1 SV=1	controllerType=0 controllerNumber=1 scan=2791	16.2506
HCD	1	N.D{-132.046}EKDKDIM[+15.995]LIR.L		D{-132}, M[+16]	420.563	3	1259.67	1259.67	0	0	161.93	2.38	1014	>sp|Q27J47|VSPPA_LACMU Venom plasminogen activator LV-PA OS=Lachesis muta muta PE=1 SV=1	controllerType=0 controllerNumber=1 scan=2424	14.4416
HCD	1	D.EKDKDIMLIR.L			630.852	2	1260.7	1260.7	0	-1	101.5	2.06	1014	>sp|Q27J47|VSPPA_LACMU Venom plasminogen activator LV-PA OS=Lachesis muta muta PE=1 SV=1	controllerType=0 controllerNumber=1 scan=3549	20.0615
HCD	1	D.EKDKDIMLIR.L			630.852	2	1260.7	1260.7	0	-0.6	150.1	2.5	1014	>sp|Q27J47|VSPPA_LACMU Venom plasminogen activator LV-PA OS=Lachesis muta muta PE=1 SV=1	controllerType=0 controllerNumber=1 scan=2234	13.6144
HCD	1	D.EKDKDIMLIR.L			420.904	3	1260.7	1260.7	0	0.6	212.99	2.09	1014	>sp|Q27J47|VSPPA_LACMU Venom plasminogen activator LV-PA OS=Lachesis muta muta PE=1 SV=1	controllerType=0 controllerNumber=1 scan=3720	20.998
HCD	1	D.EKDKDIMLIR.L			630.852	2	1260.7	1260.7	0	-1	230.43	2.51	1014	>sp|Q27J47|VSPPA_LACMU Venom plasminogen activator LV-PA OS=Lachesis muta muta PE=1 SV=1	controllerType=0 controllerNumber=1 scan=3444	19.5168
HCD	1	D.EKDKDIMLIR.L			420.903	3	1260.7	1260.7	0	-2	242.78	3.11	1014	>sp|Q27J47|VSPPA_LACMU Venom plasminogen activator LV-PA OS=Lachesis muta muta PE=1 SV=1	controllerType=0 controllerNumber=1 scan=3588	20.2688
HCD	1	D.EKDKDIMLIR.L			315.929	4	1260.69	1260.7	0	-3.2	291.31	4.2	1014	>sp|Q27J47|VSPPA_LACMU Venom plasminogen activator LV-PA OS=Lachesis muta muta PE=1 SV=1	controllerType=0 controllerNumber=1 scan=3068	17.5162
HCD	1	D.EKDKDIMLIR.L			420.904	3	1260.7	1260.7	0	-1.6	338.79	4.18	1014	>sp|Q27J47|VSPPA_LACMU Venom plasminogen activator LV-PA OS=Lachesis muta muta PE=1 SV=1	controllerType=0 controllerNumber=1 scan=3688	20.8255
HCD	1	D.EKDKDIMLIR.L			420.903	3	1260.69	1260.7	0	-2.3	344.41	4.13	1014	>sp|Q27J47|VSPPA_LACMU Venom plasminogen activator LV-PA OS=Lachesis muta muta PE=1 SV=1	controllerType=0 controllerNumber=1 scan=3573	20.188
HCD	1	D.EKDKDIMLIR.L			420.903	3	1260.7	1260.7	0	-2.1	412.64	4.79	1014	>sp|Q27J47|VSPPA_LACMU Venom plasminogen activator LV-PA OS=Lachesis muta muta PE=1 SV=1	controllerType=0 controllerNumber=1 scan=2351	14.1049
HCD	1	D.EKDKDIMLIR.L			420.904	3	1260.7	1260.7	0	0	435.34	3.87	1014	>sp|Q27J47|VSPPA_LACMU Venom plasminogen activator LV-PA OS=Lachesis muta muta PE=1 SV=1	controllerType=0 controllerNumber=1 scan=2375	14.2122
HCD	1	D.EKDKDIMLIR.L			420.904	3	1260.7	1260.7	0	-1.5	435.97	4.79	1014	>sp|Q27J47|VSPPA_LACMU Venom plasminogen activator LV-PA OS=Lachesis muta muta PE=1 SV=1	controllerType=0 controllerNumber=1 scan=2217	13.5609
HCD	1	D.EKDKDIMLIR.L			420.903	3	1260.69	1260.7	0	-3.6	451.55	4.34	1014	>sp|Q27J47|VSPPA_LACMU Venom plasminogen activator LV-PA OS=Lachesis muta muta PE=1 SV=1	controllerType=0 controllerNumber=1 scan=2952	16.9597
HCD	1	D.EKDKDIMLIR.L			420.902	3	1260.69	1260.7	0	-4.1	511.57	4.72	1014	>sp|Q27J47|VSPPA_LACMU Venom plasminogen activator LV-PA OS=Lachesis muta muta PE=1 SV=1	controllerType=0 controllerNumber=1 scan=3473	19.6654
HCD	1	D.EKDKDIMLIR.L			420.904	3	1260.7	1260.7	0	-0.7	575.36	5.77	1014	>sp|Q27J47|VSPPA_LACMU Venom plasminogen activator LV-PA OS=Lachesis muta muta PE=1 SV=1	controllerType=0 controllerNumber=1 scan=2850	16.5166
HCD	1	D.EKDKDIMLIR.L			420.903	3	1260.69	1260.7	0	-2.4	577.59	5.77	1014	>sp|Q27J47|VSPPA_LACMU Venom plasminogen activator LV-PA OS=Lachesis muta muta PE=1 SV=1	controllerType=0 controllerNumber=1 scan=3369	19.0988
HCD	1	D.EKDKDIMLIR.L			420.903	3	1260.69	1260.7	0	-3	654.08	7.77	1014	>sp|Q27J47|VSPPA_LACMU Venom plasminogen activator LV-PA OS=Lachesis muta muta PE=1 SV=1	controllerType=0 controllerNumber=1 scan=3060	17.4896
HCD	1	D.EKD{-17.013}KDIMLIR.L		D{-17}	415.233	3	1243.68	1243.68	0	0	96.67	1.98	1014	>sp|Q27J47|VSPPA_LACMU Venom plasminogen activator LV-PA OS=Lachesis muta muta PE=1 SV=1	controllerType=0 controllerNumber=1 scan=2379	14.2309
HCD	1	D.EKDKDIM[+15.995]LIR.L		M[+16]	638.849	2	1276.69	1276.69	0	-1.9	109.03	2.01	1014	>sp|Q27J47|VSPPA_LACMU Venom plasminogen activator LV-PA OS=Lachesis muta muta PE=1 SV=1	controllerType=0 controllerNumber=1 scan=2046	12.7124
HCD	1	D.EKDKDIM[+15.995]LIR.L		M[+16]	638.848	2	1276.69	1276.69	0	-2.9	131.86	2.09	1014	>sp|Q27J47|VSPPA_LACMU Venom plasminogen activator LV-PA OS=Lachesis muta muta PE=1 SV=1	controllerType=0 controllerNumber=1 scan=1940	12.1713
HCD	1	D.E{-45.079}KDKDIMLIR.L		E{-45}	405.878	3	1215.62	1215.62	0	0	136.95	1.98	1014	>sp|Q27J47|VSPPA_LACMU Venom plasminogen activator LV-PA OS=Lachesis muta muta PE=1 SV=1	controllerType=0 controllerNumber=1 scan=2837	16.4582
HCD	1	D.E{-45.080}KDKDIMLIR.L		E{-45}	405.878	3	1215.62	1215.62	0	0	137.45	2.06	1014	>sp|Q27J47|VSPPA_LACMU Venom plasminogen activator LV-PA OS=Lachesis muta muta PE=1 SV=1	controllerType=0 controllerNumber=1 scan=2846	16.5047
HCD	1	D.EKD{-17.007}KDIMLIR.L		D{-17}	415.235	3	1243.69	1243.69	0	0	140.89	1.98	1014	>sp|Q27J47|VSPPA_LACMU Venom plasminogen activator LV-PA OS=Lachesis muta muta PE=1 SV=1	controllerType=0 controllerNumber=1 scan=2968	17.0336
HCD	1	D.EKDKDIM[+15.995]LIR.L		M[+16]	319.927	4	1276.69	1276.69	0	-4.3	173.33	3.59	1014	>sp|Q27J47|VSPPA_LACMU Venom plasminogen activator LV-PA OS=Lachesis muta muta PE=1 SV=1	controllerType=0 controllerNumber=1 scan=1974	12.3537
HCD	1	D.E{-131.115}KDKDIMLIR.L		E{-131}	565.295	2	1129.58	1129.58	0	0	178.45	2.02	1014	>sp|Q27J47|VSPPA_LACMU Venom plasminogen activator LV-PA OS=Lachesis muta muta PE=1 SV=1	controllerType=0 controllerNumber=1 scan=2911	16.7633
HCD	1	D.EKDKDIM[+15.995]LIR.L		M[+16]	426.235	3	1276.69	1276.69	0	-2.8	231.05	3.42	1014	>sp|Q27J47|VSPPA_LACMU Venom plasminogen activator LV-PA OS=Lachesis muta muta PE=1 SV=1	controllerType=0 controllerNumber=1 scan=1408	9.3559
HCD	1	D.EKDKDIM[+15.995]LIR.L		M[+16]	638.849	2	1276.69	1276.69	0	-1.6	292.57	3.15	1014	>sp|Q27J47|VSPPA_LACMU Venom plasminogen activator LV-PA OS=Lachesis muta muta PE=1 SV=1	controllerType=0 controllerNumber=1 scan=2388	14.2708
HCD	1	D.EKDKDIM[+15.995]LIR.L		M[+16]	426.235	3	1276.69	1276.69	0	-1.8	306.13	3.98	1014	>sp|Q27J47|VSPPA_LACMU Venom plasminogen activator LV-PA OS=Lachesis muta muta PE=1 SV=1	controllerType=0 controllerNumber=1 scan=1593	10.3256
HCD	1	D.E{+14.015}KDKDIMLIR.L		E{+14}	425.576	3	1274.71	1274.71	0	0	445.72	3.01	1014	>sp|Q27J47|VSPPA_LACMU Venom plasminogen activator LV-PA OS=Lachesis muta muta PE=1 SV=1	controllerType=0 controllerNumber=1 scan=3411	19.3305
HCD	1	D.EKDKDIM[+15.995]LIR.L		M[+16]	426.235	3	1276.69	1276.69	0	-1.9	474.42	4.92	1014	>sp|Q27J47|VSPPA_LACMU Venom plasminogen activator LV-PA OS=Lachesis muta muta PE=1 SV=1	controllerType=0 controllerNumber=1 scan=2406	14.355
HCD	1	D.EKDKDIM[+15.995]LIR.L		M[+16]	426.235	3	1276.69	1276.69	0	-2.8	487.15	4.31	1014	>sp|Q27J47|VSPPA_LACMU Venom plasminogen activator LV-PA OS=Lachesis muta muta PE=1 SV=1	controllerType=0 controllerNumber=1 scan=1400	9.3126
HCD	1	D.EKDKDIM[+15.995]LIR.L		M[+16]	426.233	3	1276.69	1276.69	0	-5.7	510.04	4.31	1014	>sp|Q27J47|VSPPA_LACMU Venom plasminogen activator LV-PA OS=Lachesis muta muta PE=1 SV=1	controllerType=0 controllerNumber=1 scan=2537	14.9742
HCD	1	D.EKDKDIM[+15.995]LIR.L		M[+16]	426.233	3	1276.69	1276.69	0	-5.8	544.19	4.63	1014	>sp|Q27J47|VSPPA_LACMU Venom plasminogen activator LV-PA OS=Lachesis muta muta PE=1 SV=1	controllerType=0 controllerNumber=1 scan=2687	15.7401
HCD	1	D.EKDKDIM[+15.995]LIR.L		M[+16]	426.235	3	1276.69	1276.69	0	-1.7	623.3	6.88	1014	>sp|Q27J47|VSPPA_LACMU Venom plasminogen activator LV-PA OS=Lachesis muta muta PE=1 SV=1	controllerType=0 controllerNumber=1 scan=2127	13.1411
HCD	1	D.EKDKDIM[+15.995]LIR.L		M[+16]	426.235	3	1276.69	1276.69	0	-2	630.61	6.88	1014	>sp|Q27J47|VSPPA_LACMU Venom plasminogen activator LV-PA OS=Lachesis muta muta PE=1 SV=1	controllerType=0 controllerNumber=1 scan=1914	12.0516
HCD	1	D.EKDKDIM[+15.995]LIR.L		M[+16]	426.235	3	1276.69	1276.69	0	-3.1	635.61	6.88	1014	>sp|Q27J47|VSPPA_LACMU Venom plasminogen activator LV-PA OS=Lachesis muta muta PE=1 SV=1	controllerType=0 controllerNumber=1 scan=2016	12.568
HCD	1	D.EKD{-17.010}KDIM[+15.995]LIR.L		D{-17}, M[+16]	420.566	3	1259.68	1259.68	0	0	147.67	1.98	1014	>sp|Q27J47|VSPPA_LACMU Venom plasminogen activator LV-PA OS=Lachesis muta muta PE=1 SV=1	controllerType=0 controllerNumber=1 scan=2129	13.1515
HCD	1	D.E{-18.013}KDKDIM[+15.995]LIR.L		E{-18}, M[+16]	420.231	3	1258.68	1258.68	0	0	192.94	1.98	1014	>sp|Q27J47|VSPPA_LACMU Venom plasminogen activator LV-PA OS=Lachesis muta muta PE=1 SV=1	controllerType=0 controllerNumber=1 scan=1607	10.4061
HCD	1	D.EK{-36.025}DKDIM[+15.995]LIR.L		K{-36}, M[+16]	414.228	3	1240.67	1240.67	0	0	217.75	2.06	1014	>sp|Q27J47|VSPPA_LACMU Venom plasminogen activator LV-PA OS=Lachesis muta muta PE=1 SV=1	controllerType=0 controllerNumber=1 scan=2052	12.744
HCD	1	D.EK{-18.017}DKDIM[+15.995]LIR.L		K{-18}, M[+16]	420.23	3	1258.68	1258.68	0	0	322.76	2.45	1014	>sp|Q27J47|VSPPA_LACMU Venom plasminogen activator LV-PA OS=Lachesis muta muta PE=1 SV=1	controllerType=0 controllerNumber=1 scan=1330	8.9626
HCD	1	D.EK{-18.016}DKDIM[+15.995]LIR.L		K{-18}, M[+16]	420.231	3	1258.68	1258.68	0	0	362.71	2.79	1014	>sp|Q27J47|VSPPA_LACMU Venom plasminogen activator LV-PA OS=Lachesis muta muta PE=1 SV=1	controllerType=0 controllerNumber=1 scan=2019	12.5768
HCD	1	D.E{-18.013}KDKDIM[+15.995]LIR.L		E{-18}, M[+16]	420.231	3	1258.68	1258.68	0	0	382.89	2.79	1014	>sp|Q27J47|VSPPA_LACMU Venom plasminogen activator LV-PA OS=Lachesis muta muta PE=1 SV=1	controllerType=0 controllerNumber=1 scan=1915	12.0548
HCD	1	D.EK{-18.010}DKDIM[+15.995]LIR.L		K{-18}, M[+16]	420.233	3	1258.68	1258.68	0	0	383.24	2.74	1014	>sp|Q27J47|VSPPA_LACMU Venom plasminogen activator LV-PA OS=Lachesis muta muta PE=1 SV=1	controllerType=0 controllerNumber=1 scan=2129	13.1515
HCD	1	D.EK{-18.014}DKDIM[+15.995]LIR.L		K{-18}, M[+16]	420.231	3	1258.68	1258.68	0	0	387.72	2.74	1014	>sp|Q27J47|VSPPA_LACMU Venom plasminogen activator LV-PA OS=Lachesis muta muta PE=1 SV=1	controllerType=0 controllerNumber=1 scan=1500	9.8255
HCD	1	D.E{-18.017}KDKDIM[+15.995]LIR.L		E{-18}, M[+16]	420.23	3	1258.68	1258.68	0	0	391.84	2.74	1014	>sp|Q27J47|VSPPA_LACMU Venom plasminogen activator LV-PA OS=Lachesis muta muta PE=1 SV=1	controllerType=0 controllerNumber=1 scan=2408	14.3653
HCD	1	E.KDKDIMLIR.L			566.331	2	1131.65	1131.66	0	-1.5	279.03	2.64	1014	>sp|Q27J47|VSPPA_LACMU Venom plasminogen activator LV-PA OS=Lachesis muta muta PE=1 SV=1	controllerType=0 controllerNumber=1 scan=2344	14.0771
HCD	1	E.KDKDIMLIR.L			566.33	2	1131.65	1131.66	0	-2.8	326.2	2.79	1014	>sp|Q27J47|VSPPA_LACMU Venom plasminogen activator LV-PA OS=Lachesis muta muta PE=1 SV=1	controllerType=0 controllerNumber=1 scan=3468	19.6393
HCD	1	E.KDKDIMLIR.L			566.33	2	1131.65	1131.66	0	-2.8	332.2	3.28	1014	>sp|Q27J47|VSPPA_LACMU Venom plasminogen activator LV-PA OS=Lachesis muta muta PE=1 SV=1	controllerType=0 controllerNumber=1 scan=3025	17.3175
HCD	1	E.KDKDIMLIR.L			377.888	3	1131.65	1131.66	0	-6.2	334.55	3.18	1014	>sp|Q27J47|VSPPA_LACMU Venom plasminogen activator LV-PA OS=Lachesis muta muta PE=1 SV=1	controllerType=0 controllerNumber=1 scan=2290	13.8656
HCD	1	E.KDKDIMLIR.L			566.33	2	1131.65	1131.66	0	-1.7	405.28	2.91	1014	>sp|Q27J47|VSPPA_LACMU Venom plasminogen activator LV-PA OS=Lachesis muta muta PE=1 SV=1	controllerType=0 controllerNumber=1 scan=2216	13.5581
HCD	1	E.KDKDIMLIR.L			566.33	2	1131.65	1131.66	0	-2.6	469.21	3.37	1014	>sp|Q27J47|VSPPA_LACMU Venom plasminogen activator LV-PA OS=Lachesis muta muta PE=1 SV=1	controllerType=0 controllerNumber=1 scan=2911	16.7633
HCD	1	E.KDKDIMLIR.L			377.889	3	1131.65	1131.66	0	-2.4	525.28	4.08	1014	>sp|Q27J47|VSPPA_LACMU Venom plasminogen activator LV-PA OS=Lachesis muta muta PE=1 SV=1	controllerType=0 controllerNumber=1 scan=2783	16.2151
HCD	1	E.KDKDIMLIR.L			566.331	2	1131.65	1131.66	0	-1.2	537.69	3.55	1014	>sp|Q27J47|VSPPA_LACMU Venom plasminogen activator LV-PA OS=Lachesis muta muta PE=1 SV=1	controllerType=0 controllerNumber=1 scan=2793	16.2609
HCD	1	E.KDKDIM[+15.995]LIR.L		M[+16]	574.327	2	1147.65	1147.65	0	-3.1	81.28	1.99	1014	>sp|Q27J47|VSPPA_LACMU Venom plasminogen activator LV-PA OS=Lachesis muta muta PE=1 SV=1	controllerType=0 controllerNumber=1 scan=1423	9.4321
HCD	1	E.KDKDIM[+15.995]LIR.L		M[+16]	574.327	2	1147.65	1147.65	0	-2.8	203.78	2.08	1014	>sp|Q27J47|VSPPA_LACMU Venom plasminogen activator LV-PA OS=Lachesis muta muta PE=1 SV=1	controllerType=0 controllerNumber=1 scan=1312	8.8864
HCD	1	E.K{+111.034}DKDIMLIR.L		K{+111}	621.848	2	1242.69	1242.69	0	0	250.38	2.01	1014	>sp|Q27J47|VSPPA_LACMU Venom plasminogen activator LV-PA OS=Lachesis muta muta PE=1 SV=1	controllerType=0 controllerNumber=1 scan=3460	19.6001
HCD	1	E.KDKDIM[+15.995]LIR.L		M[+16]	383.221	3	1147.65	1147.65	0	-2.4	259.04	2.58	1014	>sp|Q27J47|VSPPA_LACMU Venom plasminogen activator LV-PA OS=Lachesis muta muta PE=1 SV=1	controllerType=0 controllerNumber=1 scan=1471	9.6739
HCD	1	E.KDKDIM[+15.995]LIR.L		M[+16]	383.22	3	1147.65	1147.65	0	-3.9	278.82	2.97	1014	>sp|Q27J47|VSPPA_LACMU Venom plasminogen activator LV-PA OS=Lachesis muta muta PE=1 SV=1	controllerType=0 controllerNumber=1 scan=1348	9.034
HCD	1	E.KDK{-146.109}DIMLIR.L		K{-146}	493.277	2	985.546	985.546	0	0	296.76	2.02	1014	>sp|Q27J47|VSPPA_LACMU Venom plasminogen activator LV-PA OS=Lachesis muta muta PE=1 SV=1	controllerType=0 controllerNumber=1 scan=3529	19.9522
HCD	1	E.KDKDIM[+15.995]LIR.L		M[+16]	383.221	3	1147.65	1147.65	0	-1.3	353.53	3.7	1014	>sp|Q27J47|VSPPA_LACMU Venom plasminogen activator LV-PA OS=Lachesis muta muta PE=1 SV=1	controllerType=0 controllerNumber=1 scan=1995	12.4696
HCD	1	E.KDKDIM[+15.995]LIR.L		M[+16]	383.221	3	1147.65	1147.65	0	-2	434.48	2.93	1014	>sp|Q27J47|VSPPA_LACMU Venom plasminogen activator LV-PA OS=Lachesis muta muta PE=1 SV=1	controllerType=0 controllerNumber=1 scan=1663	10.713
HCD	1	E.KDKDIM[+15.995]LIR.L		M[+16]	383.22	3	1147.65	1147.65	0	-3.8	451.19	3.28	1014	>sp|Q27J47|VSPPA_LACMU Venom plasminogen activator LV-PA OS=Lachesis muta muta PE=1 SV=1	controllerType=0 controllerNumber=1 scan=1564	10.1511
HCD	1	K.DKDIMLIR.L			502.282	2	1003.56	1003.56	0	-3.4	217.64	3.08	1014	>sp|Q27J47|VSPPA_LACMU Venom plasminogen activator LV-PA OS=Lachesis muta muta PE=1 SV=1	controllerType=0 controllerNumber=1 scan=2930	16.8549
HCD	1	K.DKDIMLIR.L			335.191	3	1003.56	1003.56	0	-1.4	262.79	4.42	1014	>sp|Q27J47|VSPPA_LACMU Venom plasminogen activator LV-PA OS=Lachesis muta muta PE=1 SV=1	controllerType=0 controllerNumber=1 scan=3608	20.3803
HCD	1	K.DKDIMLIR.L			502.283	2	1003.56	1003.56	0	-2.2	341.53	3.9	1014	>sp|Q27J47|VSPPA_LACMU Venom plasminogen activator LV-PA OS=Lachesis muta muta PE=1 SV=1	controllerType=0 controllerNumber=1 scan=2222	13.58
HCD	1	K.DKDIMLIR.L			335.191	3	1003.56	1003.56	0	-1.2	418.12	4.57	1014	>sp|Q27J47|VSPPA_LACMU Venom plasminogen activator LV-PA OS=Lachesis muta muta PE=1 SV=1	controllerType=0 controllerNumber=1 scan=3700	20.8918
HCD	1	K.DKDIMLIR.L			335.191	3	1003.56	1003.56	0	-3.2	466.13	4.59	1014	>sp|Q27J47|VSPPA_LACMU Venom plasminogen activator LV-PA OS=Lachesis muta muta PE=1 SV=1	controllerType=0 controllerNumber=1 scan=3505	19.8271
HCD	1	K.DKDIMLIR.L			502.284	2	1003.56	1003.56	0	-0.5	480.72	4.25	1014	>sp|Q27J47|VSPPA_LACMU Venom plasminogen activator LV-PA OS=Lachesis muta muta PE=1 SV=1	controllerType=0 controllerNumber=1 scan=3471	19.6549
HCD	1	K.DKDIMLIR.L			502.283	2	1003.56	1003.56	0	-1.1	652.18	7.65	1014	>sp|Q27J47|VSPPA_LACMU Venom plasminogen activator LV-PA OS=Lachesis muta muta PE=1 SV=1	controllerType=0 controllerNumber=1 scan=3712	20.958
HCD	1	K.DKDIMLIR.L			502.283	2	1003.56	1003.56	0	-2.6	678.73	7.65	1014	>sp|Q27J47|VSPPA_LACMU Venom plasminogen activator LV-PA OS=Lachesis muta muta PE=1 SV=1	controllerType=0 controllerNumber=1 scan=3504	19.8249
HCD	1	K.DKDIM[+15.995]LIR.L		M[+16]	510.28	2	1019.55	1019.56	0	-2.2	36.39	2.1	1014	>sp|Q27J47|VSPPA_LACMU Venom plasminogen activator LV-PA OS=Lachesis muta muta PE=1 SV=1	controllerType=0 controllerNumber=1 scan=1817	11.5288
HCD	1	K.DKDIM{-48.005}LIR.L		M{-48}	478.281	2	955.556	955.556	0	0	98.4	2.05	1014	>sp|Q27J47|VSPPA_LACMU Venom plasminogen activator LV-PA OS=Lachesis muta muta PE=1 SV=1	controllerType=0 controllerNumber=1 scan=2688	15.7453
HCD	1	K.DKDIM{-50.021}LIR.L		M{-50}	318.518	3	953.539	953.539	0	0	101.92	2.05	1014	>sp|Q27J47|VSPPA_LACMU Venom plasminogen activator LV-PA OS=Lachesis muta muta PE=1 SV=1	controllerType=0 controllerNumber=1 scan=2797	16.282
HCD	1	K.D{-104.577}KDIMLIR.L		D{-105}	449.996	2	898.984	898.984	0	0	110.18	2.05	1014	>sp|Q27J47|VSPPA_LACMU Venom plasminogen activator LV-PA OS=Lachesis muta muta PE=1 SV=1	controllerType=0 controllerNumber=1 scan=2503	14.8006
HCD	1	K.DKDIM{-50.022}LIR.L		M{-50}	318.518	3	953.538	953.538	0	0	111.42	2.05	1014	>sp|Q27J47|VSPPA_LACMU Venom plasminogen activator LV-PA OS=Lachesis muta muta PE=1 SV=1	controllerType=0 controllerNumber=1 scan=3087	17.6083
HCD	1	K.DKDIM{-48.003}LIR.L		M{-48}	478.282	2	955.558	955.558	0	0	123.98	2	1014	>sp|Q27J47|VSPPA_LACMU Venom plasminogen activator LV-PA OS=Lachesis muta muta PE=1 SV=1	controllerType=0 controllerNumber=1 scan=2521	14.8897
HCD	1	K.DKDIM{-48.004}LIR.L		M{-48}	319.19	3	955.556	955.556	0	0	133.72	2.06	1014	>sp|Q27J47|VSPPA_LACMU Venom plasminogen activator LV-PA OS=Lachesis muta muta PE=1 SV=1	controllerType=0 controllerNumber=1 scan=3087	17.6083
HCD	1	K.DKDIM[+15.995]LIR.L		M[+16]	510.28	2	1019.55	1019.56	0	-2.8	136.41	2.65	1014	>sp|Q27J47|VSPPA_LACMU Venom plasminogen activator LV-PA OS=Lachesis muta muta PE=1 SV=1	controllerType=0 controllerNumber=1 scan=2014	12.5624
HCD	1	K.DKDIM{-48.005}LIR.L		M{-48}	319.19	3	955.555	955.555	0	0	148.08	2.39	1014	>sp|Q27J47|VSPPA_LACMU Venom plasminogen activator LV-PA OS=Lachesis muta muta PE=1 SV=1	controllerType=0 controllerNumber=1 scan=3054	17.4646
HCD	1	K.DKDIM{-48.006}LIR.L		M{-48}	319.19	3	955.555	955.555	0	0	154.94	2.17	1014	>sp|Q27J47|VSPPA_LACMU Venom plasminogen activator LV-PA OS=Lachesis muta muta PE=1 SV=1	controllerType=0 controllerNumber=1 scan=2797	16.282
HCD	1	K.D{-105.046}KDIMLIR.L		D{-105}	449.761	2	898.515	898.515	0	0	177.57	2.16	1014	>sp|Q27J47|VSPPA_LACMU Venom plasminogen activator LV-PA OS=Lachesis muta muta PE=1 SV=1	controllerType=0 controllerNumber=1 scan=3528	19.9471
HCD	1	K.DKDIM[+15.995]LIR.L		M[+16]	510.28	2	1019.55	1019.56	0	-2.3	185.93	2.75	1014	>sp|Q27J47|VSPPA_LACMU Venom plasminogen activator LV-PA OS=Lachesis muta muta PE=1 SV=1	controllerType=0 controllerNumber=1 scan=2126	13.1358
HCD	1	K.DKDI{-48.006}MLIR.L		I{-48}	478.281	2	955.555	955.555	0	0	212.37	2.06	1014	>sp|Q27J47|VSPPA_LACMU Venom plasminogen activator LV-PA OS=Lachesis muta muta PE=1 SV=1	controllerType=0 controllerNumber=1 scan=2189	13.4581
HCD	1	K.D{-0.986}KDIMLIR.L		D{-1}	334.863	3	1002.57	1002.57	0	0	219.36	2.21	1014	>sp|Q27J47|VSPPA_LACMU Venom plasminogen activator LV-PA OS=Lachesis muta muta PE=1 SV=1	controllerType=0 controllerNumber=1 scan=3092	17.6343
HCD	1	K.DKDIM{-48.006}LIR.L		M{-48}	319.19	3	955.555	955.555	0	0	264.58	2.52	1014	>sp|Q27J47|VSPPA_LACMU Venom plasminogen activator LV-PA OS=Lachesis muta muta PE=1 SV=1	controllerType=0 controllerNumber=1 scan=2374	14.2091
HCD	1	K.DKDIM{-48.004}LIR.L		M{-48}	319.19	3	955.556	955.556	0	0	269.64	2.52	1014	>sp|Q27J47|VSPPA_LACMU Venom plasminogen activator LV-PA OS=Lachesis muta muta PE=1 SV=1	controllerType=0 controllerNumber=1 scan=2661	15.6046
HCD	1	K.DKDIM{-48.007}LIR.L		M{-48}	319.189	3	955.553	955.553	0	0	280.91	2.3	1014	>sp|Q27J47|VSPPA_LACMU Venom plasminogen activator LV-PA OS=Lachesis muta muta PE=1 SV=1	controllerType=0 controllerNumber=1 scan=3508	19.8403
HCD	1	K.DKD{-18.013}IMLIR.L		D{-18}	493.277	2	985.547	985.547	0	0	281.27	2.19	1014	>sp|Q27J47|VSPPA_LACMU Venom plasminogen activator LV-PA OS=Lachesis muta muta PE=1 SV=1	controllerType=0 controllerNumber=1 scan=4538	25.4344
HCD	1	K.DKDIM{-48.006}LIR.L		M{-48}	319.19	3	955.554	955.554	0	0	281.51	2.57	1014	>sp|Q27J47|VSPPA_LACMU Venom plasminogen activator LV-PA OS=Lachesis muta muta PE=1 SV=1	controllerType=0 controllerNumber=1 scan=1587	10.2876
HCD	1	K.DKDIM[+15.995]LIR.L		M[+16]	510.28	2	1019.55	1019.56	0	-2.3	296.44	3.75	1014	>sp|Q27J47|VSPPA_LACMU Venom plasminogen activator LV-PA OS=Lachesis muta muta PE=1 SV=1	controllerType=0 controllerNumber=1 scan=3367	19.0884
HCD	1	K.DKDIM[+15.995]LIR.L		M[+16]	510.281	2	1019.55	1019.56	0	-0.4	304.67	2.85	1014	>sp|Q27J47|VSPPA_LACMU Venom plasminogen activator LV-PA OS=Lachesis muta muta PE=1 SV=1	controllerType=0 controllerNumber=1 scan=2597	15.2757
HCD	1	K.DKDIM{-48.007}LIR.L		M{-48}	319.189	3	955.553	955.553	0	0	306.61	2.54	1014	>sp|Q27J47|VSPPA_LACMU Venom plasminogen activator LV-PA OS=Lachesis muta muta PE=1 SV=1	controllerType=0 controllerNumber=1 scan=1492	9.7829
HCD	1	K.DKDIM[+15.995]LIR.L		M[+16]	510.279	2	1019.55	1019.56	0	-3.7	351.78	3.9	1014	>sp|Q27J47|VSPPA_LACMU Venom plasminogen activator LV-PA OS=Lachesis muta muta PE=1 SV=1	controllerType=0 controllerNumber=1 scan=3226	18.3367
HCD	1	K.D{-18.011}KDIMLIR.L		D{-18}	493.278	2	985.549	985.549	0	0	359.79	2.78	1014	>sp|Q27J47|VSPPA_LACMU Venom plasminogen activator LV-PA OS=Lachesis muta muta PE=1 SV=1	controllerType=0 controllerNumber=1 scan=4785	26.8073
HCD	1	K.DK{+12.000}DIMLIR.L		K{+12}	508.284	2	1015.56	1015.56	0	0	384.35	2.67	1014	>sp|Q27J47|VSPPA_LACMU Venom plasminogen activator LV-PA OS=Lachesis muta muta PE=1 SV=1	controllerType=0 controllerNumber=1 scan=4006	22.5646
HCD	1	K.DKDIM[+15.995]LIR.L		M[+16]	510.28	2	1019.55	1019.56	0	-2.2	399	3.86	1014	>sp|Q27J47|VSPPA_LACMU Venom plasminogen activator LV-PA OS=Lachesis muta muta PE=1 SV=1	controllerType=0 controllerNumber=1 scan=3238	18.4016
HCD	1	K.DK{+42.009}DIMLIR.L		K{+42}	523.288	2	1045.57	1045.57	0	0	400	2.71	1014	>sp|Q27J47|VSPPA_LACMU Venom plasminogen activator LV-PA OS=Lachesis muta muta PE=1 SV=1	controllerType=0 controllerNumber=1 scan=4211	23.6795
HCD	1	K.DKDIM[+15.995]LIR.L		M[+16]	340.523	3	1019.55	1019.56	0	-2.2	419.77	4.57	1014	>sp|Q27J47|VSPPA_LACMU Venom plasminogen activator LV-PA OS=Lachesis muta muta PE=1 SV=1	controllerType=0 controllerNumber=1 scan=2371	14.2013
HCD	1	K.DKDIM[+15.995]LIR.L		M[+16]	510.281	2	1019.55	1019.56	0	-1	421.16	3.92	1014	>sp|Q27J47|VSPPA_LACMU Venom plasminogen activator LV-PA OS=Lachesis muta muta PE=1 SV=1	controllerType=0 controllerNumber=1 scan=2448	14.5514
HCD	1	K.DKDIM[+15.995]LIR.L		M[+16]	340.522	3	1019.55	1019.56	0	-2.9	427.05	4.57	1014	>sp|Q27J47|VSPPA_LACMU Venom plasminogen activator LV-PA OS=Lachesis muta muta PE=1 SV=1	controllerType=0 controllerNumber=1 scan=2244	13.6576
HCD	1	K.DKDIM[+15.995]LIR.L		M[+16]	510.281	2	1019.55	1019.56	0	-0.8	436.02	4.03	1014	>sp|Q27J47|VSPPA_LACMU Venom plasminogen activator LV-PA OS=Lachesis muta muta PE=1 SV=1	controllerType=0 controllerNumber=1 scan=3339	18.9394
HCD	1	K.DKDIM[+15.995]LIR.L		M[+16]	510.28	2	1019.55	1019.56	0	-2.6	437.56	3.97	1014	>sp|Q27J47|VSPPA_LACMU Venom plasminogen activator LV-PA OS=Lachesis muta muta PE=1 SV=1	controllerType=0 controllerNumber=1 scan=3299	18.7343
HCD	1	K.DK{+26.015}DIMLIR.L		K{+26}	515.291	2	1029.58	1029.58	0	0	441.36	3.31	1014	>sp|Q27J47|VSPPA_LACMU Venom plasminogen activator LV-PA OS=Lachesis muta muta PE=1 SV=1	controllerType=0 controllerNumber=1 scan=4228	23.769
HCD	1	K.DKDIM[+15.995]LIR.L		M[+16]	510.28	2	1019.55	1019.56	0	-2.2	442.97	3.94	1014	>sp|Q27J47|VSPPA_LACMU Venom plasminogen activator LV-PA OS=Lachesis muta muta PE=1 SV=1	controllerType=0 controllerNumber=1 scan=2416	14.4072
HCD	1	K.DKDIM[+15.995]LIR.L		M[+16]	510.28	2	1019.55	1019.56	0	-2.7	449.34	4	1014	>sp|Q27J47|VSPPA_LACMU Venom plasminogen activator LV-PA OS=Lachesis muta muta PE=1 SV=1	controllerType=0 controllerNumber=1 scan=2919	16.7971
HCD	1	K.DKDIM[+15.995]LIR.L		M[+16]	510.281	2	1019.55	1019.56	0	-1.6	474.74	4.05	1014	>sp|Q27J47|VSPPA_LACMU Venom plasminogen activator LV-PA OS=Lachesis muta muta PE=1 SV=1	controllerType=0 controllerNumber=1 scan=3118	17.7682
HCD	1	K.DKDIM[+15.995]LIR.L		M[+16]	510.281	2	1019.55	1019.56	0	-1.6	510.17	4.08	1014	>sp|Q27J47|VSPPA_LACMU Venom plasminogen activator LV-PA OS=Lachesis muta muta PE=1 SV=1	controllerType=0 controllerNumber=1 scan=2403	14.3445
HCD	1	K.DKDIM[+15.995]LIR.L		M[+16]	510.281	2	1019.55	1019.56	0	-1.6	524.74	4.23	1014	>sp|Q27J47|VSPPA_LACMU Venom plasminogen activator LV-PA OS=Lachesis muta muta PE=1 SV=1	controllerType=0 controllerNumber=1 scan=2787	16.2297
HCD	1	K.DKDIM[+15.995]LIR.L		M[+16]	510.28	2	1019.55	1019.56	0	-2.6	558.51	4.28	1014	>sp|Q27J47|VSPPA_LACMU Venom plasminogen activator LV-PA OS=Lachesis muta muta PE=1 SV=1	controllerType=0 controllerNumber=1 scan=2243	13.6556
HCD	1	K.DKDIM[+15.995]LIR.L		M[+16]	510.28	2	1019.55	1019.56	0	-1.9	560.92	5.01	1014	>sp|Q27J47|VSPPA_LACMU Venom plasminogen activator LV-PA OS=Lachesis muta muta PE=1 SV=1	controllerType=0 controllerNumber=1 scan=3024	17.3123
HCD	1	K.DK{+42.009}DIM[+15.995]LIR.L		K{+42}, M[+16]	531.286	2	1061.56	1061.56	0	0	237.58	1.04	1014	>sp|Q27J47|VSPPA_LACMU Venom plasminogen activator LV-PA OS=Lachesis muta muta PE=1 SV=1	controllerType=0 controllerNumber=1 scan=3393	19.2333
HCD	1	K.DKDIM{+78.035}LIRL.N		M{+78}	398.898	3	1194.68	1194.68	0	0	141.86	2.05	1014	>sp|Q27J47|VSPPA_LACMU Venom plasminogen activator LV-PA OS=Lachesis muta muta PE=1 SV=1	controllerType=0 controllerNumber=1 scan=1325	8.9338
HCD	1	D.KDIMLIR.L			444.769	2	888.531	888.534	0	-2.9	527.11	3.41	1014	>sp|Q27J47|VSPPA_LACMU Venom plasminogen activator LV-PA OS=Lachesis muta muta PE=1 SV=1	controllerType=0 controllerNumber=1 scan=2910	16.7607
HCD	1	D.KDIM[+15.995]LIR.L		M[+16]	452.767	2	904.526	904.528	0	-2.7	97.08	2.21	1014	>sp|Q27J47|VSPPA_LACMU Venom plasminogen activator LV-PA OS=Lachesis muta muta PE=1 SV=1	controllerType=0 controllerNumber=1 scan=1938	12.1609
HCD	1	D.KDIM[+15.995]LIR.L		M[+16]	452.767	2	904.527	904.528	0	-1.9	219.42	2.48	1014	>sp|Q27J47|VSPPA_LACMU Venom plasminogen activator LV-PA OS=Lachesis muta muta PE=1 SV=1	controllerType=0 controllerNumber=1 scan=2030	12.6355
HCD	1	D.KDIM[+15.995]LIR.L		M[+16]	302.18	3	904.525	904.528	0	-3.5	251.13	2.94	1014	>sp|Q27J47|VSPPA_LACMU Venom plasminogen activator LV-PA OS=Lachesis muta muta PE=1 SV=1	controllerType=0 controllerNumber=1 scan=1800	11.4296
HCD	1	D.KDIM[+15.995]LIR.L		M[+16]	302.18	3	904.526	904.528	0	-2.2	267.69	2.99	1014	>sp|Q27J47|VSPPA_LACMU Venom plasminogen activator LV-PA OS=Lachesis muta muta PE=1 SV=1	controllerType=0 controllerNumber=1 scan=1890	11.931
HCD	1	D.KDIM[+15.995]LIR.L		M[+16]	452.767	2	904.526	904.528	0	-2.6	437.35	3.15	1014	>sp|Q27J47|VSPPA_LACMU Venom plasminogen activator LV-PA OS=Lachesis muta muta PE=1 SV=1	controllerType=0 controllerNumber=1 scan=1795	11.4033
HCD	1	D.KDIM[+15.995]LIR.L		M[+16]	452.767	2	904.527	904.528	0	-2.2	460.34	3.19	1014	>sp|Q27J47|VSPPA_LACMU Venom plasminogen activator LV-PA OS=Lachesis muta muta PE=1 SV=1	controllerType=0 controllerNumber=1 scan=1886	11.9102
HCD	1	K.DIMLIR.L			380.722	2	760.437	760.439	0	-1.7	114.52	2.63	1014	>sp|Q27J47|VSPPA_LACMU Venom plasminogen activator LV-PA OS=Lachesis muta muta PE=1 SV=1	controllerType=0 controllerNumber=1 scan=4260	23.9363
HCD	1	K.DIMLIR.L			380.722	2	760.437	760.439	0	-2	385.21	4.66	1014	>sp|Q27J47|VSPPA_LACMU Venom plasminogen activator LV-PA OS=Lachesis muta muta PE=1 SV=1	controllerType=0 controllerNumber=1 scan=4144	23.3132
HCD	1	K.DIMLIR.L			380.722	2	760.438	760.439	0	-1.3	387.17	4.66	1014	>sp|Q27J47|VSPPA_LACMU Venom plasminogen activator LV-PA OS=Lachesis muta muta PE=1 SV=1	controllerType=0 controllerNumber=1 scan=3922	22.0969
HCD	1	K.DI{+85.907}MLIR.L		I{+86}	423.676	2	846.346	846.346	0	0	120.89	2.01	1014	>sp|Q27J47|VSPPA_LACMU Venom plasminogen activator LV-PA OS=Lachesis muta muta PE=1 SV=1	controllerType=0 controllerNumber=1 scan=3888	21.9154
HCD	1	K.DIM[+15.995]LIR.L		M[+16]	388.72	2	776.432	776.433	0	-1.7	204.12	3.43	1014	>sp|Q27J47|VSPPA_LACMU Venom plasminogen activator LV-PA OS=Lachesis muta muta PE=1 SV=1	controllerType=0 controllerNumber=1 scan=3652	20.6292
HCD	1	K.DIM[+15.995]LIR.L		M[+16]	388.72	2	776.432	776.433	0	-1.4	208.59	3.38	1014	>sp|Q27J47|VSPPA_LACMU Venom plasminogen activator LV-PA OS=Lachesis muta muta PE=1 SV=1	controllerType=0 controllerNumber=1 scan=3918	22.0712
HCD	1	K.DIM[+15.995]LIR.L		M[+16]	388.72	2	776.433	776.433	0	-1.3	232.91	3.5	1014	>sp|Q27J47|VSPPA_LACMU Venom plasminogen activator LV-PA OS=Lachesis muta muta PE=1 SV=1	controllerType=0 controllerNumber=1 scan=3562	20.1294
HCD	1	K.DIM[+15.995]LIR.L		M[+16]	388.719	2	776.432	776.433	0	-2.4	236.46	3.56	1014	>sp|Q27J47|VSPPA_LACMU Venom plasminogen activator LV-PA OS=Lachesis muta muta PE=1 SV=1	controllerType=0 controllerNumber=1 scan=3783	21.3407
HCD	1	K.DIM[+15.995]LIR.L		M[+16]	388.72	2	776.432	776.433	0	-1.7	307.63	4.12	1014	>sp|Q27J47|VSPPA_LACMU Venom plasminogen activator LV-PA OS=Lachesis muta muta PE=1 SV=1	controllerType=0 controllerNumber=1 scan=3381	19.166
HCD	1	K.DIM[+15.995]LIR.L		M[+16]	388.719	2	776.432	776.433	0	-2.2	339.96	4.22	1014	>sp|Q27J47|VSPPA_LACMU Venom plasminogen activator LV-PA OS=Lachesis muta muta PE=1 SV=1	controllerType=0 controllerNumber=1 scan=3009	17.2333
HCD	1	K.DIM[+15.995]LIR.L		M[+16]	388.719	2	776.432	776.433	0	-2.4	365.74	4.28	1014	>sp|Q27J47|VSPPA_LACMU Venom plasminogen activator LV-PA OS=Lachesis muta muta PE=1 SV=1	controllerType=0 controllerNumber=1 scan=3281	18.6379
HCD	1	K.DIM[+15.995]LIR.L		M[+16]	388.719	2	776.432	776.433	0	-2.5	407.6	4.4	1014	>sp|Q27J47|VSPPA_LACMU Venom plasminogen activator LV-PA OS=Lachesis muta muta PE=1 SV=1	controllerType=0 controllerNumber=1 scan=3186	18.1237
HCD	1	K.D{+14.014}IM[+15.995]LIR.L		D{+14}, M[+16]	395.728	2	790.448	790.448	0	0	218.68	2.14	1014	>sp|Q27J47|VSPPA_LACMU Venom plasminogen activator LV-PA OS=Lachesis muta muta PE=1 SV=1	controllerType=0 controllerNumber=1 scan=3102	17.6818
HCD	1	D.IMLIR.L			323.209	2	645.41	645.412	0	-2.4	335.43	3.04	1014	>sp|Q27J47|VSPPA_LACMU Venom plasminogen activator LV-PA OS=Lachesis muta muta PE=1 SV=1	controllerType=0 controllerNumber=1 scan=2912	16.7664
HCD	1	D.I{+143.057}MLIR.L		I{+143}	394.738	2	788.468	788.468	0	0	110.54	1.98	1014	>sp|Q27J47|VSPPA_LACMU Venom plasminogen activator LV-PA OS=Lachesis muta muta PE=1 SV=1	controllerType=0 controllerNumber=1 scan=4642	25.9904
HCD	1	D.IM[+15.995]LIR.L		M[+16]	331.207	2	661.406	661.407	0	-1.3	131.55	2.36	1014	>sp|Q27J47|VSPPA_LACMU Venom plasminogen activator LV-PA OS=Lachesis muta muta PE=1 SV=1	controllerType=0 controllerNumber=1 scan=1808	11.4751
HCD	1	D.IM[+15.995]LIR.L		M[+16]	331.206	2	661.405	661.407	0	-2.5	240.01	3.26	1014	>sp|Q27J47|VSPPA_LACMU Venom plasminogen activator LV-PA OS=Lachesis muta muta PE=1 SV=1	controllerType=0 controllerNumber=1 scan=2651	15.5548
HCD	1	D.IM[+15.995]LIR.L		M[+16]	331.207	2	661.406	661.407	0	-1.1	261.36	3.31	1014	>sp|Q27J47|VSPPA_LACMU Venom plasminogen activator LV-PA OS=Lachesis muta muta PE=1 SV=1	controllerType=0 controllerNumber=1 scan=1978	12.3746
HCD	1	D.IM[+15.995]LIR.L		M[+16]	331.206	2	661.405	661.407	0	-2.7	310.55	3.34	1014	>sp|Q27J47|VSPPA_LACMU Venom plasminogen activator LV-PA OS=Lachesis muta muta PE=1 SV=1	controllerType=0 controllerNumber=1 scan=2079	12.8881
HCD	1	D.IM[+15.995]LIR.L		M[+16]	331.206	2	661.405	661.407	0	-2.5	335.05	3.04	1014	>sp|Q27J47|VSPPA_LACMU Venom plasminogen activator LV-PA OS=Lachesis muta muta PE=1 SV=1	controllerType=0 controllerNumber=1 scan=2181	13.4235
HCD	1	R.LNRPVSN.S			400.224	2	799.441	799.442	0	-1.8	339	4.47	1014	>sp|Q27J47|VSPPA_LACMU Venom plasminogen activator LV-PA OS=Lachesis muta muta PE=1 SV=1	controllerType=0 controllerNumber=1 scan=55	0.2919
HCD	1	R.LNRPVSN.S			400.224	2	799.441	799.442	0	-1.6	365.71	4.43	1014	>sp|Q27J47|VSPPA_LACMU Venom plasminogen activator LV-PA OS=Lachesis muta muta PE=1 SV=1	controllerType=0 controllerNumber=1 scan=144	0.8857
HCD	1	R.LNRPVSNS.E			443.741	2	886.474	886.474	0	0.2	108.4	2.15	1014	>sp|Q27J47|VSPPA_LACMU Venom plasminogen activator LV-PA OS=Lachesis muta muta PE=1 SV=1	controllerType=0 controllerNumber=1 scan=73	0.4229
HCD	1	R.LNRPVSNSE.H			508.262	2	1015.52	1015.52	0	-0.9	407.49	4.92	1014	>sp|Q27J47|VSPPA_LACMU Venom plasminogen activator LV-PA OS=Lachesis muta muta PE=1 SV=1	controllerType=0 controllerNumber=1 scan=508	3.4576
HCD	1	R.LNRPVSNSE.H			508.261	2	1015.51	1015.52	0	-1.9	413.9	4.52	1014	>sp|Q27J47|VSPPA_LACMU Venom plasminogen activator LV-PA OS=Lachesis muta muta PE=1 SV=1	controllerType=0 controllerNumber=1 scan=232	1.4889
HCD	1	R.LNRPVSNSE.H			508.261	2	1015.51	1015.52	0	-1.8	452.02	4.94	1014	>sp|Q27J47|VSPPA_LACMU Venom plasminogen activator LV-PA OS=Lachesis muta muta PE=1 SV=1	controllerType=0 controllerNumber=1 scan=307	2.0022
HCD	1	R.LNRPVSNSE{+0.979}.H		E{+1}	508.751	2	1016.5	1016.5	0	0	127.12	2.09	1014	>sp|Q27J47|VSPPA_LACMU Venom plasminogen activator LV-PA OS=Lachesis muta muta PE=1 SV=1	controllerType=0 controllerNumber=1 scan=361	2.402
HCD	1	R.LNRPVSNSE{+0.980}.H		E{+1}	508.752	2	1016.5	1016.5	0	0	160.04	2.09	1014	>sp|Q27J47|VSPPA_LACMU Venom plasminogen activator LV-PA OS=Lachesis muta muta PE=1 SV=1	controllerType=0 controllerNumber=1 scan=508	3.4576
HCD	1	R.LNRPVSNSE{+0.979}.H		E{+1}	508.751	2	1016.5	1016.5	0	0	195.26	2.42	1014	>sp|Q27J47|VSPPA_LACMU Venom plasminogen activator LV-PA OS=Lachesis muta muta PE=1 SV=1	controllerType=0 controllerNumber=1 scan=435	2.9468
HCD	1	R.LNRPVSNSE{+0.977}.H		E{+1}	508.75	2	1016.49	1016.49	0	0	196.03	2.42	1014	>sp|Q27J47|VSPPA_LACMU Venom plasminogen activator LV-PA OS=Lachesis muta muta PE=1 SV=1	controllerType=0 controllerNumber=1 scan=446	3.0326
HCD	1	R.LNRPVSNSE{+0.976}.H		E{+1}	508.75	2	1016.49	1016.49	0	0	213.66	2.39	1014	>sp|Q27J47|VSPPA_LACMU Venom plasminogen activator LV-PA OS=Lachesis muta muta PE=1 SV=1	controllerType=0 controllerNumber=1 scan=378	2.528
HCD	1	R.LNRPVSNSEH.I			384.863	3	1152.58	1152.58	0	-0.4	138.98	2.68	1014	>sp|Q27J47|VSPPA_LACMU Venom plasminogen activator LV-PA OS=Lachesis muta muta PE=1 SV=1	controllerType=0 controllerNumber=1 scan=188	1.1886
HCD	1	R.LNRPVSNSEH.I			384.863	3	1152.57	1152.58	0	-1.9	276.24	4.66	1014	>sp|Q27J47|VSPPA_LACMU Venom plasminogen activator LV-PA OS=Lachesis muta muta PE=1 SV=1	controllerType=0 controllerNumber=1 scan=27	0.1339
HCD	1	R.LNRPVSNSEH.I			384.863	3	1152.57	1152.58	0	-1.2	286.12	4.74	1014	>sp|Q27J47|VSPPA_LACMU Venom plasminogen activator LV-PA OS=Lachesis muta muta PE=1 SV=1	controllerType=0 controllerNumber=1 scan=106	0.634
HCD	1	R.LNRPVSNSEHIA.L			668.851	2	1336.69	1336.7	0	-1.5	323.4	4.52	1014	>sp|Q27J47|VSPPA_LACMU Venom plasminogen activator LV-PA OS=Lachesis muta muta PE=1 SV=1	controllerType=0 controllerNumber=1 scan=1425	9.4422
HCD	1	R.LNRPVSNSEHIA.L			446.236	3	1336.69	1336.7	0	-2	551.3	5.47	1014	>sp|Q27J47|VSPPA_LACMU Venom plasminogen activator LV-PA OS=Lachesis muta muta PE=1 SV=1	controllerType=0 controllerNumber=1 scan=1407	9.3528
HCD	1	R.LNRPVSNSEHIAL.L			725.393	2	1449.78	1449.78	0	-1.2	244.69	4.34	1014	>sp|Q27J47|VSPPA_LACMU Venom plasminogen activator LV-PA OS=Lachesis muta muta PE=1 SV=1	controllerType=0 controllerNumber=1 scan=3647	20.603
HCD	1	R.LNRPVSNSEHIAL.L			483.931	3	1449.78	1449.78	0	-2.2	532.69	5.47	1014	>sp|Q27J47|VSPPA_LACMU Venom plasminogen activator LV-PA OS=Lachesis muta muta PE=1 SV=1	controllerType=0 controllerNumber=1 scan=3640	20.5645
HCD	1	R.LN{+0.982}RPVSNSEHIAL.L		N{+1}	484.259	3	1450.76	1450.76	0	0	111.74	2.99	1014	>sp|Q27J47|VSPPA_LACMU Venom plasminogen activator LV-PA OS=Lachesis muta muta PE=1 SV=1	controllerType=0 controllerNumber=1 scan=3862	21.7664
HCD	1	R.LNRPVSNSE{+14.012}HIAL.L		E{+14}	488.603	3	1463.79	1463.79	0	0	203.92	3.06	1014	>sp|Q27J47|VSPPA_LACMU Venom plasminogen activator LV-PA OS=Lachesis muta muta PE=1 SV=1	controllerType=0 controllerNumber=1 scan=4272	23.9981
HCD	1	R.LNRPVSNSEHIALL.S			781.935	2	1562.86	1562.86	0	-1.2	434.58	4.96	1014	>sp|Q27J47|VSPPA_LACMU Venom plasminogen activator LV-PA OS=Lachesis muta muta PE=1 SV=1	controllerType=0 controllerNumber=1 scan=4551	25.503
HCD	1	R.LNRPVSNSEHIALL.S			521.625	3	1562.86	1562.86	0	-2.5	456.44	5.8	1014	>sp|Q27J47|VSPPA_LACMU Venom plasminogen activator LV-PA OS=Lachesis muta muta PE=1 SV=1	controllerType=0 controllerNumber=1 scan=4547	25.4848
HCD	1	R.LNRPVSNS{-18.013}EHIALL.S		S{-18}	515.622	3	1544.85	1544.85	0	0	100.16	2.59	1014	>sp|Q27J47|VSPPA_LACMU Venom plasminogen activator LV-PA OS=Lachesis muta muta PE=1 SV=1	controllerType=0 controllerNumber=1 scan=4565	25.5791
HCD	1	R.LN{+0.981}RPVSNSEHIALL.S		N{+1}	521.954	3	1563.85	1563.85	0	0	185.82	3.47	1014	>sp|Q27J47|VSPPA_LACMU Venom plasminogen activator LV-PA OS=Lachesis muta muta PE=1 SV=1	controllerType=0 controllerNumber=1 scan=4750	26.6158
HCD	1	R.LNRPVSNSEHIALLSLPSS.P			678.704	3	2034.1	2034.1	0	-0.3	186.12	3.84	1014	>sp|Q27J47|VSPPA_LACMU Venom plasminogen activator LV-PA OS=Lachesis muta muta PE=1 SV=1	controllerType=0 controllerNumber=1 scan=5466	30.8493
HCD	1	R.LNRPVSNSEHIALLSLPSSPPS.V			772.417	3	2315.24	2315.24	0	0.7	179.94	3.71	1014	>sp|Q27J47|VSPPA_LACMU Venom plasminogen activator LV-PA OS=Lachesis muta muta PE=1 SV=1	controllerType=0 controllerNumber=1 scan=5710	32.228
HCD	1	R.LNRPVSNSEHIALLSLPSSPPSVG.S			824.445	3	2471.32	2471.33	0	-2.3	358.39	5.68	1014	>sp|Q27J47|VSPPA_LACMU Venom plasminogen activator LV-PA OS=Lachesis muta muta PE=1 SV=1	controllerType=0 controllerNumber=1 scan=6047	34.1159
HCD	1	R.LNRPVSNSEHIALLSLPSSPPSVGS.V			853.456	3	2558.35	2558.36	0	-1.1	16.61	3.71	1014	>sp|Q27J47|VSPPA_LACMU Venom plasminogen activator LV-PA OS=Lachesis muta muta PE=1 SV=1	controllerType=0 controllerNumber=1 scan=5883	33.1635
HCD	1	R.LNRPVSNSEHIALLSLPSSPPSVGSVC[+57.021]R.I		C[+57]	744.143	4	2973.55	2973.56	0	-2.1	59.24	4.27	1014	>sp|Q27J47|VSPPA_LACMU Venom plasminogen activator LV-PA OS=Lachesis muta muta PE=1 SV=1	controllerType=0 controllerNumber=1 scan=9308	57.8482
HCD	1	R.LNRPVSNSEHIALLSLPSSPPSVGSVC[+57.021]R.I		C[+57]	595.518	5	2973.56	2973.56	0	0.5	93	3.24	1014	>sp|Q27J47|VSPPA_LACMU Venom plasminogen activator LV-PA OS=Lachesis muta muta PE=1 SV=1	controllerType=0 controllerNumber=1 scan=5230	29.4461
HCD	1	R.LNRPVSNSEHIALLSLPSSPPSVGSVC[+57.021]R.I		C[+57]	744.143	4	2973.55	2973.56	0	-2.4	111.25	4.23	1014	>sp|Q27J47|VSPPA_LACMU Venom plasminogen activator LV-PA OS=Lachesis muta muta PE=1 SV=1	controllerType=0 controllerNumber=1 scan=8980	56.0173
HCD	1	R.LNRPVSNSEHIALLSLPSSPPSVGSVC[+57.021]R.I		C[+57]	744.142	4	2973.55	2973.56	0	-3.2	147.18	5.11	1014	>sp|Q27J47|VSPPA_LACMU Venom plasminogen activator LV-PA OS=Lachesis muta muta PE=1 SV=1	controllerType=0 controllerNumber=1 scan=9202	57.2159
HCD	1	R.LNRPVSNSEHIALLSLPSSPPSVGSVC[+57.021]R.I		C[+57]	744.142	4	2973.55	2973.56	0	-4	190.99	5.22	1014	>sp|Q27J47|VSPPA_LACMU Venom plasminogen activator LV-PA OS=Lachesis muta muta PE=1 SV=1	controllerType=0 controllerNumber=1 scan=8520	53.2961
HCD	1	R.LNRPVSNSEHIALLSLPSSPPSVGSVC[+57.021]R.I		C[+57]	744.144	4	2973.56	2973.56	0	-0.5	193.27	5.22	1014	>sp|Q27J47|VSPPA_LACMU Venom plasminogen activator LV-PA OS=Lachesis muta muta PE=1 SV=1	controllerType=0 controllerNumber=1 scan=5235	29.477
HCD	1	R.LNRPVSNSEHIALLSLPSSPPSVGSVC[+57.021]R.I		C[+57]	744.143	4	2973.55	2973.56	0	-2.9	197.22	5.22	1014	>sp|Q27J47|VSPPA_LACMU Venom plasminogen activator LV-PA OS=Lachesis muta muta PE=1 SV=1	controllerType=0 controllerNumber=1 scan=8996	56.1242
HCD	1	R.LNRPVSNSEHIALLSLPSSPPSVGSVC[+57.021]R.I		C[+57]	744.142	4	2973.55	2973.56	0	-3.2	211.85	4.98	1014	>sp|Q27J47|VSPPA_LACMU Venom plasminogen activator LV-PA OS=Lachesis muta muta PE=1 SV=1	controllerType=0 controllerNumber=1 scan=9088	56.6233
HCD	1	R.LNRPVSNSEHIALLSLPSSPPSVGSVC[+57.021]R.I		C[+57]	744.143	4	2973.55	2973.56	0	-1.9	215.53	4.98	1014	>sp|Q27J47|VSPPA_LACMU Venom plasminogen activator LV-PA OS=Lachesis muta muta PE=1 SV=1	controllerType=0 controllerNumber=1 scan=6332	35.7017
HCD	1	R.LNRPVSNSEHIALLSLPSSPPSVGSVC[+57.021]R.I		C[+57]	744.142	4	2973.55	2973.56	0	-3.7	240.77	5.38	1014	>sp|Q27J47|VSPPA_LACMU Venom plasminogen activator LV-PA OS=Lachesis muta muta PE=1 SV=1	controllerType=0 controllerNumber=1 scan=8355	52.2512
HCD	1	R.LNRPVSNSEHIALLSLPSSPPSVGSVC[+57.021]R.I		C[+57]	744.143	4	2973.55	2973.56	0	-2	251.17	5.38	1014	>sp|Q27J47|VSPPA_LACMU Venom plasminogen activator LV-PA OS=Lachesis muta muta PE=1 SV=1	controllerType=0 controllerNumber=1 scan=8275	51.7446
HCD	1	R.LNRPVSNSEHIALLSLPSSPPSVGSVC[+57.021]R.I		C[+57]	744.143	4	2973.55	2973.56	0	-3.1	264.43	5.38	1014	>sp|Q27J47|VSPPA_LACMU Venom plasminogen activator LV-PA OS=Lachesis muta muta PE=1 SV=1	controllerType=0 controllerNumber=1 scan=8675	54.2162
HCD	1	R.LNRPVSNSEHIALLSLPSSPPSVGSVC[+57.021]R.I		C[+57]	744.143	4	2973.55	2973.56	0	-2.2	265.82	5.38	1014	>sp|Q27J47|VSPPA_LACMU Venom plasminogen activator LV-PA OS=Lachesis muta muta PE=1 SV=1	controllerType=0 controllerNumber=1 scan=8777	54.7973
HCD	1	R.LNRPVSNSEHIALLSLPSSPPSVGSVC[+57.021]R.I		C[+57]	744.144	4	2973.56	2973.56	0	-0.7	267.32	5.76	1014	>sp|Q27J47|VSPPA_LACMU Venom plasminogen activator LV-PA OS=Lachesis muta muta PE=1 SV=1	controllerType=0 controllerNumber=1 scan=8610	53.8301
HCD	1	R.LNRPVSNSEHIALLSLPSSPPSVGSVC[+57.021]R.I		C[+57]	744.143	4	2973.55	2973.56	0	-2.2	291.15	5.84	1014	>sp|Q27J47|VSPPA_LACMU Venom plasminogen activator LV-PA OS=Lachesis muta muta PE=1 SV=1	controllerType=0 controllerNumber=1 scan=8433	52.7622
HCD	1	R.LNRPVSNSEHIALLSLPSSPPSVGSVC[+57.021]R.I		C[+57]	744.144	4	2973.55	2973.56	0	-0.9	304.01	5.51	1014	>sp|Q27J47|VSPPA_LACMU Venom plasminogen activator LV-PA OS=Lachesis muta muta PE=1 SV=1	controllerType=0 controllerNumber=1 scan=8803	54.9398
HCD	1	R.LNRPVSNSEHIALLSLPSSPPSVGSVC[+57.021]R.I		C[+57]	744.143	4	2973.55	2973.56	0	-2.1	314.88	5.84	1014	>sp|Q27J47|VSPPA_LACMU Venom plasminogen activator LV-PA OS=Lachesis muta muta PE=1 SV=1	controllerType=0 controllerNumber=1 scan=8698	54.3501
HCD	1	R.LNRPVSNSEHIALLSLPSSPPSVGSVC[+57.021]R.I		C[+57]	595.519	5	2973.57	2973.56	0	2.8	335.61	4.09	1014	>sp|Q27J47|VSPPA_LACMU Venom plasminogen activator LV-PA OS=Lachesis muta muta PE=1 SV=1	controllerType=0 controllerNumber=1 scan=5936	33.4746
HCD	1	R.LNRPVSNSEHIALLSLPSSPPSVGSVC[+57.021]R.I		C[+57]	744.143	4	2973.55	2973.56	0	-2	353.45	5.94	1014	>sp|Q27J47|VSPPA_LACMU Venom plasminogen activator LV-PA OS=Lachesis muta muta PE=1 SV=1	controllerType=0 controllerNumber=1 scan=5986	33.7732
HCD	1	R.LNRPVSNSEHIALLSLPSSPPSVGSVC[+57.021]R.I		C[+57]	744.141	4	2973.54	2973.56	0	-5	374.09	5.9	1014	>sp|Q27J47|VSPPA_LACMU Venom plasminogen activator LV-PA OS=Lachesis muta muta PE=1 SV=1	controllerType=0 controllerNumber=1 scan=6234	35.1162
HCD	1	R.LNRPVSNSEHIALLSLPSSPPSVGSVC[+57.021]R.I		C[+57]	744.145	4	2973.56	2973.56	0	0.3	407.95	5.09	1014	>sp|Q27J47|VSPPA_LACMU Venom plasminogen activator LV-PA OS=Lachesis muta muta PE=1 SV=1	controllerType=0 controllerNumber=1 scan=5713	32.2437
HCD	1	R.LNRPVSNSEHIALLSLPSSPPSVGSVC[+57.021]R.I		C[+57]	991.86	3	2973.57	2973.56	0	2.6	457.97	4.41	1014	>sp|Q27J47|VSPPA_LACMU Venom plasminogen activator LV-PA OS=Lachesis muta muta PE=1 SV=1	controllerType=0 controllerNumber=1 scan=5933	33.4591
HCD	1	R.LNRPVSNSEHIALLSLPSSPPSVGSVC[+57.021]R.I		C[+57]	595.516	5	2973.55	2973.56	0	-2.3	600.26	7.76	1014	>sp|Q27J47|VSPPA_LACMU Venom plasminogen activator LV-PA OS=Lachesis muta muta PE=1 SV=1	controllerType=0 controllerNumber=1 scan=5747	32.4241
HCD	1	R.LNRPVSNSEHIALLSLPSSPPSVGSVC[+57.021]R.I		C[+57]	595.519	5	2973.57	2973.56	0	2.9	617.96	5.91	1014	>sp|Q27J47|VSPPA_LACMU Venom plasminogen activator LV-PA OS=Lachesis muta muta PE=1 SV=1	controllerType=0 controllerNumber=1 scan=5842	32.9383
HCD	1	R.LNRPVSNSEHIALLSLPSSPPSVGSVC[+57.021]R.I		C[+57]	595.518	5	2973.56	2973.56	0	1.8	619.68	5.73	1014	>sp|Q27J47|VSPPA_LACMU Venom plasminogen activator LV-PA OS=Lachesis muta muta PE=1 SV=1	controllerType=0 controllerNumber=1 scan=5895	33.2337
HCD	1	R.LNRPVSNSEHIALLSLPSSPPSVGSVC[+57.021]R.I		C[+57]	991.855	3	2973.55	2973.56	0	-2.4	733.74	9.75	1014	>sp|Q27J47|VSPPA_LACMU Venom plasminogen activator LV-PA OS=Lachesis muta muta PE=1 SV=1	controllerType=0 controllerNumber=1 scan=5746	32.4219
HCD	1	R.LNRPVSNSEHIALLSLPSSPPSVGSVC[+57.021]R.I		C[+57]	744.146	4	2973.56	2973.56	0	2	764.43	8.97	1014	>sp|Q27J47|VSPPA_LACMU Venom plasminogen activator LV-PA OS=Lachesis muta muta PE=1 SV=1	controllerType=0 controllerNumber=1 scan=5806	32.7393
HCD	1	R.LNRPVSNSEHIALLSLPSSPPSVGSVC[+57.021]R.I		C[+57]	744.144	4	2973.55	2973.56	0	-1.1	765.41	10.62	1014	>sp|Q27J47|VSPPA_LACMU Venom plasminogen activator LV-PA OS=Lachesis muta muta PE=1 SV=1	controllerType=0 controllerNumber=1 scan=5900	33.2644
HCD	1	R.LNRPVSNSEHIALLSLPSSPPSVGSVC[+57.021]R.I		C[+57]	991.86	3	2973.56	2973.56	0	2.3	827.74	9.81	1014	>sp|Q27J47|VSPPA_LACMU Venom plasminogen activator LV-PA OS=Lachesis muta muta PE=1 SV=1	controllerType=0 controllerNumber=1 scan=5841	32.9355
HCD	1	R.LNRPVSNSEHIALLSLPSSPPSVG{+16.002}SVC[+57.021]R.I		C[+57], G{+16}	748.145	4	2989.56	2989.56	0	0	80.3	3.35	1014	>sp|Q27J47|VSPPA_LACMU Venom plasminogen activator LV-PA OS=Lachesis muta muta PE=1 SV=1	controllerType=0 controllerNumber=1 scan=5816	32.7917
HCD	1	R.LNRPVSNSEHIALLSLPSSPPSVGS{+15.989}VC[+57.021]R.I		C[+57], S{+16}	598.715	5	2989.55	2989.55	0	0	83.59	3.04	1014	>sp|Q27J47|VSPPA_LACMU Venom plasminogen activator LV-PA OS=Lachesis muta muta PE=1 SV=1	controllerType=0 controllerNumber=1 scan=5749	32.4314
HCD	1	R.L{+0.989}NRPVSNSEHIALLSLPSSPPSVGSVC[+57.021]R.I		C[+57], L{+1}	595.715	5	2974.55	2974.55	0	0	86.03	2.49	1014	>sp|Q27J47|VSPPA_LACMU Venom plasminogen activator LV-PA OS=Lachesis muta muta PE=1 SV=1	controllerType=0 controllerNumber=1 scan=6096	34.3746
HCD	1	R.LNRPVSNSEHIALLSLPS{+42.015}SPPSVGSVC[+57.021]R.I		C[+57], S{+42}	754.649	4	3015.57	3015.57	0	0	87.77	3.26	1014	>sp|Q27J47|VSPPA_LACMU Venom plasminogen activator LV-PA OS=Lachesis muta muta PE=1 SV=1	controllerType=0 controllerNumber=1 scan=6132	34.5671
HCD	1	R.LNRPVSNSEHIA{-17.026}LLSLPSSPPSVGSVC[+57.021]R.I		A{-17}, C[+57]	739.888	4	2956.53	2956.53	0	0	102.22	3.78	1014	>sp|Q27J47|VSPPA_LACMU Venom plasminogen activator LV-PA OS=Lachesis muta muta PE=1 SV=1	controllerType=0 controllerNumber=1 scan=6534	37.0859
HCD	1	R.LNRPVSNSEHIAL{+104.033}LSLPSSPPSVGSVC[+57.021]R.I		C[+57], L{+104}	770.153	4	3077.59	3077.59	0	0	103.63	3.32	1014	>sp|Q27J47|VSPPA_LACMU Venom plasminogen activator LV-PA OS=Lachesis muta muta PE=1 SV=1	controllerType=0 controllerNumber=1 scan=5796	32.6823
HCD	1	R.LNRPVSNSEHIALLSLPS{+37.951}SPPSVGSVC[+57.021]R.I		C[+57], S{+38}	502.757	6	3011.51	3011.51	0	0	103.98	2.59	1014	>sp|Q27J47|VSPPA_LACMU Venom plasminogen activator LV-PA OS=Lachesis muta muta PE=1 SV=1	controllerType=0 controllerNumber=1 scan=5786	32.6271
HCD	1	R.LNRPVS{-18.012}NSEHIALLSLPSSPPSVGSVC[+57.021]R.I		C[+57], S{-18}	739.642	4	2955.55	2955.55	0	0	124.42	3.75	1014	>sp|Q27J47|VSPPA_LACMU Venom plasminogen activator LV-PA OS=Lachesis muta muta PE=1 SV=1	controllerType=0 controllerNumber=1 scan=6600	37.5218
HCD	1	R.LNRPVSNSEHIALLSLPSSPPSVG{+15.996}SVC[+57.021]R.I		C[+57], G{+16}	748.144	4	2989.55	2989.55	0	0	146.99	4.18	1014	>sp|Q27J47|VSPPA_LACMU Venom plasminogen activator LV-PA OS=Lachesis muta muta PE=1 SV=1	controllerType=0 controllerNumber=1 scan=5715	32.2542
HCD	1	R.LNRPVSNSEHIALLSLP{+88.011}SSPPSVGSVC[+57.021]R.I		C[+57], P{+88}	766.148	4	3061.57	3061.57	0	0	147.79	3.65	1014	>sp|Q27J47|VSPPA_LACMU Venom plasminogen activator LV-PA OS=Lachesis muta muta PE=1 SV=1	controllerType=0 controllerNumber=1 scan=5753	32.4512
HCD	1	R.LNRPVSNSEHIA{+26.017}LLSLPSSPPSVGSVC[+57.021]R.I		A{+26}, C[+57]	750.649	4	2999.57	2999.57	0	0	163.24	3.82	1014	>sp|Q27J47|VSPPA_LACMU Venom plasminogen activator LV-PA OS=Lachesis muta muta PE=1 SV=1	controllerType=0 controllerNumber=1 scan=6337	35.7326
HCD	1	R.LNRPVSN{+70.029}SEHIALLSLPSSPPSVGSVC[+57.021]R.I		C[+57], N{+70}	761.652	4	3043.59	3043.59	0	0	165.92	3.82	1014	>sp|Q27J47|VSPPA_LACMU Venom plasminogen activator LV-PA OS=Lachesis muta muta PE=1 SV=1	controllerType=0 controllerNumber=1 scan=6041	34.0802
HCD	1	R.LNRPVSNSEHIALLSL{+1.899}PSSPPSVGSVC[+57.021]R.I		C[+57], L{+2}	595.897	5	2975.46	2975.46	0	0	168.35	4.06	1014	>sp|Q27J47|VSPPA_LACMU Venom plasminogen activator LV-PA OS=Lachesis muta muta PE=1 SV=1	controllerType=0 controllerNumber=1 scan=5936	33.4746
HCD	1	R.LNRPVSNSEHIALLSL{+1.960}PSSPPSVGSVC[+57.021]R.I		C[+57], L{+2}	744.635	4	2975.52	2975.52	0	0	170.87	3.82	1014	>sp|Q27J47|VSPPA_LACMU Venom plasminogen activator LV-PA OS=Lachesis muta muta PE=1 SV=1	controllerType=0 controllerNumber=1 scan=6234	35.1162
HCD	1	R.LNRPVSNSEHIALLSLPSS{-18.031}PPSVGSVC[+57.021]R.I		C[+57], S{-18}	739.637	4	2955.53	2955.53	0	0	184.49	3.71	1014	>sp|Q27J47|VSPPA_LACMU Venom plasminogen activator LV-PA OS=Lachesis muta muta PE=1 SV=1	controllerType=0 controllerNumber=1 scan=6167	34.7462
HCD	1	R.LNRPVS{+14.008}NSEHIALLSLPSSPPSVGSVC[+57.021]R.I		C[+57], S{+14}	598.319	5	2987.57	2987.57	0	0	209.07	3.52	1014	>sp|Q27J47|VSPPA_LACMU Venom plasminogen activator LV-PA OS=Lachesis muta muta PE=1 SV=1	controllerType=0 controllerNumber=1 scan=6257	35.2473
HCD	1	R.LNRPVSNS{+42.007}EHIALLSLPSSPPSVGSVC[+57.021]R.I		C[+57], S{+42}	754.647	4	3015.56	3015.56	0	0	231.62	3.82	1014	>sp|Q27J47|VSPPA_LACMU Venom plasminogen activator LV-PA OS=Lachesis muta muta PE=1 SV=1	controllerType=0 controllerNumber=1 scan=6418	36.2756
HCD	1	R.LNRPVSNSEHIALLSLPSSPPS{-18.001}VGSVC[+57.021]R.I		C[+57], S{-18}	591.917	5	2955.56	2955.56	0	0	246.26	4.49	1014	>sp|Q27J47|VSPPA_LACMU Venom plasminogen activator LV-PA OS=Lachesis muta muta PE=1 SV=1	controllerType=0 controllerNumber=1 scan=5847	32.9627
HCD	1	R.LNRPVSNSEHIALLSLP{-16.007}SSPPSVGSVC[+57.021]R.I		C[+57], P{-16}	740.143	4	2957.55	2957.55	0	0	253.11	4.83	1014	>sp|Q27J47|VSPPA_LACMU Venom plasminogen activator LV-PA OS=Lachesis muta muta PE=1 SV=1	controllerType=0 controllerNumber=1 scan=5896	33.2389
HCD	1	R.LNRPVS{+50.897}NSEHIALLSLPSSPPSVGSVC[+57.021]R.I		C[+57], S{+51}	756.869	4	3024.45	3024.45	0	0	264.98	3.78	1014	>sp|Q27J47|VSPPA_LACMU Venom plasminogen activator LV-PA OS=Lachesis muta muta PE=1 SV=1	controllerType=0 controllerNumber=1 scan=5737	32.3723
HCD	1	R.LNRPVSNSEHIALLSLPSS{+0.977}PPSVGSVC[+57.021]R.I		C[+57], S{+1}	595.713	5	2974.53	2974.53	0	0	275.09	4.49	1014	>sp|Q27J47|VSPPA_LACMU Venom plasminogen activator LV-PA OS=Lachesis muta muta PE=1 SV=1	controllerType=0 controllerNumber=1 scan=6050	34.1254
HCD	1	R.LNRPVSNSEHIALLSLP{-16.020}SSPPSVGSVC[+57.021]R.I		C[+57], P{-16}	740.14	4	2957.54	2957.54	0	0	289.82	4.91	1014	>sp|Q27J47|VSPPA_LACMU Venom plasminogen activator LV-PA OS=Lachesis muta muta PE=1 SV=1	controllerType=0 controllerNumber=1 scan=5767	32.5264
HCD	1	R.LNRPVS{-17.029}NSEHIALLSLPSSPPSVGSVC[+57.021]R.I		C[+57], S{-17}	739.888	4	2956.53	2956.53	0	0	306.8	4.44	1014	>sp|Q27J47|VSPPA_LACMU Venom plasminogen activator LV-PA OS=Lachesis muta muta PE=1 SV=1	controllerType=0 controllerNumber=1 scan=6019	33.9603
HCD	1	R.LNRPVSNSEHIALLSLPSSPPS{-18.020}VGSVC[+57.021]R.I		C[+57], S{-18}	591.913	5	2955.54	2955.54	0	0	327.17	4.26	1014	>sp|Q27J47|VSPPA_LACMU Venom plasminogen activator LV-PA OS=Lachesis muta muta PE=1 SV=1	controllerType=0 controllerNumber=1 scan=5762	32.4981
HCD	1	R.LNRPVSNSEHIALLS{+0.981}LPSSPPSVGSVC[+57.021]R.I		C[+57], S{+1}	992.184	3	2974.54	2974.54	0	0	345.98	4.53	1014	>sp|Q27J47|VSPPA_LACMU Venom plasminogen activator LV-PA OS=Lachesis muta muta PE=1 SV=1	controllerType=0 controllerNumber=1 scan=6034	34.0437
HCD	1	R.LNRPVS{-17.035}NSEHIALLSLPSSPPSVGSVC[+57.021]R.I		C[+57], S{-17}	739.886	4	2956.52	2956.52	0	0	362.13	4.5	1014	>sp|Q27J47|VSPPA_LACMU Venom plasminogen activator LV-PA OS=Lachesis muta muta PE=1 SV=1	controllerType=0 controllerNumber=1 scan=6127	34.5411
HCD	1	R.LNRPVSNSEHIALLSLP{-18.004}SSPPSVGSVC[+57.021]R.I		C[+57], P{-18}	739.644	4	2955.55	2955.55	0	0	366.04	4.74	1014	>sp|Q27J47|VSPPA_LACMU Venom plasminogen activator LV-PA OS=Lachesis muta muta PE=1 SV=1	controllerType=0 controllerNumber=1 scan=5896	33.2389
HCD	1	R.LNRPVS{+0.978}NSEHIALLSLPSSPPSVGSVC[+57.021]R.I		C[+57], S{+1}	744.389	4	2974.54	2974.54	0	0	370.51	4.5	1014	>sp|Q27J47|VSPPA_LACMU Venom plasminogen activator LV-PA OS=Lachesis muta muta PE=1 SV=1	controllerType=0 controllerNumber=1 scan=6032	34.0383
HCD	1	R.LNRPVS{+15.009}NSEHIALLSLPSSPPSVGSVC[+57.021]R.I		C[+57], S{+15}	747.897	4	2988.57	2988.57	0	0	375.69	4.5	1014	>sp|Q27J47|VSPPA_LACMU Venom plasminogen activator LV-PA OS=Lachesis muta muta PE=1 SV=1	controllerType=0 controllerNumber=1 scan=6070	34.2334
HCD	1	R.LNRPVSNSEHIALLSLP{-18.023}SSPPSVGSVC[+57.021]R.I		C[+57], P{-18}	739.639	4	2955.53	2955.53	0	0	387.62	4.74	1014	>sp|Q27J47|VSPPA_LACMU Venom plasminogen activator LV-PA OS=Lachesis muta muta PE=1 SV=1	controllerType=0 controllerNumber=1 scan=5767	32.5264
HCD	1	R.LNRPVSNSEHIALLSLPSSPPSVGSVC[+57.021]{+15.996}R.I		C{+16}[+57]	997.189	3	2989.55	2989.55	0	0	418.58	4.61	1014	>sp|Q27J47|VSPPA_LACMU Venom plasminogen activator LV-PA OS=Lachesis muta muta PE=1 SV=1	controllerType=0 controllerNumber=1 scan=5729	32.3307
HCD	1	R.LNRPVS{+0.984}NSEHIALLSLPSSPPSVGSVC[+57.021]R.I		C[+57], S{+1}	595.714	5	2974.54	2974.54	0	0	437.74	4.38	1014	>sp|Q27J47|VSPPA_LACMU Venom plasminogen activator LV-PA OS=Lachesis muta muta PE=1 SV=1	controllerType=0 controllerNumber=1 scan=6153	34.6731
HCD	1	R.LNRPVSNSEHIALLSLPS{-18.001}SPPSVGSVC[+57.021]R.I		C[+57], S{-18}	739.644	4	2955.56	2955.56	0	0	469.7	5.11	1014	>sp|Q27J47|VSPPA_LACMU Venom plasminogen activator LV-PA OS=Lachesis muta muta PE=1 SV=1	controllerType=0 controllerNumber=1 scan=5876	33.1226
HCD	1	R.LNRPVS{+0.984}NSEHIALLSLPSSPPSVGSVC[+57.021]R.I		C[+57], S{+1}	744.391	4	2974.54	2974.54	0	0	620.25	6.56	1014	>sp|Q27J47|VSPPA_LACMU Venom plasminogen activator LV-PA OS=Lachesis muta muta PE=1 SV=1	controllerType=0 controllerNumber=1 scan=6147	34.6505
HCD	1	R.LNRPVS{+0.984}NSEHIALLSLPSSPPSVGSVC[+57.021]R.I		C[+57], S{+1}	992.185	3	2974.54	2974.54	0	0	725.81	8.55	1014	>sp|Q27J47|VSPPA_LACMU Venom plasminogen activator LV-PA OS=Lachesis muta muta PE=1 SV=1	controllerType=0 controllerNumber=1 scan=6149	34.6553
HCD	1	R.LNRPVSNSEHIALLSLPSSPPSVGSVC[+57.021]R{-90.030}.[-0.984].I		;[-1], C[+57], R{-90}	721.391	4	2882.54	2882.54	0	0	501.25	5.47	1014	>sp|Q27J47|VSPPA_LACMU Venom plasminogen activator LV-PA OS=Lachesis muta muta PE=1 SV=1	controllerType=0 controllerNumber=1 scan=6049	34.1212
HCD	1	N.RPVSNSEHIALLSLPSSPPSVGSVC[+57.021]R.I		C[+57]	687.363	4	2746.43	2746.43	0	-0.4	602.85	6.15	1014	>sp|Q27J47|VSPPA_LACMU Venom plasminogen activator LV-PA OS=Lachesis muta muta PE=1 SV=1	controllerType=0 controllerNumber=1 scan=5727	32.3203
HCD	1	R.PVSNSEHIALLSLPSSPPSVGSVC[+57.021]R.I		C[+57]	648.336	4	2590.32	2590.33	0	-3	450.36	5.8	1014	>sp|Q27J47|VSPPA_LACMU Venom plasminogen activator LV-PA OS=Lachesis muta muta PE=1 SV=1	controllerType=0 controllerNumber=1 scan=6130	34.5567
HCD	1	R.PVSNSEHIALLSLPSSPPSVGSVC[+57.021]R.I		C[+57]	864.115	3	2590.33	2590.33	0	0.1	505.46	5.14	1014	>sp|Q27J47|VSPPA_LACMU Venom plasminogen activator LV-PA OS=Lachesis muta muta PE=1 SV=1	controllerType=0 controllerNumber=1 scan=6110	34.4508
HCD	1	S.NSEHIALLSLPSSPPSVGSVC[+57.021]R.I		C[+57]	769.728	3	2307.17	2307.18	0	-3.1	35.79	3.43	1014	>sp|Q27J47|VSPPA_LACMU Venom plasminogen activator LV-PA OS=Lachesis muta muta PE=1 SV=1	controllerType=0 controllerNumber=1 scan=5944	33.5194
HCD	1	N.SEHIALLSLPSSPPSVGSVC[+57.021]R.I		C[+57]	731.717	3	2193.14	2193.13	0	1.7	364.98	3.27	1014	>sp|Q27J47|VSPPA_LACMU Venom plasminogen activator LV-PA OS=Lachesis muta muta PE=1 SV=1	controllerType=0 controllerNumber=1 scan=6071	34.2386
HCD	1	N.SEHIALLSLPSSPPSVGSVC[+57.021]R.I		C[+57]	731.717	3	2193.14	2193.13	0	0.9	462.66	3.49	1014	>sp|Q27J47|VSPPA_LACMU Venom plasminogen activator LV-PA OS=Lachesis muta muta PE=1 SV=1	controllerType=0 controllerNumber=1 scan=5973	33.6879
HCD	1	N.SEHIAL{-58.042}LSLPSSPPSVGSVC[+57.021]R.I		C[+57], L{-58}	712.369	3	2135.09	2135.09	0	0	87.84	2.51	1014	>sp|Q27J47|VSPPA_LACMU Venom plasminogen activator LV-PA OS=Lachesis muta muta PE=1 SV=1	controllerType=0 controllerNumber=1 scan=5226	29.4216
HCD	1	N.SEHIALLSLPSSPP{+0.984}SVGSVC[+57.021]R.I		C[+57], P{+1}	732.044	3	2194.12	2194.12	0	0	102.63	2.57	1014	>sp|Q27J47|VSPPA_LACMU Venom plasminogen activator LV-PA OS=Lachesis muta muta PE=1 SV=1	controllerType=0 controllerNumber=1 scan=6221	35.0396
HCD	1	N.S{+73.989}EHIALLSLPSSPPSVGSVC[+57.021]R.I		C[+57], S{+74}	756.379	3	2267.12	2267.12	0	0	559.51	3.91	1014	>sp|Q27J47|VSPPA_LACMU Venom plasminogen activator LV-PA OS=Lachesis muta muta PE=1 SV=1	controllerType=0 controllerNumber=1 scan=5748	32.4266
HCD	1	N.SEHIA{+73.991}LLSLPSSPPSVGSVC[+57.021]R.I		A{+74}, C[+57]	756.38	3	2267.12	2267.12	0	0	585.41	4.69	1014	>sp|Q27J47|VSPPA_LACMU Venom plasminogen activator LV-PA OS=Lachesis muta muta PE=1 SV=1	controllerType=0 controllerNumber=1 scan=5737	32.3723
HCD	1	S.EHIALLSLPSSPPSVGSVC[+57.021]R.I		C[+57]	702.704	3	2106.1	2106.1	0	-2.4	570.31	6.16	1014	>sp|Q27J47|VSPPA_LACMU Venom plasminogen activator LV-PA OS=Lachesis muta muta PE=1 SV=1	controllerType=0 controllerNumber=1 scan=5995	33.8299
HCD	1	E.HIALLSLPSSPPSVGSVC[+57.021]R.I		C[+57]	659.688	3	1977.05	1977.06	0	-4.1	665.55	7.78	1014	>sp|Q27J47|VSPPA_LACMU Venom plasminogen activator LV-PA OS=Lachesis muta muta PE=1 SV=1	controllerType=0 controllerNumber=1 scan=5770	32.5392
HCD	1	H.IALLSLPSSPPSVGSVC[+57.021]R.I		C[+57]	920.506	2	1840	1840	0	2.5	200.99	2.49	1014	>sp|Q27J47|VSPPA_LACMU Venom plasminogen activator LV-PA OS=Lachesis muta muta PE=1 SV=1	controllerType=0 controllerNumber=1 scan=6250	35.2072
HCD	1	H.IALLSLPSSPPSVGSVC[+57.021]R.I		C[+57]	614.005	3	1840	1840	0	-0.1	264.74	3.63	1014	>sp|Q27J47|VSPPA_LACMU Venom plasminogen activator LV-PA OS=Lachesis muta muta PE=1 SV=1	controllerType=0 controllerNumber=1 scan=6277	35.3689
HCD	1	I.ALLSLPSSPPSVGSVC[+57.021]R.I		C[+57]	863.962	2	1726.92	1726.92	0	0.9	70.92	1.56	1014	>sp|Q27J47|VSPPA_LACMU Venom plasminogen activator LV-PA OS=Lachesis muta muta PE=1 SV=1	controllerType=0 controllerNumber=1 scan=5718	32.2697
HCD	1	I.ALLS{+117.891}LPSSPPSVGSVC[+57.021]R.I		C[+57], S{+118}	615.607	3	1844.81	1844.81	0	0	334	2.68	1014	>sp|Q27J47|VSPPA_LACMU Venom plasminogen activator LV-PA OS=Lachesis muta muta PE=1 SV=1	controllerType=0 controllerNumber=1 scan=2415	14.404
HCD	1	I.ALLS{+114.082}LPSSPPSVGSVC[+57.021]R.I		C[+57], S{+114}	614.337	3	1841	1841	0	0	335.98	2.68	1014	>sp|Q27J47|VSPPA_LACMU Venom plasminogen activator LV-PA OS=Lachesis muta muta PE=1 SV=1	controllerType=0 controllerNumber=1 scan=5844	32.9471
HCD	1	A.LLSLPSSPPSVGSVC[+57.021]R.I		C[+57]	828.443	2	1655.88	1655.88	0	0.8	185.66	2.2	1014	>sp|Q27J47|VSPPA_LACMU Venom plasminogen activator LV-PA OS=Lachesis muta muta PE=1 SV=1	controllerType=0 controllerNumber=1 scan=5400	30.4693
HCD	1	A.LLSLPSSPPSVGSVC[+57.021]R.I		C[+57]	552.63	3	1655.88	1655.88	0	-1.3	360.55	4.03	1014	>sp|Q27J47|VSPPA_LACMU Venom plasminogen activator LV-PA OS=Lachesis muta muta PE=1 SV=1	controllerType=0 controllerNumber=1 scan=5422	30.5968
HCD	1	L.LSLPSSPPSVGSVC[+57.021]R.I		C[+57]	514.936	3	1542.79	1542.79	0	-0.1	233.87	2.45	1014	>sp|Q27J47|VSPPA_LACMU Venom plasminogen activator LV-PA OS=Lachesis muta muta PE=1 SV=1	controllerType=0 controllerNumber=1 scan=4960	27.8413
HCD	1	L.LSLPSSPPSVGSVC[+57.021]R.I		C[+57]	771.9	2	1542.79	1542.79	0	-0.4	548.51	4.48	1014	>sp|Q27J47|VSPPA_LACMU Venom plasminogen activator LV-PA OS=Lachesis muta muta PE=1 SV=1	controllerType=0 controllerNumber=1 scan=4937	27.713
HCD	1	L.LSLPSSP{+0.983}PSVGSVC[+57.021]R.I		C[+57], P{+1}	772.393	2	1543.78	1543.78	0	0	115.27	2.08	1014	>sp|Q27J47|VSPPA_LACMU Venom plasminogen activator LV-PA OS=Lachesis muta muta PE=1 SV=1	controllerType=0 controllerNumber=1 scan=5112	28.7546
HCD	1	L.SLPSSPPSVGSVC[+57.021]R.I		C[+57]	715.357	2	1429.71	1429.71	0	-2	259.42	4.47	1014	>sp|Q27J47|VSPPA_LACMU Venom plasminogen activator LV-PA OS=Lachesis muta muta PE=1 SV=1	controllerType=0 controllerNumber=1 scan=4157	23.3808
HCD	1	L.SLPSSPPSVGSVC[+57.021]R.I		C[+57]	477.241	3	1429.71	1429.71	0	-1.2	342.44	4.94	1014	>sp|Q27J47|VSPPA_LACMU Venom plasminogen activator LV-PA OS=Lachesis muta muta PE=1 SV=1	controllerType=0 controllerNumber=1 scan=3955	22.2755
HCD	1	L.SLPSSPPSVGSVC[+57.021]R.I		C[+57]	715.359	2	1429.71	1429.71	0	-0.2	403.41	4.31	1014	>sp|Q27J47|VSPPA_LACMU Venom plasminogen activator LV-PA OS=Lachesis muta muta PE=1 SV=1	controllerType=0 controllerNumber=1 scan=3926	22.1163
HCD	1	L.SLPSSPPSVGSVC[+57.021]R.I		C[+57]	715.358	2	1429.71	1429.71	0	-1.3	514.53	5.31	1014	>sp|Q27J47|VSPPA_LACMU Venom plasminogen activator LV-PA OS=Lachesis muta muta PE=1 SV=1	controllerType=0 controllerNumber=1 scan=4024	22.6674
HCD	1	L.SLPSSPPSVG{+15.867}SVC[+57.021]R.I		C[+57], G{+16}	723.292	2	1445.58	1445.58	0	0	153.5	3.03	1014	>sp|Q27J47|VSPPA_LACMU Venom plasminogen activator LV-PA OS=Lachesis muta muta PE=1 SV=1	controllerType=0 controllerNumber=1 scan=3747	21.1436
HCD	1	L.SLPSSPPSVG{+15.994}SVC[+57.021]R.I		C[+57], G{+16}	723.356	2	1445.7	1445.7	0	0	153.5	3.03	1014	>sp|Q27J47|VSPPA_LACMU Venom plasminogen activator LV-PA OS=Lachesis muta muta PE=1 SV=1	controllerType=0 controllerNumber=1 scan=3747	21.1436
HCD	1	L.SLPSSPPSVG{+0.981}SVC[+57.021]R.I		C[+57], G{+1}	715.85	2	1430.69	1430.69	0	0	350.25	4.13	1014	>sp|Q27J47|VSPPA_LACMU Venom plasminogen activator LV-PA OS=Lachesis muta muta PE=1 SV=1	controllerType=0 controllerNumber=1 scan=4157	23.3808
HCD	1	S.LPSSPPSVGSVC[+57.021]R.I		C[+57]	671.842	2	1342.68	1342.68	0	-1	688.15	8.24	1014	>sp|Q27J47|VSPPA_LACMU Venom plasminogen activator LV-PA OS=Lachesis muta muta PE=1 SV=1	controllerType=0 controllerNumber=1 scan=3743	21.1228
HCD	1	S.LPSSPPSVG{+0.984}SVC[+57.021]R.I		C[+57], G{+1}	672.335	2	1343.66	1343.66	0	0	268.41	3.19	1014	>sp|Q27J47|VSPPA_LACMU Venom plasminogen activator LV-PA OS=Lachesis muta muta PE=1 SV=1	controllerType=0 controllerNumber=1 scan=3956	22.2806
HCD	1	L.PSSPPSVGSVC[+57.021]R.I		C[+57]	615.299	2	1229.59	1229.59	0	-2.1	512.05	5.31	1014	>sp|Q27J47|VSPPA_LACMU Venom plasminogen activator LV-PA OS=Lachesis muta muta PE=1 SV=1	controllerType=0 controllerNumber=1 scan=5650	31.89
HCD	1	L.PSSPPSVGSVC[+57.021]R.I		C[+57]	615.299	2	1229.59	1229.59	0	-2.2	518.69	4.83	1014	>sp|Q27J47|VSPPA_LACMU Venom plasminogen activator LV-PA OS=Lachesis muta muta PE=1 SV=1	controllerType=0 controllerNumber=1 scan=3965	22.3351
HCD	1	L.PSSPPSVGSVC[+57.021]R.I		C[+57]	615.298	2	1229.59	1229.59	0	-4.3	570.47	5.76	1014	>sp|Q27J47|VSPPA_LACMU Venom plasminogen activator LV-PA OS=Lachesis muta muta PE=1 SV=1	controllerType=0 controllerNumber=1 scan=6134	34.5775
HCD	1	L.PSSPPSVGSVC[+57.021]R.I		C[+57]	615.299	2	1229.59	1229.59	0	-2.6	625.04	7.24	1014	>sp|Q27J47|VSPPA_LACMU Venom plasminogen activator LV-PA OS=Lachesis muta muta PE=1 SV=1	controllerType=0 controllerNumber=1 scan=2534	14.9592
HCD	1	L.PSSPPSVGSVC[+57.021]R.I		C[+57]	615.299	2	1229.59	1229.59	0	-2.2	770.88	10.35	1014	>sp|Q27J47|VSPPA_LACMU Venom plasminogen activator LV-PA OS=Lachesis muta muta PE=1 SV=1	controllerType=0 controllerNumber=1 scan=2415	14.404
HCD	1	L.PSSPPSVGSVC[+57.021]R.I		C[+57]	615.303	2	1229.6	1229.59	0	2.9	788.53	8.62	1014	>sp|Q27J47|VSPPA_LACMU Venom plasminogen activator LV-PA OS=Lachesis muta muta PE=1 SV=1	controllerType=0 controllerNumber=1 scan=5844	32.9471
HCD	1	L.PSSPPSVGSVC[+57.021]R.I		C[+57]	615.3	2	1229.59	1229.59	0	-1.8	831.45	11.35	1014	>sp|Q27J47|VSPPA_LACMU Venom plasminogen activator LV-PA OS=Lachesis muta muta PE=1 SV=1	controllerType=0 controllerNumber=1 scan=5750	32.4356
HCD	1	L.PSSPPSV{-18.001}GSVC[+57.021]R.I		C[+57], V{-18}	606.3	2	1211.59	1211.59	0	0	291.68	2.63	1014	>sp|Q27J47|VSPPA_LACMU Venom plasminogen activator LV-PA OS=Lachesis muta muta PE=1 SV=1	controllerType=0 controllerNumber=1 scan=5808	32.7464
HCD	1	P.SSPPSVGSVC[+57.021]R.I		C[+57]	566.773	2	1132.54	1132.54	0	-2.3	366.56	5.14	1014	>sp|Q27J47|VSPPA_LACMU Venom plasminogen activator LV-PA OS=Lachesis muta muta PE=1 SV=1	controllerType=0 controllerNumber=1 scan=1843	11.6652
HCD	1	S.SPPSVGSVC[+57.021]R.I		C[+57]	523.256	2	1045.51	1045.51	0	-4	165.63	3.21	1014	>sp|Q27J47|VSPPA_LACMU Venom plasminogen activator LV-PA OS=Lachesis muta muta PE=1 SV=1	controllerType=0 controllerNumber=1 scan=5778	32.5809
HCD	1	S.SPPSVGSVC[+57.021]R.I		C[+57]	523.259	2	1045.51	1045.51	0	1.9	391.13	2.13	1014	>sp|Q27J47|VSPPA_LACMU Venom plasminogen activator LV-PA OS=Lachesis muta muta PE=1 SV=1	controllerType=0 controllerNumber=1 scan=1577	10.2256
HCD	1	S.SPPSVGSVC[+57.021]R.I		C[+57]	523.256	2	1045.51	1045.51	0	-4.1	443.66	3.88	1014	>sp|Q27J47|VSPPA_LACMU Venom plasminogen activator LV-PA OS=Lachesis muta muta PE=1 SV=1	controllerType=0 controllerNumber=1 scan=1672	10.7636
HCD	1	S.PPSVGSVC[+57.021]R.I		C[+57]	479.741	2	958.475	958.477	0	-2.8	144.74	2.14	1014	>sp|Q27J47|VSPPA_LACMU Venom plasminogen activator LV-PA OS=Lachesis muta muta PE=1 SV=1	controllerType=0 controllerNumber=1 scan=6081	34.293
HCD	1	S.PPSVGSVC[+57.021]R.I		C[+57]	479.741	2	958.475	958.477	0	-2.3	148.57	2.14	1014	>sp|Q27J47|VSPPA_LACMU Venom plasminogen activator LV-PA OS=Lachesis muta muta PE=1 SV=1	controllerType=0 controllerNumber=1 scan=1864	11.7861
HCD	1	S.PPSVGSVC[+57.021]R.I		C[+57]	479.742	2	958.477	958.477	0	-0.4	153.2	2	1014	>sp|Q27J47|VSPPA_LACMU Venom plasminogen activator LV-PA OS=Lachesis muta muta PE=1 SV=1	controllerType=0 controllerNumber=1 scan=6279	35.3794
HCD	1	S.PPSVGSVC[+57.021]R.I		C[+57]	479.741	2	958.474	958.477	0	-3.4	156.46	2.26	1014	>sp|Q27J47|VSPPA_LACMU Venom plasminogen activator LV-PA OS=Lachesis muta muta PE=1 SV=1	controllerType=0 controllerNumber=1 scan=1614	10.4463
HCD	1	S.PPSVGSVC[+57.021]R.I		C[+57]	479.744	2	958.48	958.477	0	2.6	396.98	2.15	1014	>sp|Q27J47|VSPPA_LACMU Venom plasminogen activator LV-PA OS=Lachesis muta muta PE=1 SV=1	controllerType=0 controllerNumber=1 scan=5843	32.942
HCD	1	S.PPSVGSVC[+57.021]R.I		C[+57]	479.741	2	958.475	958.477	0	-2.9	467.72	3.49	1014	>sp|Q27J47|VSPPA_LACMU Venom plasminogen activator LV-PA OS=Lachesis muta muta PE=1 SV=1	controllerType=0 controllerNumber=1 scan=1290	8.7909
HCD	1	S.PPSVGSVC[+57.021]R.I		C[+57]	479.741	2	958.476	958.477	0	-2.1	487.82	3.52	1014	>sp|Q27J47|VSPPA_LACMU Venom plasminogen activator LV-PA OS=Lachesis muta muta PE=1 SV=1	controllerType=0 controllerNumber=1 scan=5754	32.4564
HCD	1	R.IM[+15.995]GWG.T		M[+16]	579.26	1	579.26	579.26	0	1.3	123.73	1.54	1014	>sp|Q27J47|VSPPA_LACMU Venom plasminogen activator LV-PA OS=Lachesis muta muta PE=1 SV=1	controllerType=0 controllerNumber=1 scan=1525	9.9552
HCD	1	R.IMGWGTISPTK.E			595.815	2	1190.62	1190.62	0	-1.4	492.17	6.22	1014	>sp|Q27J47|VSPPA_LACMU Venom plasminogen activator LV-PA OS=Lachesis muta muta PE=1 SV=1	controllerType=0 controllerNumber=1 scan=5144	28.9437
HCD	1	R.IMGWGT{+39.045}ISPTK.E		T{+39}	410.561	3	1229.67	1229.67	0	0	80.1	3.11	1014	>sp|Q27J47|VSPPA_LACMU Venom plasminogen activator LV-PA OS=Lachesis muta muta PE=1 SV=1	controllerType=0 controllerNumber=1 scan=4700	26.3237
HCD	1	R.IMGWG{+98.081}TISPTK.E		G{+98}	644.856	2	1288.7	1288.7	0	0	177.75	2.95	1014	>sp|Q27J47|VSPPA_LACMU Venom plasminogen activator LV-PA OS=Lachesis muta muta PE=1 SV=1	controllerType=0 controllerNumber=1 scan=4502	25.2382
HCD	1	R.IMGWGT{+9.036}ISPTK.E		T{+9}	600.334	2	1199.66	1199.66	0	0	215.99	3.44	1014	>sp|Q27J47|VSPPA_LACMU Venom plasminogen activator LV-PA OS=Lachesis muta muta PE=1 SV=1	controllerType=0 controllerNumber=1 scan=5374	30.3007
HCD	1	R.IMGWGT{+39.046}ISPTK.E		T{+39}	410.562	3	1229.67	1229.67	0	0	225.98	3.46	1014	>sp|Q27J47|VSPPA_LACMU Venom plasminogen activator LV-PA OS=Lachesis muta muta PE=1 SV=1	controllerType=0 controllerNumber=1 scan=3940	22.1928
HCD	1	R.IMGWGT{+85.054}ISPTK.E		T{+85}	638.342	2	1275.68	1275.68	0	0	278.98	3.83	1014	>sp|Q27J47|VSPPA_LACMU Venom plasminogen activator LV-PA OS=Lachesis muta muta PE=1 SV=1	controllerType=0 controllerNumber=1 scan=4853	27.196
HCD	1	R.IMGWGT{+78.056}ISPTK.E		T{+78}	423.565	3	1268.68	1268.68	0	0	313.39	4.18	1014	>sp|Q27J47|VSPPA_LACMU Venom plasminogen activator LV-PA OS=Lachesis muta muta PE=1 SV=1	controllerType=0 controllerNumber=1 scan=4609	25.8105
HCD	1	R.IMGWGT{+85.052}ISPTK.E		T{+85}	425.897	3	1275.68	1275.68	0	0	322.94	4.33	1014	>sp|Q27J47|VSPPA_LACMU Venom plasminogen activator LV-PA OS=Lachesis muta muta PE=1 SV=1	controllerType=0 controllerNumber=1 scan=4843	27.1391
HCD	1	R.IMGWGT{+84.067}ISPTK.E		T{+84}	637.849	2	1274.69	1274.69	0	0	351.96	4.51	1014	>sp|Q27J47|VSPPA_LACMU Venom plasminogen activator LV-PA OS=Lachesis muta muta PE=1 SV=1	controllerType=0 controllerNumber=1 scan=4478	25.1086
HCD	1	R.IMGWG{+27.046}TISPTK.E		G{+27}	406.561	3	1217.67	1217.67	0	0	354.59	4.33	1014	>sp|Q27J47|VSPPA_LACMU Venom plasminogen activator LV-PA OS=Lachesis muta muta PE=1 SV=1	controllerType=0 controllerNumber=1 scan=4475	25.0931
HCD	1	R.IMGWGT{+84.067}ISPTK.E		T{+84}	425.568	3	1274.69	1274.69	0	0	367.62	4.23	1014	>sp|Q27J47|VSPPA_LACMU Venom plasminogen activator LV-PA OS=Lachesis muta muta PE=1 SV=1	controllerType=0 controllerNumber=1 scan=4469	25.0617
HCD	1	R.IMGWGT{+27.045}ISPTK.E		T{+27}	609.338	2	1217.67	1217.67	0	0	482.71	4.75	1014	>sp|Q27J47|VSPPA_LACMU Venom plasminogen activator LV-PA OS=Lachesis muta muta PE=1 SV=1	controllerType=0 controllerNumber=1 scan=4491	25.1809
HCD	1	R.IM[+15.995]GWGTISPTK.E		M[+16]	603.812	2	1206.62	1206.62	0	-1.2	627.88	7.91	1014	>sp|Q27J47|VSPPA_LACMU Venom plasminogen activator LV-PA OS=Lachesis muta muta PE=1 SV=1	controllerType=0 controllerNumber=1 scan=4428	24.8471
HCD	1	R.IM[+15.995]GWGT{+9.035}ISPTK.E		M[+16], T{+9}	608.331	2	1215.65	1215.65	0	0	182.24	2.95	1014	>sp|Q27J47|VSPPA_LACMU Venom plasminogen activator LV-PA OS=Lachesis muta muta PE=1 SV=1	controllerType=0 controllerNumber=1 scan=4751	26.621
HCD	1	R.IM[+15.995]GWGT{+27.045}ISPTK.E		M[+16], T{+27}	411.893	3	1233.66	1233.66	0	0	317.85	4.05	1014	>sp|Q27J47|VSPPA_LACMU Venom plasminogen activator LV-PA OS=Lachesis muta muta PE=1 SV=1	controllerType=0 controllerNumber=1 scan=3778	21.3145
HCD	1	R.IM[+15.995]GWGT{+55.040}ISPTK.E		M[+16], T{+55}	631.333	2	1261.66	1261.66	0	0	406.63	4.47	1014	>sp|Q27J47|VSPPA_LACMU Venom plasminogen activator LV-PA OS=Lachesis muta muta PE=1 SV=1	controllerType=0 controllerNumber=1 scan=4566	25.5843
HCD	1	R.IMGWGT{-41.066}ISPTKEI.Y		T{-41}	696.346	2	1391.68	1391.68	0	0	304.78	2.81	1014	>sp|Q27J47|VSPPA_LACMU Venom plasminogen activator LV-PA OS=Lachesis muta muta PE=1 SV=1	controllerType=0 controllerNumber=1 scan=5319	29.9699
HCD	1	R.IM[+15.995]GWGT{-41.066}ISPTKEI.Y		M[+16], T{-41}	704.343	2	1407.68	1407.68	0	0	200.6	2.14	1014	>sp|Q27J47|VSPPA_LACMU Venom plasminogen activator LV-PA OS=Lachesis muta muta PE=1 SV=1	controllerType=0 controllerNumber=1 scan=4625	25.8981
HCD	1	I.MGWGT{+27.046}ISPTK.E		T{+27}	552.796	2	1104.59	1104.59	0	0	220.07	1.99	1014	>sp|Q27J47|VSPPA_LACMU Venom plasminogen activator LV-PA OS=Lachesis muta muta PE=1 SV=1	controllerType=0 controllerNumber=1 scan=4488	25.1654
HCD	1	I.MGWGT{+27.091}ISPTK.E		T{+27}	552.819	2	1104.63	1104.63	0	0	220.07	2.11	1014	>sp|Q27J47|VSPPA_LACMU Venom plasminogen activator LV-PA OS=Lachesis muta muta PE=1 SV=1	controllerType=0 controllerNumber=1 scan=4488	25.1654
HCD	1	W.GT{-29.973}ISPTKEIYPDVPHC[+57.021]ADINILDHAVC[+57.021]R.A		C[+57]*2, T{-30}	633.123	5	3161.59	3161.59	0	0	313.01	2.42	1014	>sp|Q27J47|VSPPA_LACMU Venom plasminogen activator LV-PA OS=Lachesis muta muta PE=1 SV=1	controllerType=0 controllerNumber=1 scan=5636	31.812
HCD	1	T.ISPTKEIYPDVPHC[+57.021]ADINILDHAVC[+57.021]R.A		C[+57]*2	759.125	4	3033.48	3033.49	0	-4.2	144.98	2.19	1014	>sp|Q27J47|VSPPA_LACMU Venom plasminogen activator LV-PA OS=Lachesis muta muta PE=1 SV=1	controllerType=0 controllerNumber=1 scan=6079	34.2825
HCD	1	T.ISPTKEIYPDVPHC[+57.021]ADINILDHAVC[+57.021]R.A		C[+57]*2	607.504	5	3033.49	3033.49	0	0.3	166.91	2.23	1014	>sp|Q27J47|VSPPA_LACMU Venom plasminogen activator LV-PA OS=Lachesis muta muta PE=1 SV=1	controllerType=0 controllerNumber=1 scan=8189	51.2129
HCD	1	T.ISPTKEIYPDVPHC[+57.021]ADINILDHAVC[+57.021]R.A		C[+57]*2	759.129	4	3033.49	3033.49	0	0.8	242.33	2.41	1014	>sp|Q27J47|VSPPA_LACMU Venom plasminogen activator LV-PA OS=Lachesis muta muta PE=1 SV=1	controllerType=0 controllerNumber=1 scan=5620	31.7208
HCD	1	T.ISPTKEIYPDVPHC[+57.021]ADINILDHAVC[+57.021]R.A		C[+57]*2	1011.83	3	3033.48	3033.49	0	-3.9	266.81	2.49	1014	>sp|Q27J47|VSPPA_LACMU Venom plasminogen activator LV-PA OS=Lachesis muta muta PE=1 SV=1	controllerType=0 controllerNumber=1 scan=5831	32.8743
HCD	1	T.ISPTKEIYPDVPHC[+57.021]ADINILDHAVC[+57.021]R.A		C[+57]*2	607.503	5	3033.48	3033.49	0	-2.7	378.57	4.05	1014	>sp|Q27J47|VSPPA_LACMU Venom plasminogen activator LV-PA OS=Lachesis muta muta PE=1 SV=1	controllerType=0 controllerNumber=1 scan=8369	52.3441
HCD	1	T.ISPTKEIYPDVPHC[+57.021]ADINILDHAVC[+57.021]R.A		C[+57]*2	607.503	5	3033.48	3033.49	0	-2.6	390.34	4.69	1014	>sp|Q27J47|VSPPA_LACMU Venom plasminogen activator LV-PA OS=Lachesis muta muta PE=1 SV=1	controllerType=0 controllerNumber=1 scan=8681	54.2551
HCD	1	T.ISPTKEIYPDVPHC[+57.021]ADINILDHAVC[+57.021]R.A		C[+57]*2	607.502	5	3033.48	3033.49	0	-3.7	555.68	4.31	1014	>sp|Q27J47|VSPPA_LACMU Venom plasminogen activator LV-PA OS=Lachesis muta muta PE=1 SV=1	controllerType=0 controllerNumber=1 scan=6003	33.8755
HCD	1	T.ISPTKEIYPDVPHC[+57.021]ADINILDHAVC[+57.021]R.A		C[+57]*2	1011.84	3	3033.5	3033.49	0	3.4	632.65	3.44	1014	>sp|Q27J47|VSPPA_LACMU Venom plasminogen activator LV-PA OS=Lachesis muta muta PE=1 SV=1	controllerType=0 controllerNumber=1 scan=5848	32.9679
HCD	1	T.ISPTKEIYPDVPHC[+57.021]ADINILDHAVC[+57.021]R.A		C[+57]*2	607.504	5	3033.49	3033.49	0	-0.9	672.29	7.47	1014	>sp|Q27J47|VSPPA_LACMU Venom plasminogen activator LV-PA OS=Lachesis muta muta PE=1 SV=1	controllerType=0 controllerNumber=1 scan=5728	32.3255
HCD	1	T.ISPTKEIYPDVPHC[+57.021]ADINILDHAVC[+57.021]R.A		C[+57]*2	607.505	5	3033.49	3033.49	0	0.4	849.5	9.22	1014	>sp|Q27J47|VSPPA_LACMU Venom plasminogen activator LV-PA OS=Lachesis muta muta PE=1 SV=1	controllerType=0 controllerNumber=1 scan=5619	31.7158
HCD	1	T.ISPTKEIYPDVPHC[+57.021]ADINILDHAVC[+57.021]R.A		C[+57]*2	759.128	4	3033.49	3033.49	0	-1.1	983.68	13.46	1014	>sp|Q27J47|VSPPA_LACMU Venom plasminogen activator LV-PA OS=Lachesis muta muta PE=1 SV=1	controllerType=0 controllerNumber=1 scan=5929	33.4351
HCD	1	T.ISPTKEIYPDVPHC[+57.021]ADINILDHAVC[+57.021]R.A		C[+57]*2	607.503	5	3033.49	3033.49	0	-1.7	985.42	13.14	1014	>sp|Q27J47|VSPPA_LACMU Venom plasminogen activator LV-PA OS=Lachesis muta muta PE=1 SV=1	controllerType=0 controllerNumber=1 scan=5823	32.8327
HCD	1	T.ISPTKEIYPDVPHC[+57.021]ADINILDHAVC[+57.021]R.A		C[+57]*2	607.505	5	3033.5	3033.49	0	1.9	1004.31	12.67	1014	>sp|Q27J47|VSPPA_LACMU Venom plasminogen activator LV-PA OS=Lachesis muta muta PE=1 SV=1	controllerType=0 controllerNumber=1 scan=5914	33.3469
HCD	1	T.ISPTKEIYPDVPHC[+57.021]ADINILDHAVC[+57.021]R.A		C[+57]*2	759.13	4	3033.5	3033.49	0	2.2	1143.04	14.66	1014	>sp|Q27J47|VSPPA_LACMU Venom plasminogen activator LV-PA OS=Lachesis muta muta PE=1 SV=1	controllerType=0 controllerNumber=1 scan=5838	32.9154
HCD	1	T.ISPTKEIYPDVPHC[+57.021]ADINILDHAVC[+57.021]R.[-0.984].A		;[-1], C[+57]*2	607.303	5	3032.48	3032.51	0	-7.7	66.5	2.36	1014	>sp|Q27J47|VSPPA_LACMU Venom plasminogen activator LV-PA OS=Lachesis muta muta PE=1 SV=1	controllerType=0 controllerNumber=1 scan=8710	54.4203
HCD	1	T.ISPTKEIYPDVPHC[+57.021]ADINILD{+11.004}HAVC[+57.021]R.A		C[+57]*2, D{+11}	609.705	5	3044.5	3044.5	0	0	103.14	2.02	1014	>sp|Q27J47|VSPPA_LACMU Venom plasminogen activator LV-PA OS=Lachesis muta muta PE=1 SV=1	controllerType=0 controllerNumber=1 scan=6336	35.7275
HCD	1	T.ISP{-18.992}TKEIYPDVPHC[+57.021]ADINILDHAVC[+57.021]R.A		C[+57]*2, P{-19}	603.706	5	3014.5	3014.5	0	0	111.23	2	1014	>sp|Q27J47|VSPPA_LACMU Venom plasminogen activator LV-PA OS=Lachesis muta muta PE=1 SV=1	controllerType=0 controllerNumber=1 scan=5849	32.9732
HCD	1	T.ISPTKEIYPDVPHC[+57.021]A{+13.012}DINILDHAVC[+57.021]R.A		A{+13}, C[+57]*2	610.107	5	3046.5	3046.5	0	0	114.71	2.02	1014	>sp|Q27J47|VSPPA_LACMU Venom plasminogen activator LV-PA OS=Lachesis muta muta PE=1 SV=1	controllerType=0 controllerNumber=1 scan=6160	34.7091
HCD	1	T.ISPTKEIYPDVPHC[+57.021]ADINILDH{-25.038}AVC[+57.021]R.A		C[+57]*2, H{-25}	602.497	5	3008.45	3008.45	0	0	119.9	2.02	1014	>sp|Q27J47|VSPPA_LACMU Venom plasminogen activator LV-PA OS=Lachesis muta muta PE=1 SV=1	controllerType=0 controllerNumber=1 scan=6052	34.1351
HCD	1	T.ISPTKEIYPDV{-17.017}PHC[+57.021]ADINILDHAVC[+57.021]R.A		C[+57]*2, V{-17}	604.101	5	3016.47	3016.47	0	0	160.29	2.07	1014	>sp|Q27J47|VSPPA_LACMU Venom plasminogen activator LV-PA OS=Lachesis muta muta PE=1 SV=1	controllerType=0 controllerNumber=1 scan=6108	34.4405
HCD	1	T.ISPTKEIYPDVPHC[+57.021]ADINILDH{-32.032}AVC[+57.021]R.A		C[+57]*2, H{-32}	601.098	5	3001.46	3001.46	0	0	162.85	2.34	1014	>sp|Q27J47|VSPPA_LACMU Venom plasminogen activator LV-PA OS=Lachesis muta muta PE=1 SV=1	controllerType=0 controllerNumber=1 scan=6222	35.0448
HCD	1	T.ISPTKEIYPDVPHC[+57.021]ADINILDH{-32.031}AVC[+57.021]R.A		C[+57]*2, H{-32}	751.121	4	3001.46	3001.46	0	0	169.93	2.09	1014	>sp|Q27J47|VSPPA_LACMU Venom plasminogen activator LV-PA OS=Lachesis muta muta PE=1 SV=1	controllerType=0 controllerNumber=1 scan=6228	35.081
HCD	1	T.ISPTKEIY{-1.012}PDVPHC[+57.021]ADINILDHAVC[+57.021]R.A		C[+57]*2, Y{-1}	607.302	5	3032.48	3032.48	0	0	177.38	2.41	1014	>sp|Q27J47|VSPPA_LACMU Venom plasminogen activator LV-PA OS=Lachesis muta muta PE=1 SV=1	controllerType=0 controllerNumber=1 scan=8681	54.2551
HCD	1	T.ISPTKEIYPDVPHC[+57.021]ADINIL{+0.982}DHAVC[+57.021]R.A		C[+57]*2, L{+1}	759.374	4	3034.47	3034.47	0	0	197.62	2.34	1014	>sp|Q27J47|VSPPA_LACMU Venom plasminogen activator LV-PA OS=Lachesis muta muta PE=1 SV=1	controllerType=0 controllerNumber=1 scan=6105	34.426
HCD	1	T.ISPTKEIYPDVPHC[+57.021]ADINILDHA{+31.983}VC[+57.021]R.A		A{+32}, C[+57]*2	767.124	4	3065.48	3065.48	0	0	218.96	2.04	1014	>sp|Q27J47|VSPPA_LACMU Venom plasminogen activator LV-PA OS=Lachesis muta muta PE=1 SV=1	controllerType=0 controllerNumber=1 scan=6072	34.2438
HCD	1	T.ISPTKEIYPDVPHC[+57.021]ADINILDH{+11.018}AVC[+57.021]R.A		C[+57]*2, H{+11}	609.708	5	3044.51	3044.51	0	0	228.88	2.24	1014	>sp|Q27J47|VSPPA_LACMU Venom plasminogen activator LV-PA OS=Lachesis muta muta PE=1 SV=1	controllerType=0 controllerNumber=1 scan=5935	33.4694
HCD	1	T.ISPTKEIYPDVPHC[+57.021]ADINILDHA{-57.023}VC[+57.021]R.A		A{-57}, C[+57]*2	496.918	6	2976.47	2976.47	0	0	229.72	2.18	1014	>sp|Q27J47|VSPPA_LACMU Venom plasminogen activator LV-PA OS=Lachesis muta muta PE=1 SV=1	controllerType=0 controllerNumber=1 scan=5656	31.9249
HCD	1	T.ISPTKEIYPDVP{+15.996}HC[+57.021]ADINILDHAVC[+57.021]R.A		C[+57]*2, P{+16}	763.128	4	3049.49	3049.49	0	0	274.07	2.2	1014	>sp|Q27J47|VSPPA_LACMU Venom plasminogen activator LV-PA OS=Lachesis muta muta PE=1 SV=1	controllerType=0 controllerNumber=1 scan=5708	32.2176
HCD	1	T.ISPTKEIYP{+14.021}DVPHC[+57.021]ADINILDHAVC[+57.021]R.A		C[+57]*2, P{+14}	762.634	4	3047.51	3047.51	0	0	294.79	2.47	1014	>sp|Q27J47|VSPPA_LACMU Venom plasminogen activator LV-PA OS=Lachesis muta muta PE=1 SV=1	controllerType=0 controllerNumber=1 scan=6073	34.249
HCD	1	T.ISPTKEIYPDVPHC[+57.021]ADINILDHA{+14.999}VC[+57.021]R.A		A{+15}, C[+57]*2	610.504	5	3048.49	3048.49	0	0	295.38	2.62	1014	>sp|Q27J47|VSPPA_LACMU Venom plasminogen activator LV-PA OS=Lachesis muta muta PE=1 SV=1	controllerType=0 controllerNumber=1 scan=6300	35.5049
HCD	1	T.ISPTKEIYPDVPHC[+57.021]ADINILDHAVC[+57.021]R{-91.005}.A		C[+57]*2, R{-91}	589.303	5	2942.49	2942.49	0	0	300.79	3.09	1014	>sp|Q27J47|VSPPA_LACMU Venom plasminogen activator LV-PA OS=Lachesis muta muta PE=1 SV=1	controllerType=0 controllerNumber=1 scan=6069	34.2283
HCD	1	T.ISPTKEIYPDVPHC[+57.021]{-18.022}ADINILDHAVC[+57.021]R.A		C{-18}[+57]*2	603.9	5	3015.47	3015.47	0	0	343.23	2.74	1014	>sp|Q27J47|VSPPA_LACMU Venom plasminogen activator LV-PA OS=Lachesis muta muta PE=1 SV=1	controllerType=0 controllerNumber=1 scan=6129	34.5515
HCD	1	T.ISPTKEIYPDVPHC[+57.021]ADINILDHA{-25.043}VC[+57.021]R.A		A{-25}, C[+57]*2	602.496	5	3008.45	3008.45	0	0	368.06	3.25	1014	>sp|Q27J47|VSPPA_LACMU Venom plasminogen activator LV-PA OS=Lachesis muta muta PE=1 SV=1	controllerType=0 controllerNumber=1 scan=6002	33.8703
HCD	1	T.ISPTKEI{-2.909}YPDVPHC[+57.021]ADINILDHAVC[+57.021]R.A		C[+57]*2, I{-3}	758.401	4	3030.58	3030.58	0	0	395.52	3	1014	>sp|Q27J47|VSPPA_LACMU Venom plasminogen activator LV-PA OS=Lachesis muta muta PE=1 SV=1	controllerType=0 controllerNumber=1 scan=5829	32.864
HCD	1	T.ISPTKEIYPDVPHC[+57.021]AD{+15.994}INILDHAVC[+57.021]R.A		C[+57]*2, D{+16}	610.703	5	3049.49	3049.49	0	0	444.28	3.91	1014	>sp|Q27J47|VSPPA_LACMU Venom plasminogen activator LV-PA OS=Lachesis muta muta PE=1 SV=1	controllerType=0 controllerNumber=1 scan=5707	32.214
HCD	1	T.ISPTKEIYPDVPHC[+57.021]ADINILDH{-25.042}AVC[+57.021]R.A		C[+57]*2, H{-25}	752.868	4	3008.45	3008.45	0	0	454.58	3.27	1014	>sp|Q27J47|VSPPA_LACMU Venom plasminogen activator LV-PA OS=Lachesis muta muta PE=1 SV=1	controllerType=0 controllerNumber=1 scan=6000	33.86
HCD	1	T.ISPTKEIYPDVPHC[+57.021]ADI{+0.985}NILDHAVC[+57.021]R.A		C[+57]*2, I{+1}	607.701	5	3034.48	3034.48	0	0	469.32	3.91	1014	>sp|Q27J47|VSPPA_LACMU Venom plasminogen activator LV-PA OS=Lachesis muta muta PE=1 SV=1	controllerType=0 controllerNumber=1 scan=5709	32.2229
HCD	1	T.ISPTKEIYPDVPHC[+57.021]{+0.976}ADINILDHAVC[+57.021]R.A		C{+1}[+57]*2	607.699	5	3034.47	3034.47	0	0	477.86	3.91	1014	>sp|Q27J47|VSPPA_LACMU Venom plasminogen activator LV-PA OS=Lachesis muta muta PE=1 SV=1	controllerType=0 controllerNumber=1 scan=6164	34.7338
HCD	1	T.ISPTKEIYPDV{+0.988}PHC[+57.021]ADINILDHAVC[+57.021]R.A		C[+57]*2, V{+1}	759.375	4	3034.48	3034.48	0	0	626.17	4.89	1014	>sp|Q27J47|VSPPA_LACMU Venom plasminogen activator LV-PA OS=Lachesis muta muta PE=1 SV=1	controllerType=0 controllerNumber=1 scan=5829	32.864
HCD	1	T.ISPTKEIYPD{+14.008}VPHC[+57.021]ADINILDHAVC[+57.021]R.A		C[+57]*2, D{+14}	610.306	5	3047.5	3047.5	0	0	687.72	6.86	1014	>sp|Q27J47|VSPPA_LACMU Venom plasminogen activator LV-PA OS=Lachesis muta muta PE=1 SV=1	controllerType=0 controllerNumber=1 scan=6078	34.2788
HCD	1	T.ISPTKEIYPDVPHC[+57.021]{+0.981}ADINILDHAVC[+57.021]R.A		C{+1}[+57]*2	759.374	4	3034.47	3034.47	0	0	724.78	7.37	1014	>sp|Q27J47|VSPPA_LACMU Venom plasminogen activator LV-PA OS=Lachesis muta muta PE=1 SV=1	controllerType=0 controllerNumber=1 scan=6165	34.7363
HCD	1	T.ISPTKEIYPDVPHC[+57.021]ADINILDHAVC[+57.021]{+6.938}R.A		C{+7}[+57]*2	760.863	4	3040.43	3040.43	0	0	773.79	8.37	1014	>sp|Q27J47|VSPPA_LACMU Venom plasminogen activator LV-PA OS=Lachesis muta muta PE=1 SV=1	controllerType=0 controllerNumber=1 scan=6105	34.426
HCD	1	T.ISPTKEIYPDVPHC[+57.021]ADINILDHAV{-57.025}C[+57.021]R.A		C[+57]*2, V{-57}	596.099	5	2976.47	2976.47	0	0	782.47	8.86	1014	>sp|Q27J47|VSPPA_LACMU Venom plasminogen activator LV-PA OS=Lachesis muta muta PE=1 SV=1	controllerType=0 controllerNumber=1 scan=6096	34.3746
HCD	1	T.ISPTKEIYPDVPHC[+57.021]ADINILDHAVC[+57.021]R{+0.979}.A		C[+57]*2, R{+1}	759.373	4	3034.47	3034.47	0	0	869.55	10.85	1014	>sp|Q27J47|VSPPA_LACMU Venom plasminogen activator LV-PA OS=Lachesis muta muta PE=1 SV=1	controllerType=0 controllerNumber=1 scan=6051	34.1299
HCD	1	T.ISPTKEIYPDVPHC[+57.021]ADINI{+0.978}LDHAVC[+57.021]R.[-0.984].A		;[-1], C[+57]*2, I{+1}	607.503	5	3033.49	3033.49	0	0	123.68	2.28	1014	>sp|Q27J47|VSPPA_LACMU Venom plasminogen activator LV-PA OS=Lachesis muta muta PE=1 SV=1	controllerType=0 controllerNumber=1 scan=8448	52.8548
HCD	1	T.ISPTKEIYPDVPHC[+57.021]ADINILDHAVC[+57.021]R{+32.963}.[-0.984].A		;[-1], C[+57]*2, R{+33}	613.9	5	3065.47	3065.47	0	0	703.06	7.86	1014	>sp|Q27J47|VSPPA_LACMU Venom plasminogen activator LV-PA OS=Lachesis muta muta PE=1 SV=1	controllerType=0 controllerNumber=1 scan=6068	34.2231
HCD	1	T.ISPTKEIYPDVPHC[+57.021]ADINILDHAVC[+57.021]R{+1.962}.[-0.984].A		;[-1], C[+57]*2, R{+2}	607.7	5	3034.47	3034.47	0	0	832.11	9.86	1014	>sp|Q27J47|VSPPA_LACMU Venom plasminogen activator LV-PA OS=Lachesis muta muta PE=1 SV=1	controllerType=0 controllerNumber=1 scan=6048	34.1184
HCD	1	S.PTKEIYPDVPHC[+57.021]ADINILDHAVC[+57.021]R.A		C[+57]*2	567.481	5	2833.38	2833.38	0	-0.2	487.15	3.73	1014	>sp|Q27J47|VSPPA_LACMU Venom plasminogen activator LV-PA OS=Lachesis muta muta PE=1 SV=1	controllerType=0 controllerNumber=1 scan=5675	32.0331
HCD	1	S.PTKEIYPDVPHC[+57.021]ADINILDHAVC[+57.021]R.A		C[+57]*2	567.48	5	2833.37	2833.38	0	-1.3	506.24	4.56	1014	>sp|Q27J47|VSPPA_LACMU Venom plasminogen activator LV-PA OS=Lachesis muta muta PE=1 SV=1	controllerType=0 controllerNumber=1 scan=5957	33.6009
HCD	1	S.PTKEIYPDVPHC[+57.021]ADINILDHAVC[+57.021]R.A		C[+57]*2	567.481	5	2833.37	2833.38	0	-0.8	757.66	9.59	1014	>sp|Q27J47|VSPPA_LACMU Venom plasminogen activator LV-PA OS=Lachesis muta muta PE=1 SV=1	controllerType=0 controllerNumber=1 scan=5889	33.1982
HCD	1	S.PTKEIYP{+1.005}DVPHC[+57.021]ADINILDHAVC[+57.021]R.A		C[+57]*2, P{+1}	567.682	5	2834.38	2834.38	0	0	448.58	2.77	1014	>sp|Q27J47|VSPPA_LACMU Venom plasminogen activator LV-PA OS=Lachesis muta muta PE=1 SV=1	controllerType=0 controllerNumber=1 scan=5856	33.014
HCD	1	P.TKEIYPDVPHC[+57.021]ADINILDHAVC[+57.021]R.A		C[+57]*2	548.07	5	2736.32	2736.32	0	-1	366.47	3.98	1014	>sp|Q27J47|VSPPA_LACMU Venom plasminogen activator LV-PA OS=Lachesis muta muta PE=1 SV=1	controllerType=0 controllerNumber=1 scan=5665	31.9767
HCD	1	T.KEIYPDVPHC[+57.021]ADINILDHAVC[+57.021]R.A		C[+57]*2	659.574	4	2635.27	2635.28	0	-0.8	462.06	4.61	1014	>sp|Q27J47|VSPPA_LACMU Venom plasminogen activator LV-PA OS=Lachesis muta muta PE=1 SV=1	controllerType=0 controllerNumber=1 scan=5635	31.8068
HCD	1	K.EIYPDVPH.C			485.236	2	969.465	969.468	0	-2.9	413.71	4.17	1014	>sp|Q27J47|VSPPA_LACMU Venom plasminogen activator LV-PA OS=Lachesis muta muta PE=1 SV=1	controllerType=0 controllerNumber=1 scan=3677	20.7659
HCD	1	K.EIYPD{+14.015}VPH.C		D{+14}	492.245	2	983.483	983.483	0	0	144.3	2.35	1014	>sp|Q27J47|VSPPA_LACMU Venom plasminogen activator LV-PA OS=Lachesis muta muta PE=1 SV=1	controllerType=0 controllerNumber=1 scan=4002	22.5436
HCD	1	K.EIYPDVPHC[+57.021].A		C[+57]	565.251	2	1129.5	1129.5	0	-2.6	186.49	3.2	1014	>sp|Q27J47|VSPPA_LACMU Venom plasminogen activator LV-PA OS=Lachesis muta muta PE=1 SV=1	controllerType=0 controllerNumber=1 scan=3837	21.6262
HCD	1	K.EIYPDVPHC[+57.021].A		C[+57]	565.252	2	1129.5	1129.5	0	-1.5	412.28	4.92	1014	>sp|Q27J47|VSPPA_LACMU Venom plasminogen activator LV-PA OS=Lachesis muta muta PE=1 SV=1	controllerType=0 controllerNumber=1 scan=3841	21.6504
HCD	1	K.EIYPDVPHC[+57.021]{-146.016}.A		C{-146}[+57]	492.245	2	983.482	983.482	0	0	141.12	2.14	1014	>sp|Q27J47|VSPPA_LACMU Venom plasminogen activator LV-PA OS=Lachesis muta muta PE=1 SV=1	controllerType=0 controllerNumber=1 scan=4203	23.6354
HCD	1	K.EIYPDVPHC[+57.021]A.D		C[+57]	600.771	2	1200.54	1200.54	0	-0.1	308.33	3.44	1014	>sp|Q27J47|VSPPA_LACMU Venom plasminogen activator LV-PA OS=Lachesis muta muta PE=1 SV=1	controllerType=0 controllerNumber=1 scan=3985	22.4461
HCD	1	K.EIYPDVPHC[+57.021]AD.I		C[+57]	658.283	2	1315.56	1315.56	0	-2.2	503.69	5.32	1014	>sp|Q27J47|VSPPA_LACMU Venom plasminogen activator LV-PA OS=Lachesis muta muta PE=1 SV=1	controllerType=0 controllerNumber=1 scan=3903	21.993
HCD	1	K.EIYPDVPHC[+57.021]AD{-101.014}.I		C[+57], D{-101}	607.778	2	1214.55	1214.55	0	0	122.88	2.93	1014	>sp|Q27J47|VSPPA_LACMU Venom plasminogen activator LV-PA OS=Lachesis muta muta PE=1 SV=1	controllerType=0 controllerNumber=1 scan=4535	25.4188
HCD	1	K.EI{-18.008}YPDVPHC[+57.021]AD.I		C[+57], I{-18}	649.281	2	1297.55	1297.55	0	0	127.47	2.93	1014	>sp|Q27J47|VSPPA_LACMU Venom plasminogen activator LV-PA OS=Lachesis muta muta PE=1 SV=1	controllerType=0 controllerNumber=1 scan=4601	25.7666
HCD	1	K.EIYPDVPHC[+57.021]AD{-114.044}.I		C[+57], D{-114}	601.263	2	1201.52	1201.52	0	0	194.49	2.91	1014	>sp|Q27J47|VSPPA_LACMU Venom plasminogen activator LV-PA OS=Lachesis muta muta PE=1 SV=1	controllerType=0 controllerNumber=1 scan=4254	23.9049
HCD	1	K.EIYPDVPHC[+57.021]ADI.N		C[+57]	714.826	2	1428.64	1428.65	0	-1.5	323	5.59	1014	>sp|Q27J47|VSPPA_LACMU Venom plasminogen activator LV-PA OS=Lachesis muta muta PE=1 SV=1	controllerType=0 controllerNumber=1 scan=5006	28.1123
HCD	1	K.EIYPDVPHC[+57.021]ADI{+96.030}.N		C[+57], I{+96}	762.842	2	1524.68	1524.68	0	0	117.89	2.56	1014	>sp|Q27J47|VSPPA_LACMU Venom plasminogen activator LV-PA OS=Lachesis muta muta PE=1 SV=1	controllerType=0 controllerNumber=1 scan=4852	27.1907
HCD	1	K.EIYPDVPHC[+57.021]AD{-111.118}I.[-0.984].N		;[-1], C[+57], D{-111}	658.776	2	1316.54	1316.54	0	0	272.1	3.59	1014	>sp|Q27J47|VSPPA_LACMU Venom plasminogen activator LV-PA OS=Lachesis muta muta PE=1 SV=1	controllerType=0 controllerNumber=1 scan=4152	23.3547
HCD	1	K.EIYPDVPHC[+57.021]ADIN.I		C[+57]	771.848	2	1542.69	1542.69	0	-0.9	341.02	5.59	1014	>sp|Q27J47|VSPPA_LACMU Venom plasminogen activator LV-PA OS=Lachesis muta muta PE=1 SV=1	controllerType=0 controllerNumber=1 scan=4725	26.4666
HCD	1	K.EIYPDVPHC[+57.021]ADIN.I		C[+57]	771.849	2	1542.69	1542.69	0	0.9	521.27	4.25	1014	>sp|Q27J47|VSPPA_LACMU Venom plasminogen activator LV-PA OS=Lachesis muta muta PE=1 SV=1	controllerType=0 controllerNumber=1 scan=4612	25.8261
HCD	1	K.EIYPDVPHC[+57.021]ADIN.I		C[+57]	771.846	2	1542.69	1542.69	0	-2.6	571.19	6.64	1014	>sp|Q27J47|VSPPA_LACMU Venom plasminogen activator LV-PA OS=Lachesis muta muta PE=1 SV=1	controllerType=0 controllerNumber=1 scan=4623	25.8878
HCD	1	K.EIYPDVPHC[+57.021]ADINI{-112.955}.L		C[+57], I{-113}	771.913	2	1542.82	1542.82	0	0	390.13	4.18	1014	>sp|Q27J47|VSPPA_LACMU Venom plasminogen activator LV-PA OS=Lachesis muta muta PE=1 SV=1	controllerType=0 controllerNumber=1 scan=4612	25.8261
HCD	1	K.EIYPDVPHC[+57.021]ADINIL.D		C[+57]	884.933	2	1768.86	1768.86	0	0.3	12.98	2.04	1014	>sp|Q27J47|VSPPA_LACMU Venom plasminogen activator LV-PA OS=Lachesis muta muta PE=1 SV=1	controllerType=0 controllerNumber=1 scan=6314	35.5814
HCD	1	K.EIYPDVPHC[+57.021]ADINILD.H		C[+57]	942.447	2	1883.89	1883.88	0	1.1	68.18	1.48	1014	>sp|Q27J47|VSPPA_LACMU Venom plasminogen activator LV-PA OS=Lachesis muta muta PE=1 SV=1	controllerType=0 controllerNumber=1 scan=6102	34.4056
HCD	1	K.EIYPDVPHC[+57.021]ADINILDHAV.[-0.984].C		;[-1], C[+57]	730.694	3	2190.07	2190.06	0	1.4	214.89	2.44	1014	>sp|Q27J47|VSPPA_LACMU Venom plasminogen activator LV-PA OS=Lachesis muta muta PE=1 SV=1	controllerType=0 controllerNumber=1 scan=6249	35.2019
HCD	1	K.EIYPDVPHC[+57.021]ADINILDHAVC[+57.021]R.A		C[+57]*2	836.395	3	2507.17	2507.18	0	-3.8	99.36	3.46	1014	>sp|Q27J47|VSPPA_LACMU Venom plasminogen activator LV-PA OS=Lachesis muta muta PE=1 SV=1	controllerType=0 controllerNumber=1 scan=8272	51.7252
HCD	1	K.EIYPDVPHC[+57.021]ADINILDHAVC[+57.021]R.A		C[+57]*2	836.399	3	2507.18	2507.18	0	0.7	104.36	2.82	1014	>sp|Q27J47|VSPPA_LACMU Venom plasminogen activator LV-PA OS=Lachesis muta muta PE=1 SV=1	controllerType=0 controllerNumber=1 scan=8469	52.9795
HCD	1	K.EIYPDVPHC[+57.021]ADINILDHAVC[+57.021]R.A		C[+57]*2	836.398	3	2507.18	2507.18	0	-1	137.37	4	1014	>sp|Q27J47|VSPPA_LACMU Venom plasminogen activator LV-PA OS=Lachesis muta muta PE=1 SV=1	controllerType=0 controllerNumber=1 scan=8351	52.2232
HCD	1	K.EIYPDVPHC[+57.021]ADINILDHAVC[+57.021]R.A		C[+57]*2	627.549	4	2507.17	2507.18	0	-2.4	143.87	4.42	1014	>sp|Q27J47|VSPPA_LACMU Venom plasminogen activator LV-PA OS=Lachesis muta muta PE=1 SV=1	controllerType=0 controllerNumber=1 scan=8955	55.8717
HCD	1	K.EIYPDVPHC[+57.021]ADINILDHAVC[+57.021]R.A		C[+57]*2	627.551	4	2507.18	2507.18	0	0	180.41	3.66	1014	>sp|Q27J47|VSPPA_LACMU Venom plasminogen activator LV-PA OS=Lachesis muta muta PE=1 SV=1	controllerType=0 controllerNumber=1 scan=9070	56.515
HCD	1	K.EIYPDVPHC[+57.021]ADINILDHAVC[+57.021]R.A		C[+57]*2	627.549	4	2507.17	2507.18	0	-2.8	200.87	4.46	1014	>sp|Q27J47|VSPPA_LACMU Venom plasminogen activator LV-PA OS=Lachesis muta muta PE=1 SV=1	controllerType=0 controllerNumber=1 scan=9012	56.2081
HCD	1	K.EIYPDVPHC[+57.021]ADINILDHAVC[+57.021]R.A		C[+57]*2	836.398	3	2507.18	2507.18	0	-1	219.69	4.29	1014	>sp|Q27J47|VSPPA_LACMU Venom plasminogen activator LV-PA OS=Lachesis muta muta PE=1 SV=1	controllerType=0 controllerNumber=1 scan=5921	33.385
HCD	1	K.EIYPDVPHC[+57.021]ADINILDHAVC[+57.021]R.A		C[+57]*2	627.549	4	2507.18	2507.18	0	-1.9	244.82	5.12	1014	>sp|Q27J47|VSPPA_LACMU Venom plasminogen activator LV-PA OS=Lachesis muta muta PE=1 SV=1	controllerType=0 controllerNumber=1 scan=8801	54.9294
HCD	1	K.EIYPDVPHC[+57.021]ADINILDHAVC[+57.021]R.A		C[+57]*2	627.549	4	2507.18	2507.18	0	-2.2	247.29	5.07	1014	>sp|Q27J47|VSPPA_LACMU Venom plasminogen activator LV-PA OS=Lachesis muta muta PE=1 SV=1	controllerType=0 controllerNumber=1 scan=8449	52.8599
HCD	1	K.EIYPDVPHC[+57.021]ADINILDHAVC[+57.021]R.A		C[+57]*2	627.549	4	2507.18	2507.18	0	-2	248.62	5.07	1014	>sp|Q27J47|VSPPA_LACMU Venom plasminogen activator LV-PA OS=Lachesis muta muta PE=1 SV=1	controllerType=0 controllerNumber=1 scan=8709	54.4151
HCD	1	K.EIYPDVPHC[+57.021]ADINILDHAVC[+57.021]R.A		C[+57]*2	627.549	4	2507.18	2507.18	0	-1.9	253.87	5.18	1014	>sp|Q27J47|VSPPA_LACMU Venom plasminogen activator LV-PA OS=Lachesis muta muta PE=1 SV=1	controllerType=0 controllerNumber=1 scan=8206	51.3187
HCD	1	K.EIYPDVPHC[+57.021]ADINILDHAVC[+57.021]R.A		C[+57]*2	627.549	4	2507.17	2507.18	0	-2.3	261.82	5.12	1014	>sp|Q27J47|VSPPA_LACMU Venom plasminogen activator LV-PA OS=Lachesis muta muta PE=1 SV=1	controllerType=0 controllerNumber=1 scan=8286	51.8143
HCD	1	K.EIYPDVPHC[+57.021]ADINILDHAVC[+57.021]R.A		C[+57]*2	627.55	4	2507.18	2507.18	0	-1.4	274.18	5.12	1014	>sp|Q27J47|VSPPA_LACMU Venom plasminogen activator LV-PA OS=Lachesis muta muta PE=1 SV=1	controllerType=0 controllerNumber=1 scan=8368	52.339
HCD	1	K.EIYPDVPHC[+57.021]ADINILDHAVC[+57.021]R.A		C[+57]*2	627.549	4	2507.17	2507.18	0	-2.5	335.31	5.78	1014	>sp|Q27J47|VSPPA_LACMU Venom plasminogen activator LV-PA OS=Lachesis muta muta PE=1 SV=1	controllerType=0 controllerNumber=1 scan=8537	53.395
HCD	1	K.EIYPDVPHC[+57.021]ADINILDHAVC[+57.021]R.A		C[+57]*2	627.549	4	2507.17	2507.18	0	-2.6	354.51	5.3	1014	>sp|Q27J47|VSPPA_LACMU Venom plasminogen activator LV-PA OS=Lachesis muta muta PE=1 SV=1	controllerType=0 controllerNumber=1 scan=8623	53.9076
HCD	1	K.EIYPDVPHC[+57.021]ADINILDHAVC[+57.021]R.A		C[+57]*2	627.548	4	2507.17	2507.18	0	-4.8	426.43	5.86	1014	>sp|Q27J47|VSPPA_LACMU Venom plasminogen activator LV-PA OS=Lachesis muta muta PE=1 SV=1	controllerType=0 controllerNumber=1 scan=6208	34.967
HCD	1	K.EIYPDVPHC[+57.021]ADINILDHAVC[+57.021]R.A		C[+57]*2	836.398	3	2507.18	2507.18	0	-0.8	451.53	5.4	1014	>sp|Q27J47|VSPPA_LACMU Venom plasminogen activator LV-PA OS=Lachesis muta muta PE=1 SV=1	controllerType=0 controllerNumber=1 scan=6018	33.9551
HCD	1	K.EIYPDVPHC[+57.021]ADINILDHAVC[+57.021]R.A		C[+57]*2	1254.1	2	2507.19	2507.18	0	3	554.69	2.73	1014	>sp|Q27J47|VSPPA_LACMU Venom plasminogen activator LV-PA OS=Lachesis muta muta PE=1 SV=1	controllerType=0 controllerNumber=1 scan=5953	33.5755
HCD	1	K.EIYPDVPHC[+57.021]ADINILDHAVC[+57.021]R.A		C[+57]*2	627.551	4	2507.18	2507.18	0	0.3	812.79	10.91	1014	>sp|Q27J47|VSPPA_LACMU Venom plasminogen activator LV-PA OS=Lachesis muta muta PE=1 SV=1	controllerType=0 controllerNumber=1 scan=5625	31.7509
HCD	1	K.EIYPDVPHC[+57.021]ADINILDHAVC[+57.021]R.A		C[+57]*2	627.549	4	2507.17	2507.18	0	-2.6	830.4	11.44	1014	>sp|Q27J47|VSPPA_LACMU Venom plasminogen activator LV-PA OS=Lachesis muta muta PE=1 SV=1	controllerType=0 controllerNumber=1 scan=5923	33.4
HCD	1	K.EIYPDVPHC[+57.021]ADINILDHAVC[+57.021]R.A		C[+57]*2	627.55	4	2507.18	2507.18	0	-1.6	865.9	12.84	1014	>sp|Q27J47|VSPPA_LACMU Venom plasminogen activator LV-PA OS=Lachesis muta muta PE=1 SV=1	controllerType=0 controllerNumber=1 scan=6016	33.9453
HCD	1	K.EIYPDVPHC[+57.021]ADINILDHAVC[+57.021]R.A		C[+57]*2	836.397	3	2507.18	2507.18	0	-1.8	911.99	13.94	1014	>sp|Q27J47|VSPPA_LACMU Venom plasminogen activator LV-PA OS=Lachesis muta muta PE=1 SV=1	controllerType=0 controllerNumber=1 scan=5633	31.7965
HCD	1	K.EIY{+6.014}PDVPHC[+57.021]ADINILDHAVC[+57.021]R.A		C[+57]*2, Y{+6}	629.054	4	2513.19	2513.19	0	0	83.57	2.75	1014	>sp|Q27J47|VSPPA_LACMU Venom plasminogen activator LV-PA OS=Lachesis muta muta PE=1 SV=1	controllerType=0 controllerNumber=1 scan=5981	33.7388
HCD	1	K.E{+26.017}IYPDVPHC[+57.021]ADINILDHAVC[+57.021]R.A		C[+57]*2, E{+26}	634.055	4	2533.2	2533.2	0	0	92.88	2.75	1014	>sp|Q27J47|VSPPA_LACMU Venom plasminogen activator LV-PA OS=Lachesis muta muta PE=1 SV=1	controllerType=0 controllerNumber=1 scan=6595	37.4945
HCD	1	K.EIYPDVPHC[+57.021]ADINIL{+22.928}DHAVC[+57.021]R.A		C[+57]*2, L{+23}	844.041	3	2530.11	2530.11	0	0	94.42	2.74	1014	>sp|Q27J47|VSPPA_LACMU Venom plasminogen activator LV-PA OS=Lachesis muta muta PE=1 SV=1	controllerType=0 controllerNumber=1 scan=6138	34.5984
HCD	1	K.EIYPDVPHC[+57.021]{-91.011}ADINILDHAVC[+57.021]R.A		C{-91}[+57]*2	604.798	4	2416.17	2416.17	0	0	96.96	2.75	1014	>sp|Q27J47|VSPPA_LACMU Venom plasminogen activator LV-PA OS=Lachesis muta muta PE=1 SV=1	controllerType=0 controllerNumber=1 scan=6220	35.0344
HCD	1	K.EIYPDVPHC[+57.021]ADINI{+12.000}LDHAVC[+57.021]R.A		C[+57]*2, I{+12}	840.398	3	2519.18	2519.18	0	0	129.84	2.25	1014	>sp|Q27J47|VSPPA_LACMU Venom plasminogen activator LV-PA OS=Lachesis muta muta PE=1 SV=1	controllerType=0 controllerNumber=1 scan=6004	33.8807
HCD	1	K.EIYP{+11.006}DVPHC[+57.021]ADINILDHAVC[+57.021]R.A		C[+57]*2, P{+11}	630.302	4	2518.19	2518.19	0	0	145.8	3.1	1014	>sp|Q27J47|VSPPA_LACMU Venom plasminogen activator LV-PA OS=Lachesis muta muta PE=1 SV=1	controllerType=0 controllerNumber=1 scan=5981	33.7388
HCD	1	K.E{-143.124}IYPDVPHC[+57.021]ADINILDHAVC[+57.021]R.A		C[+57]*2, E{-143}	473.617	5	2364.06	2364.06	0	0	146.84	2.92	1014	>sp|Q27J47|VSPPA_LACMU Venom plasminogen activator LV-PA OS=Lachesis muta muta PE=1 SV=1	controllerType=0 controllerNumber=1 scan=4253	23.8998
HCD	1	K.EIYPDVPHC[+57.021]ADINILDHAV{-61.051}C[+57.021]R.A		C[+57]*2, V{-61}	612.288	4	2446.13	2446.13	0	0	162.66	3.09	1014	>sp|Q27J47|VSPPA_LACMU Venom plasminogen activator LV-PA OS=Lachesis muta muta PE=1 SV=1	controllerType=0 controllerNumber=1 scan=6242	35.1612
HCD	1	K.EIYP{-17.026}DVPHC[+57.021]ADINILDHAVC[+57.021]R.A		C[+57]*2, P{-17}	623.294	4	2490.16	2490.16	0	0	164.85	3.08	1014	>sp|Q27J47|VSPPA_LACMU Venom plasminogen activator LV-PA OS=Lachesis muta muta PE=1 SV=1	controllerType=0 controllerNumber=1 scan=6107	34.4352
HCD	1	K.EI{+26.016}YPDVPHC[+57.021]ADINILDHAVC[+57.021]R.A		C[+57]*2, I{+26}	845.071	3	2533.2	2533.2	0	0	178.58	3.15	1014	>sp|Q27J47|VSPPA_LACMU Venom plasminogen activator LV-PA OS=Lachesis muta muta PE=1 SV=1	controllerType=0 controllerNumber=1 scan=6480	36.7067
HCD	1	K.EIYPDVPHC[+57.021]ADINILDHAVC[+57.021]R{+13.003}.A		C[+57]*2, R{+13}	840.733	3	2520.18	2520.18	0	0	191.39	2.25	1014	>sp|Q27J47|VSPPA_LACMU Venom plasminogen activator LV-PA OS=Lachesis muta muta PE=1 SV=1	controllerType=0 controllerNumber=1 scan=6004	33.8807
HCD	1	K.EIYPDVPH{+70.029}C[+57.021]ADINILDHAVC[+57.021]R.A		C[+57]*2, H{+70}	645.058	4	2577.21	2577.21	0	0	196.95	3.66	1014	>sp|Q27J47|VSPPA_LACMU Venom plasminogen activator LV-PA OS=Lachesis muta muta PE=1 SV=1	controllerType=0 controllerNumber=1 scan=6140	34.6088
HCD	1	K.E{-18.012}IYPDVPHC[+57.021]ADINILDHAVC[+57.021]R.A		C[+57]*2, E{-18}	830.394	3	2489.17	2489.17	0	0	201.93	2.25	1014	>sp|Q27J47|VSPPA_LACMU Venom plasminogen activator LV-PA OS=Lachesis muta muta PE=1 SV=1	controllerType=0 controllerNumber=1 scan=6439	36.4337
HCD	1	K.E{-19.018}IYPDVPHC[+57.021]ADINILDHAVC[+57.021]R.A		C[+57]*2, E{-19}	622.796	4	2488.16	2488.16	0	0	238.4	3.19	1014	>sp|Q27J47|VSPPA_LACMU Venom plasminogen activator LV-PA OS=Lachesis muta muta PE=1 SV=1	controllerType=0 controllerNumber=1 scan=5631	31.7821
HCD	1	K.EIYPDVPHC[+57.021]AD{+15.994}INILDHAVC[+57.021]R.A		C[+57]*2, D{+16}	841.73	3	2523.17	2523.17	0	0	240.62	3.76	1014	>sp|Q27J47|VSPPA_LACMU Venom plasminogen activator LV-PA OS=Lachesis muta muta PE=1 SV=1	controllerType=0 controllerNumber=1 scan=5730	32.3359
HCD	1	K.EIYPDVPHC[+57.021]ADINILDHAV{-57.024}C[+57.021]R.A		C[+57]*2, V{-57}	490.837	5	2450.16	2450.16	0	0	248.9	3.43	1014	>sp|Q27J47|VSPPA_LACMU Venom plasminogen activator LV-PA OS=Lachesis muta muta PE=1 SV=1	controllerType=0 controllerNumber=1 scan=5669	31.9975
HCD	1	K.E{+26.015}IYPDVPHC[+57.021]ADINILDHAVC[+57.021]R.A		C[+57]*2, E{+26}	634.054	4	2533.2	2533.2	0	0	293.22	4.39	1014	>sp|Q27J47|VSPPA_LACMU Venom plasminogen activator LV-PA OS=Lachesis muta muta PE=1 SV=1	controllerType=0 controllerNumber=1 scan=6470	36.65
HCD	1	K.EIYP{+14.021}DVPHC[+57.021]ADINILDHAVC[+57.021]R.A		C[+57]*2, P{+14}	631.056	4	2521.2	2521.2	0	0	333.85	3.96	1014	>sp|Q27J47|VSPPA_LACMU Venom plasminogen activator LV-PA OS=Lachesis muta muta PE=1 SV=1	controllerType=0 controllerNumber=1 scan=5961	33.6216
HCD	1	K.EIYPDVPHC[+57.021]ADINILDHAVC[+57.021]R{-32.025}.A		C[+57]*2, R{-32}	825.723	3	2475.16	2475.16	0	0	349.49	3.44	1014	>sp|Q27J47|VSPPA_LACMU Venom plasminogen activator LV-PA OS=Lachesis muta muta PE=1 SV=1	controllerType=0 controllerNumber=1 scan=6302	35.5152
HCD	1	K.EIYPDVPHC[+57.021]ADINILDHAVC[+57.021]{-25.028}R.A		C{-25}[+57]*2	828.056	3	2482.15	2482.15	0	0	385.31	3.36	1014	>sp|Q27J47|VSPPA_LACMU Venom plasminogen activator LV-PA OS=Lachesis muta muta PE=1 SV=1	controllerType=0 controllerNumber=1 scan=6026	34.0011
HCD	1	K.EIYPDVPHC[+57.021]{+0.985}ADINILDHAVC[+57.021]R.A		C{+1}[+57]*2	627.797	4	2508.17	2508.17	0	0	413.93	4.33	1014	>sp|Q27J47|VSPPA_LACMU Venom plasminogen activator LV-PA OS=Lachesis muta muta PE=1 SV=1	controllerType=0 controllerNumber=1 scan=6208	34.967
HCD	1	K.EIYPDVP{+15.993}HC[+57.021]ADINILDHAVC[+57.021]R.A		C[+57]*2, P{+16}	631.549	4	2523.17	2523.17	0	0	458.89	4.73	1014	>sp|Q27J47|VSPPA_LACMU Venom plasminogen activator LV-PA OS=Lachesis muta muta PE=1 SV=1	controllerType=0 controllerNumber=1 scan=5725	32.3115
HCD	1	K.EIY{-1.939}PDVPHC[+57.021]ADINILDHAVC[+57.021]R.A		C[+57]*2, Y{-2}	835.752	3	2505.24	2505.24	0	0	481.18	4.58	1014	>sp|Q27J47|VSPPA_LACMU Venom plasminogen activator LV-PA OS=Lachesis muta muta PE=1 SV=1	controllerType=0 controllerNumber=1 scan=5633	31.7965
HCD	1	K.EIYPD{+14.013}VPHC[+57.021]ADINILDHAVC[+57.021]R.A		C[+57]*2, D{+14}	841.069	3	2521.19	2521.19	0	0	507.12	4.82	1014	>sp|Q27J47|VSPPA_LACMU Venom plasminogen activator LV-PA OS=Lachesis muta muta PE=1 SV=1	controllerType=0 controllerNumber=1 scan=6136	34.588
HCD	1	K.EIYPDVPHC[+57.021]ADINILDHA{-25.037}VC[+57.021]R.A		A{-25}, C[+57]*2	621.291	4	2482.14	2482.14	0	0	557.47	4.22	1014	>sp|Q27J47|VSPPA_LACMU Venom plasminogen activator LV-PA OS=Lachesis muta muta PE=1 SV=1	controllerType=0 controllerNumber=1 scan=6033	34.0405
HCD	1	K.EIYPDVPHC[+57.021]ADINILDHAV{+31.963}C[+57.021]R.A		C[+57]*2, V{+32}	635.541	4	2539.14	2539.14	0	0	658.5	7.48	1014	>sp|Q27J47|VSPPA_LACMU Venom plasminogen activator LV-PA OS=Lachesis muta muta PE=1 SV=1	controllerType=0 controllerNumber=1 scan=6126	34.5384
HCD	1	K.EIYPDVPHC[+57.021]{+0.984}ADINILDHAVC[+57.021]R.A		C{+1}[+57]*2	836.726	3	2508.16	2508.16	0	0	699.2	7.2	1014	>sp|Q27J47|VSPPA_LACMU Venom plasminogen activator LV-PA OS=Lachesis muta muta PE=1 SV=1	controllerType=0 controllerNumber=1 scan=6218	35.0241
HCD	1	K.EIYPD{+14.016}VPHC[+57.021]ADINILDHAVC[+57.021]R.A		C[+57]*2, D{+14}	631.054	4	2521.2	2521.2	0	0	746.84	8.69	1014	>sp|Q27J47|VSPPA_LACMU Venom plasminogen activator LV-PA OS=Lachesis muta muta PE=1 SV=1	controllerType=0 controllerNumber=1 scan=6150	34.6588
HCD	1	K.EIYPDVPHC[+57.021]ADINILDHAVC[+57.021]{+6.941}R.A		C{+7}[+57]*2	838.712	3	2514.12	2514.12	0	0	750.53	9.54	1014	>sp|Q27J47|VSPPA_LACMU Venom plasminogen activator LV-PA OS=Lachesis muta muta PE=1 SV=1	controllerType=0 controllerNumber=1 scan=6152	34.6679
HCD	1	K.EIYPDVPHC[+57.021]ADINILDHAVC[+57.021]{-9.042}R.A		C{-9}[+57]*2	833.384	3	2498.14	2498.14	0	0	775.95	9.5	1014	>sp|Q27J47|VSPPA_LACMU Venom plasminogen activator LV-PA OS=Lachesis muta muta PE=1 SV=1	controllerType=0 controllerNumber=1 scan=6015	33.9422
HCD	1	K.EIYPDVPHC[+57.021]ADINILDHAVC[+57.021]{-57.021}R.A		C{-57}[+57]*2	613.295	4	2450.16	2450.16	0	0	792.3	9.48	1014	>sp|Q27J47|VSPPA_LACMU Venom plasminogen activator LV-PA OS=Lachesis muta muta PE=1 SV=1	controllerType=0 controllerNumber=1 scan=6151	34.6632
HCD	1	K.EIYPDVPHC[+57.021]ADINILDHAVC[+57.021]{-57.020}R.A		C{-57}[+57]*2	817.392	3	2450.16	2450.16	0	0	947.45	12.54	1014	>sp|Q27J47|VSPPA_LACMU Venom plasminogen activator LV-PA OS=Lachesis muta muta PE=1 SV=1	controllerType=0 controllerNumber=1 scan=6154	34.6778
HCD	1	K.EIYPDVPHC[+57.021]ADINILDH{+32.947}AVC[+57.021]R.[-0.984].A		;[-1], C[+57]*2, H{+33}	847.053	3	2539.14	2539.14	0	0	500.78	4.03	1014	>sp|Q27J47|VSPPA_LACMU Venom plasminogen activator LV-PA OS=Lachesis muta muta PE=1 SV=1	controllerType=0 controllerNumber=1 scan=6128	34.5462
HCD	1	K.EIYPDVPHC[+57.021]ADINILDHAVC[+57.021]R{-90.030}.[-0.984].A		;[-1], C[+57]*2, R{-90}	604.797	4	2416.17	2416.17	0	0	565.4	6.02	1014	>sp|Q27J47|VSPPA_LACMU Venom plasminogen activator LV-PA OS=Lachesis muta muta PE=1 SV=1	controllerType=0 controllerNumber=1 scan=6108	34.4405
HCD	1	K.EIYPDVPHC[+57.021]ADINILDHAVC[+57.021]R{+1.974}.[-0.984].A		;[-1], C[+57]*2, R{+2}	836.729	3	2508.17	2508.17	0	0	699.36	7.06	1014	>sp|Q27J47|VSPPA_LACMU Venom plasminogen activator LV-PA OS=Lachesis muta muta PE=1 SV=1	controllerType=0 controllerNumber=1 scan=6097	34.3795
HCD	1	K.EIYPDVPHC[+57.021]ADINILDHAVC[+57.021]{+1.973}R.[-0.984].A		;[-1], C{+2}[+57]*2	627.798	4	2508.17	2508.17	0	0	706.17	8.48	1014	>sp|Q27J47|VSPPA_LACMU Venom plasminogen activator LV-PA OS=Lachesis muta muta PE=1 SV=1	controllerType=0 controllerNumber=1 scan=6095	34.3707
HCD	1	K.EIYPDVPHC[+57.021]ADINILDHA{-102.083}VC[+57.021]RA.[-0.984].A		;[-1], A{-102}, C[+57]*2	619.543	4	2475.15	2475.15	0	0	344.27	2.97	1014	>sp|Q27J47|VSPPA_LACMU Venom plasminogen activator LV-PA OS=Lachesis muta muta PE=1 SV=1	controllerType=0 controllerNumber=1 scan=6294	35.4693
HCD	1	K.EIYPDVPHC[+57.021]ADINILDHAVC[+57.021]R{+9.913}AA.Y		C[+57]*2, R{+10}	665.547	4	2659.17	2659.17	0	0	517.61	3.61	1014	>sp|Q27J47|VSPPA_LACMU Venom plasminogen activator LV-PA OS=Lachesis muta muta PE=1 SV=1	controllerType=0 controllerNumber=1 scan=6185	34.8444
HCD	1	K.EIYPDVPHC[+57.021]ADINILDHAVC[+57.021]RA{-128.072}A.[-0.984].Y		;[-1], A{-128}, C[+57]*2	630.805	4	2520.2	2520.2	0	0	121.51	2.14	1014	>sp|Q27J47|VSPPA_LACMU Venom plasminogen activator LV-PA OS=Lachesis muta muta PE=1 SV=1	controllerType=0 controllerNumber=1 scan=6349	35.8127
HCD	1	E.I{+111.034}YPDVPHC[+57.021]ADINILDHAVC[+57.021]R.A		C[+57]*2, I{+111}	623.048	4	2489.17	2489.17	0	0	268.93	2.96	1014	>sp|Q27J47|VSPPA_LACMU Venom plasminogen activator LV-PA OS=Lachesis muta muta PE=1 SV=1	controllerType=0 controllerNumber=1 scan=5631	31.7821
HCD	1	I.YPDVPHC[+57.021]ADINILDHAVC[+57.021]R.A		C[+57]*2	755.692	3	2265.06	2265.05	0	2.8	97.49	2	1014	>sp|Q27J47|VSPPA_LACMU Venom plasminogen activator LV-PA OS=Lachesis muta muta PE=1 SV=1	controllerType=0 controllerNumber=1 scan=5939	33.4902
HCD	1	I.YPDVPHC[+57.021]ADINILDHAVC[+57.021]R.A		C[+57]*2	567.018	4	2265.05	2265.05	0	-1.9	560.81	6.05	1014	>sp|Q27J47|VSPPA_LACMU Venom plasminogen activator LV-PA OS=Lachesis muta muta PE=1 SV=1	controllerType=0 controllerNumber=1 scan=5957	33.6009
HCD	1	Y.PDVPHC[+57.021]ADINILDHAVC[+57.021]R.A		C[+57]*2	701.334	3	2101.99	2101.99	0	-1.8	97.87	2.34	1014	>sp|Q27J47|VSPPA_LACMU Venom plasminogen activator LV-PA OS=Lachesis muta muta PE=1 SV=1	controllerType=0 controllerNumber=1 scan=5948	33.5442
HCD	1	Y.PDVPHC[+57.021]ADINILDHAVC[+57.021]R.A		C[+57]*2	701.334	3	2101.99	2101.99	0	-0.8	177.84	3.19	1014	>sp|Q27J47|VSPPA_LACMU Venom plasminogen activator LV-PA OS=Lachesis muta muta PE=1 SV=1	controllerType=0 controllerNumber=1 scan=5147	28.9592
HCD	1	Y.PDVPHC[+57.021]ADINILDHAVC[+57.021]R.A		C[+57]*2	526.253	4	2101.99	2101.99	0	0.7	694.94	6.43	1014	>sp|Q27J47|VSPPA_LACMU Venom plasminogen activator LV-PA OS=Lachesis muta muta PE=1 SV=1	controllerType=0 controllerNumber=1 scan=5139	28.9135
HCD	1	Y.PDVPHC[+57.021]ADINILDHAVC[+57.021]R.A		C[+57]*2	526.252	4	2101.99	2101.99	0	-1.8	780.02	10.16	1014	>sp|Q27J47|VSPPA_LACMU Venom plasminogen activator LV-PA OS=Lachesis muta muta PE=1 SV=1	controllerType=0 controllerNumber=1 scan=5949	33.5494
HCD	1	P.DVPHC[+57.021]ADINILDHAVC[+57.021]R.A		C[+57]*2	501.99	4	2004.94	2004.94	0	-0.5	640.83	5.31	1014	>sp|Q27J47|VSPPA_LACMU Venom plasminogen activator LV-PA OS=Lachesis muta muta PE=1 SV=1	controllerType=0 controllerNumber=1 scan=5076	28.5401
HCD	1	D.VPHC[+57.021]ADINILDHAVC[+57.021]R.A		C[+57]*2	473.233	4	1889.91	1889.91	0	-1.1	310.67	3.7	1014	>sp|Q27J47|VSPPA_LACMU Venom plasminogen activator LV-PA OS=Lachesis muta muta PE=1 SV=1	controllerType=0 controllerNumber=1 scan=4916	27.5878
HCD	1	D.VPHC[+57.021]ADINILDHAVC[+57.021]R.A		C[+57]*2	473.233	4	1889.91	1889.91	0	-1.3	444.18	3.9	1014	>sp|Q27J47|VSPPA_LACMU Venom plasminogen activator LV-PA OS=Lachesis muta muta PE=1 SV=1	controllerType=0 controllerNumber=1 scan=4253	23.8998
HCD	1	D.VPHC[+57.021]ADINILDHAVC[+57.021]R.A		C[+57]*2	473.233	4	1889.91	1889.91	0	-0.1	546.63	3.54	1014	>sp|Q27J47|VSPPA_LACMU Venom plasminogen activator LV-PA OS=Lachesis muta muta PE=1 SV=1	controllerType=0 controllerNumber=1 scan=4699	26.3185
HCD	1	D.VPHC[+57.021]ADINILDHAVC[+57.021]R.A		C[+57]*2	630.642	3	1889.91	1889.91	0	-0.2	601.44	4.69	1014	>sp|Q27J47|VSPPA_LACMU Venom plasminogen activator LV-PA OS=Lachesis muta muta PE=1 SV=1	controllerType=0 controllerNumber=1 scan=4704	26.3496
HCD	1	D.VPHC[+57.021]ADINILDHAVC[+57.021]R.A		C[+57]*2	630.638	3	1889.9	1889.91	0	-6	659.32	6.49	1014	>sp|Q27J47|VSPPA_LACMU Venom plasminogen activator LV-PA OS=Lachesis muta muta PE=1 SV=1	controllerType=0 controllerNumber=1 scan=5961	33.6216
HCD	1	D.VPHC[+57.021]ADI{-1.003}NILDHAVC[+57.021]R.A		C[+57]*2, I{-1}	472.982	4	1888.91	1888.91	0	0	128.74	2.08	1014	>sp|Q27J47|VSPPA_LACMU Venom plasminogen activator LV-PA OS=Lachesis muta muta PE=1 SV=1	controllerType=0 controllerNumber=1 scan=4916	27.5878
HCD	1	D.VPHC[+57.021]ADINILDHA{+14.013}VC[+57.021]R.A		A{+14}, C[+57]*2	476.736	4	1903.92	1903.92	0	0	132.83	2.28	1014	>sp|Q27J47|VSPPA_LACMU Venom plasminogen activator LV-PA OS=Lachesis muta muta PE=1 SV=1	controllerType=0 controllerNumber=1 scan=4764	26.6889
HCD	1	D.VPHC[+57.021]ADINILDHAV{-32.027}C[+57.021]R.A		C[+57]*2, V{-32}	465.226	4	1857.88	1857.88	0	0	152.82	2.28	1014	>sp|Q27J47|VSPPA_LACMU Venom plasminogen activator LV-PA OS=Lachesis muta muta PE=1 SV=1	controllerType=0 controllerNumber=1 scan=5046	28.3581
HCD	1	D.VPHC[+57.021]ADIN{+0.982}ILDHAVC[+57.021]R.A		C[+57]*2, N{+1}	473.479	4	1890.89	1890.89	0	0	153.74	2.12	1014	>sp|Q27J47|VSPPA_LACMU Venom plasminogen activator LV-PA OS=Lachesis muta muta PE=1 SV=1	controllerType=0 controllerNumber=1 scan=4939	27.7233
HCD	1	D.VPHC[+57.021]ADINILDH{-11.034}AVC[+57.021]R.A		C[+57]*2, H{-11}	470.475	4	1878.88	1878.88	0	0	164.88	2.38	1014	>sp|Q27J47|VSPPA_LACMU Venom plasminogen activator LV-PA OS=Lachesis muta muta PE=1 SV=1	controllerType=0 controllerNumber=1 scan=5403	30.4849
HCD	1	D.VPHC[+57.021]ADINILDHAVC[+57.021]{-25.034}R.A		C{-25}[+57]*2	622.297	3	1864.88	1864.88	0	0	295.83	2.16	1014	>sp|Q27J47|VSPPA_LACMU Venom plasminogen activator LV-PA OS=Lachesis muta muta PE=1 SV=1	controllerType=0 controllerNumber=1 scan=4753	26.6314
HCD	1	D.VPHC[+57.021]ADINILDHAVC[+57.021]{-9.039}R.A		C{-9}[+57]*2	627.629	3	1880.87	1880.87	0	0	308.06	2.46	1014	>sp|Q27J47|VSPPA_LACMU Venom plasminogen activator LV-PA OS=Lachesis muta muta PE=1 SV=1	controllerType=0 controllerNumber=1 scan=4716	26.4159
HCD	1	D.VPHC[+57.021]ADINILDHA{-57.021}VC[+57.021]R.A		A{-57}, C[+57]*2	611.635	3	1832.89	1832.89	0	0	369.77	3.09	1014	>sp|Q27J47|VSPPA_LACMU Venom plasminogen activator LV-PA OS=Lachesis muta muta PE=1 SV=1	controllerType=0 controllerNumber=1 scan=4890	27.4241
HCD	1	D.VPHC[+57.021]ADINILDHAV{+0.983}C[+57.021]R.A		C[+57]*2, V{+1}	473.479	4	1890.89	1890.89	0	0	385.22	3.67	1014	>sp|Q27J47|VSPPA_LACMU Venom plasminogen activator LV-PA OS=Lachesis muta muta PE=1 SV=1	controllerType=0 controllerNumber=1 scan=4848	27.17
HCD	1	D.VPHC[+57.021]A{+0.999}DINILDHAVC[+57.021]R.A		A{+1}, C[+57]*2	630.975	3	1890.91	1890.91	0	0	393.34	2.39	1014	>sp|Q27J47|VSPPA_LACMU Venom plasminogen activator LV-PA OS=Lachesis muta muta PE=1 SV=1	controllerType=0 controllerNumber=1 scan=5893	33.2192
HCD	1	D.VPHC[+57.021]ADINILDHAV{-56.043}C[+57.021]R.[-0.984].A		;[-1], C[+57]*2, V{-56}	458.976	4	1832.88	1832.88	0	0	132.74	2.28	1014	>sp|Q27J47|VSPPA_LACMU Venom plasminogen activator LV-PA OS=Lachesis muta muta PE=1 SV=1	controllerType=0 controllerNumber=1 scan=4900	27.4851
HCD	1	V.PHC[+57.021]ADIN{+1.003}ILDHAVC[+57.021]R.A		C[+57]*2, N{+1}	597.953	3	1791.85	1791.85	0	0	505.03	2.6	1014	>sp|Q27J47|VSPPA_LACMU Venom plasminogen activator LV-PA OS=Lachesis muta muta PE=1 SV=1	controllerType=0 controllerNumber=1 scan=5958	33.606
HCD	1	P.HC[+57.021]ADINILDHAVC[+57.021]R.A		C[+57]*2	565.267	3	1693.79	1693.79	0	-1.6	968.14	14.34	1014	>sp|Q27J47|VSPPA_LACMU Venom plasminogen activator LV-PA OS=Lachesis muta muta PE=1 SV=1	controllerType=0 controllerNumber=1 scan=4248	23.8737
HCD	1	H.C[+57.021]ADINILDHAVC[+57.021]R.A		C[+57]*2	778.868	2	1556.73	1556.73	0	-0.9	711.3	8.86	1014	>sp|Q27J47|VSPPA_LACMU Venom plasminogen activator LV-PA OS=Lachesis muta muta PE=1 SV=1	controllerType=0 controllerNumber=1 scan=4586	25.6882
HCD	1	H.C[+57.021]A{+85.134}DINILDHAVC[+57.021]R.A		A{+85}, C[+57]*2	547.96	3	1641.86	1641.86	0	0	84.38	2.31	1014	>sp|Q27J47|VSPPA_LACMU Venom plasminogen activator LV-PA OS=Lachesis muta muta PE=1 SV=1	controllerType=0 controllerNumber=1 scan=3767	21.2546
HCD	1	H.C[+57.021]ADINILDHAVC[+57.021]{-24.882}R.A		C{-25}[+57]*2	511.288	3	1531.85	1531.85	0	0	155.53	2.94	1014	>sp|Q27J47|VSPPA_LACMU Venom plasminogen activator LV-PA OS=Lachesis muta muta PE=1 SV=1	controllerType=0 controllerNumber=1 scan=4578	25.647
HCD	1	H.C[+57.021]ADINILDHAVC[+57.021]{-9.044}R.A		C{-9}[+57]*2	774.347	2	1547.69	1547.69	0	0	263.41	3.23	1014	>sp|Q27J47|VSPPA_LACMU Venom plasminogen activator LV-PA OS=Lachesis muta muta PE=1 SV=1	controllerType=0 controllerNumber=1 scan=4539	25.4396
HCD	1	C.ADINILDHAVC[+57.021]R.A		C[+57]	698.853	2	1396.7	1396.7	0	-0.9	748.17	9.23	1014	>sp|Q27J47|VSPPA_LACMU Venom plasminogen activator LV-PA OS=Lachesis muta muta PE=1 SV=1	controllerType=0 controllerNumber=1 scan=4409	24.7447
HCD	1	C.ADINILDHAVC[+57.021]R.A		C[+57]	466.237	3	1396.7	1396.7	0	-2.2	811.86	11.11	1014	>sp|Q27J47|VSPPA_LACMU Venom plasminogen activator LV-PA OS=Lachesis muta muta PE=1 SV=1	controllerType=0 controllerNumber=1 scan=4407	24.735
HCD	1	C.ADINILDHAV{+0.983}C[+57.021]R.A		C[+57], V{+1}	466.566	3	1397.68	1397.68	0	0	186.19	3.09	1014	>sp|Q27J47|VSPPA_LACMU Venom plasminogen activator LV-PA OS=Lachesis muta muta PE=1 SV=1	controllerType=0 controllerNumber=1 scan=4593	25.7249
HCD	1	C.AD{+143.005}INILDHAVC[+57.021]R.A		C[+57], D{+143}	770.356	2	1539.7	1539.7	0	0	188.48	2	1014	>sp|Q27J47|VSPPA_LACMU Venom plasminogen activator LV-PA OS=Lachesis muta muta PE=1 SV=1	controllerType=0 controllerNumber=1 scan=5593	31.5732
HCD	1	C.ADINILDHAVC[+57.021]R{-57.021}.A		C[+57], R{-57}	670.343	2	1339.68	1339.68	0	0	244.58	2.8	1014	>sp|Q27J47|VSPPA_LACMU Venom plasminogen activator LV-PA OS=Lachesis muta muta PE=1 SV=1	controllerType=0 controllerNumber=1 scan=4611	25.8209
HCD	1	C.ADINILDHAVC[+57.021]{-9.038}R.A		C{-9}[+57]	694.335	2	1387.66	1387.66	0	0	337.1	3.5	1014	>sp|Q27J47|VSPPA_LACMU Venom plasminogen activator LV-PA OS=Lachesis muta muta PE=1 SV=1	controllerType=0 controllerNumber=1 scan=4354	24.4472
HCD	1	A.DINILDHAVC[+57.021]R.A		C[+57]	663.335	2	1325.66	1325.66	0	-0.8	36.55	2.45	1014	>sp|Q27J47|VSPPA_LACMU Venom plasminogen activator LV-PA OS=Lachesis muta muta PE=1 SV=1	controllerType=0 controllerNumber=1 scan=4598	25.7511
HCD	1	A.DINILDHAVC[+57.021]R.A		C[+57]	442.558	3	1325.66	1325.66	0	-1.8	629.48	7.35	1014	>sp|Q27J47|VSPPA_LACMU Venom plasminogen activator LV-PA OS=Lachesis muta muta PE=1 SV=1	controllerType=0 controllerNumber=1 scan=4408	24.7395
HCD	1	A.DINILDHAVC[+57.021]R.A		C[+57]	663.334	2	1325.66	1325.66	0	-1.1	724.44	8.81	1014	>sp|Q27J47|VSPPA_LACMU Venom plasminogen activator LV-PA OS=Lachesis muta muta PE=1 SV=1	controllerType=0 controllerNumber=1 scan=4410	24.7499
HCD	1	A.DINILDH{+0.980}AVC[+57.021]R.A		C[+57], H{+1}	663.825	2	1326.64	1326.64	0	0	134.84	2.58	1014	>sp|Q27J47|VSPPA_LACMU Venom plasminogen activator LV-PA OS=Lachesis muta muta PE=1 SV=1	controllerType=0 controllerNumber=1 scan=4598	25.7511
HCD	1	A.DINILDHA{+0.982}VC[+57.021]R.A		A{+1}, C[+57]	442.887	3	1326.64	1326.64	0	0	219.77	2.92	1014	>sp|Q27J47|VSPPA_LACMU Venom plasminogen activator LV-PA OS=Lachesis muta muta PE=1 SV=1	controllerType=0 controllerNumber=1 scan=4592	25.7197
HCD	1	A.DINILDHAVC[+57.021]{-25.034}R.A		C{-25}[+57]	650.818	2	1300.63	1300.63	0	0	246.48	2.58	1014	>sp|Q27J47|VSPPA_LACMU Venom plasminogen activator LV-PA OS=Lachesis muta muta PE=1 SV=1	controllerType=0 controllerNumber=1 scan=4395	24.6689
HCD	1	A.D{-116.117}INILDHAVC[+57.021]R.A		C[+57], D{-116}	605.277	2	1209.55	1209.55	0	0	256.07	3.14	1014	>sp|Q27J47|VSPPA_LACMU Venom plasminogen activator LV-PA OS=Lachesis muta muta PE=1 SV=1	controllerType=0 controllerNumber=1 scan=3756	21.1932
HCD	1	A.DINILDHAVC[+57.021]{-9.038}R.A		C{-9}[+57]	658.816	2	1316.63	1316.63	0	0	419.2	3.57	1014	>sp|Q27J47|VSPPA_LACMU Venom plasminogen activator LV-PA OS=Lachesis muta muta PE=1 SV=1	controllerType=0 controllerNumber=1 scan=4352	24.4368
HCD	1	D.INILDHAVC[+57.021]R.A		C[+57]	605.821	2	1210.63	1210.64	0	-1	342.04	3.96	1014	>sp|Q27J47|VSPPA_LACMU Venom plasminogen activator LV-PA OS=Lachesis muta muta PE=1 SV=1	controllerType=0 controllerNumber=1 scan=4416	24.7813
HCD	1	D.INILDHAVC[+57.021]R.A		C[+57]	404.216	3	1210.63	1210.64	0	-2.4	623.28	6.49	1014	>sp|Q27J47|VSPPA_LACMU Venom plasminogen activator LV-PA OS=Lachesis muta muta PE=1 SV=1	controllerType=0 controllerNumber=1 scan=3754	21.1828
HCD	1	D.INILDHAVC[+57.021]R.A		C[+57]	605.821	2	1210.63	1210.64	0	-1.5	628.81	6.48	1014	>sp|Q27J47|VSPPA_LACMU Venom plasminogen activator LV-PA OS=Lachesis muta muta PE=1 SV=1	controllerType=0 controllerNumber=1 scan=3756	21.1932
HCD	1	D.INILDHAV{-32.029}C[+57.021]R.A		C[+57], V{-32}	393.541	3	1178.61	1178.61	0	0	251.21	3.09	1014	>sp|Q27J47|VSPPA_LACMU Venom plasminogen activator LV-PA OS=Lachesis muta muta PE=1 SV=1	controllerType=0 controllerNumber=1 scan=4216	23.7056
HCD	1	D.INILDHAV{+0.984}C[+57.021]R.A		C[+57], V{+1}	404.545	3	1211.62	1211.62	0	0	314.04	2.74	1014	>sp|Q27J47|VSPPA_LACMU Venom plasminogen activator LV-PA OS=Lachesis muta muta PE=1 SV=1	controllerType=0 controllerNumber=1 scan=3990	22.4773
HCD	1	D.INILDHAVC[+57.021]{-9.039}R.A		C{-9}[+57]	601.302	2	1201.6	1201.6	0	0	333.72	2.57	1014	>sp|Q27J47|VSPPA_LACMU Venom plasminogen activator LV-PA OS=Lachesis muta muta PE=1 SV=1	controllerType=0 controllerNumber=1 scan=3855	21.725
HCD	1	I.NILDHAVC[+57.021]R.A		C[+57]	549.279	2	1097.55	1097.55	0	-2	326.24	3.85	1014	>sp|Q27J47|VSPPA_LACMU Venom plasminogen activator LV-PA OS=Lachesis muta muta PE=1 SV=1	controllerType=0 controllerNumber=1 scan=3767	21.2546
HCD	1	I.NILDHAVC[+57.021]R.A		C[+57]	549.279	2	1097.55	1097.55	0	-1.1	469.77	4.05	1014	>sp|Q27J47|VSPPA_LACMU Venom plasminogen activator LV-PA OS=Lachesis muta muta PE=1 SV=1	controllerType=0 controllerNumber=1 scan=4413	24.7657
HCD	1	N.ILDHAVC[+57.021]R.A		C[+57]	492.257	2	983.507	983.509	0	-1.8	124.79	2.26	1014	>sp|Q27J47|VSPPA_LACMU Venom plasminogen activator LV-PA OS=Lachesis muta muta PE=1 SV=1	controllerType=0 controllerNumber=1 scan=3757	21.1984
HCD	1	N.ILDHAVC[+57.021]R.A		C[+57]	492.257	2	983.507	983.509	0	-1.9	175.07	2.82	1014	>sp|Q27J47|VSPPA_LACMU Venom plasminogen activator LV-PA OS=Lachesis muta muta PE=1 SV=1	controllerType=0 controllerNumber=1 scan=4424	24.823
HCD	1	N.ILDHAVC[+57.021]R.A		C[+57]	492.257	2	983.508	983.509	0	-1.6	654.34	7.06	1014	>sp|Q27J47|VSPPA_LACMU Venom plasminogen activator LV-PA OS=Lachesis muta muta PE=1 SV=1	controllerType=0 controllerNumber=1 scan=4715	26.4108
HCD	1	I.LDHAVC[+57.021]R.A		C[+57]	435.716	2	870.424	870.425	0	-1.3	325.06	2.9	1014	>sp|Q27J47|VSPPA_LACMU Venom plasminogen activator LV-PA OS=Lachesis muta muta PE=1 SV=1	controllerType=0 controllerNumber=1 scan=4717	26.4212
HCD	1	I.LDHAVC[+57.021]R.A		C[+57]	435.715	2	870.423	870.425	0	-2	408.88	3.1	1014	>sp|Q27J47|VSPPA_LACMU Venom plasminogen activator LV-PA OS=Lachesis muta muta PE=1 SV=1	controllerType=0 controllerNumber=1 scan=4434	24.8784
HCD	1	Y.SGWLAT{+39.025}STTLC[+57.021]AGILEGGK.D		C[+57], T{+39}	654.336	3	1960.99	1960.99	0	0	326.24	3.4	1014	>sp|Q27J47|VSPPA_LACMU Venom plasminogen activator LV-PA OS=Lachesis muta muta PE=1 SV=1	controllerType=0 controllerNumber=1 scan=4130	23.2358
HCD	1	W.LATSTTLC[+57.021]AGILEGGK.D		C[+57]	796.421	2	1591.84	1591.84	0	-0.5	528.2	4.59	1014	>sp|Q27J47|VSPPA_LACMU Venom plasminogen activator LV-PA OS=Lachesis muta muta PE=1 SV=1	controllerType=0 controllerNumber=1 scan=4897	27.4695
[truncated: 547 more rows]
